# Supplementary material for: A systems approach evaluating the impact of SARS-CoV-2 variant of concern mutations on CD8+ T cell responses
Source: Immunother Adv. 2023 Mar 15;3(1):ltad005. doi: 10.1093/immadv/ltad005 (PMC10112682; doi:10.1093/immadv/ltad005)
Supplement: ltad005_suppl_Supplementary_Data_1_Table_1 [file ltad005_suppl_supplementary_data_1_table_1.xlsx]

## Sheet: Data1_Table1_ImmunogenicCoV2Eps
Peptide	Predicted_Binding	Thalf(h)	EL-score	EL_Rank	BA-score	BA_Rank	Ave	Binder	nM_41
AAGLEAPFLY	HLA-A0101	0.9656	0.2728	0.5874	0.2922	0.7888	0.2728	BINDER	2118.02
AAGLEAPFLYLY	HLA-A0101	0.9528	0.0694	1.6217	0.2495	1.0825	0.0694	BINDER	3361.84
AAISDYDYY	HLA-A0101	1.0031	0.3568	0.4523	0.3202	0.6298	0.3568	BINDER	1564.44
AGAAAYYVGY	HLA-A0101	0.3371	0.0168	3.6556	0.184	1.9962	0.0168	BINDER	6829.04
AGDSGFAAY	HLA-A0101	0.4674	0.6641	0.1717	0.4086	0.3194	0.6641	BINDER	601.133
ALRKVPTDNYITTY	HLA-A0101	0.4367	0.6443	0.1853	0.5377	0.1157	0.6443	BINDER	148.708
ARLYYDSMSY	HLA-A0101	0.1918	0.0886	1.3883	0.2134	1.4817	0.0886	BINDER	4968.32
ASQRVAGDSGFAAY	HLA-A0101	0.5923	0.5161	0.2783	0.5081	0.1514	0.5161	BINDER	204.844
ATSRTLSYY	HLA-A0101	2.4845	0.9034	0.0521	0.6529	0.041	0.9034	BINDER	42.7575
ATSRTLSYYK	HLA-A0101	0.3618	0.05	1.9774	0.2703	0.9311	0.05	BINDER	2684.35
AYVDNSSLTI	HLA-A0101	0.1598	0.0139	4.0417	0.205	1.6114	0.0139	BINDER	5441.03
CFTNVYADSF	HLA-A0101	0.1622	0.0023	11.4012	0.184	1.9962	0.0023	BINDER	6829.04
CMTSCCSCLK	HLA-A0101	0.2078	0.0002	47.8889	0.2068	1.5823	0.0002	BINDER	5336.09
CNDPFLGVY	HLA-A0101	0.3908	0.3985	0.3936	0.4964	0.1649	0.3985	BINDER	232.488
CNDPFLGVYY	HLA-A0101	0.5458	0.4072	0.3849	0.509	0.1504	0.4072	BINDER	202.859
CPDGVKHVY	HLA-A0101	0.2966	0.4487	0.3438	0.2616	0.9993	0.4487	BINDER	2949.3
CTDDNALAY	HLA-A0101	7.7959	0.9973	0.0013	0.9118	0.0041	0.9973	BINDER	2.59686
CTDDNALAYY	HLA-A0101	11.4001	0.9889	0.0056	0.8918	0.0051	0.9889	BINDER	3.22425
CTEIDPKLDNY	HLA-A0101	0.8102	0.8064	0.0961	0.5624	0.0944	0.8064	BINDER	113.833
CTFEYVSQPF	HLA-A0101	0.4898	0.0106	4.7194	0.2602	1.0091	0.0106	BINDER	2994.32
CVADYSVLY	HLA-A0101	2.8322	0.646	0.184	0.599	0.0696	0.646	BINDER	76.6103
DLSPRWYFYY	HLA-A0101	0.6812	0.1282	1.0797	0.4136	0.305	0.1282	BINDER	569.477
DSCNNYMLTY	HLA-A0101	0.7863	0.4358	0.3565	0.5219	0.1323	0.4358	BINDER	176.432
DSFKEELDKY	HLA-A0101	0.4349	0.4811	0.3117	0.3182	0.6403	0.4811	BINDER	1598.67
DSKVGGNYNY	HLA-A0101	0.4222	0.2032	0.7468	0.2136	1.4799	0.2032	BINDER	4957.58
DTDFVNEFY	HLA-A0101	2.8387	0.9876	0.0062	0.8292	0.008	0.9876	BINDER	6.34723
DTDFVNEFYAY	HLA-A0101	2.4293	0.8753	0.0681	0.6632	0.037	0.8753	BINDER	38.2484
EESSAKSASVY	HLA-A0101	0.2302	0.2887	0.5606	0.2221	1.3581	0.2887	BINDER	4521.98
EIDPKLDNY	HLA-A0101	1.3346	0.9257	0.0396	0.4695	0.2024	0.9257	BINDER	311.031
EVAVKMFDAY	HLA-A0101	0.7867	0.0758	1.5369	0.2537	1.0532	0.0758	BINDER	3212.49
EVTGDSCNNYMLTY	HLA-A0101	0.6447	0.0278	2.8162	0.2126	1.4937	0.0278	BINDER	5011.51
EVTPSGTWLTY	HLA-A0101	0.8668	0.2649	0.6011	0.2574	1.0283	0.2649	BINDER	3086.42
FACPDGVKHVY	HLA-A0101	0.5705	0.6721	0.1679	0.3388	0.5493	0.6721	BINDER	1279.26
FADDLNQLTGY	HLA-A0101	1.2017	0.9476	0.0324	0.6239	0.055	0.9476	BINDER	58.5171
FAFACPDGVKHVY	HLA-A0101	0.4067	0.4179	0.3744	0.3523	0.4961	0.4179	BINDER	1105.41
FAIGLALYY	HLA-A0101	0.806	0.429	0.3633	0.4283	0.2773	0.429	BINDER	485.737
FCNDPFLGVY	HLA-A0101	0.3715	0.4109	0.3813	0.4676	0.2059	0.4109	BINDER	317.491
FCNDPFLGVYY	HLA-A0101	0.5031	0.2692	0.5935	0.2587	1.0193	0.2692	BINDER	3043.31
FERDISTEIY	HLA-A0101	0.295	0.18	0.8188	0.2356	1.206	0.18	BINDER	3907.44
FGDDTVIEV	HLA-A0101	0.1504	0.1232	1.1142	0.2238	1.335	0.1232	BINDER	4439.57
FIERYKLEGY	HLA-A0101	0.4581	0.3106	0.5238	0.4339	0.2674	0.3106	BINDER	457.18
FIPMDSTVKNY	HLA-A0101	0.3321	0.4558	0.3367	0.3244	0.6086	0.4558	BINDER	1494.94
FIRQEEVQELY	HLA-A0101	0.4373	0.6794	0.1644	0.4081	0.3208	0.6794	BINDER	604.394
FKVSIWNLDY	HLA-A0101	0.3099	0.0429	2.2019	0.3915	0.3681	0.0429	BINDER	723.308
FLTENLLLYI	HLA-A0101	0.2795	0.0345	2.4803	0.3297	0.5857	0.0345	BINDER	1411.63
FLYLYALVY	HLA-A0101	0.3799	0.123	1.1158	0.3017	0.7297	0.123	BINDER	1911.13
FNATRFASVY	HLA-A0101	0.2273	0.0502	1.973	0.3002	0.7392	0.0502	BINDER	1942.4
FSAVGNICY	HLA-A0101	0.6937	0.8603	0.0736	0.7152	0.0185	0.8603	BINDER	21.7905
FTCASEYTGNY	HLA-A0101	0.9066	0.3973	0.3948	0.4794	0.1872	0.3973	BINDER	279.437
FTDGVCLFW	HLA-A0101	1.9391	0.3453	0.4694	0.4514	0.2359	0.3453	BINDER	378.316
FTEQPIDLVPNQPY	HLA-A0101	0.9311	0.7243	0.1423	0.5835	0.0798	0.7243	BINDER	90.5985
FTNVYADSF	HLA-A0101	0.3667	0.1474	0.9594	0.3665	0.4473	0.1474	BINDER	947.976
FTNVYADSFV	HLA-A0101	0.319	0.0035	8.9665	0.2834	0.8435	0.0035	BINDER	2329.6
FTSDYYQLY	HLA-A0101	2.7875	0.981	0.0096	0.8448	0.0073	0.981	BINDER	5.36142
FTYASALWEI	HLA-A0101	0.3893	0.0025	10.8207	0.2094	1.5431	0.0025	BINDER	5188.07
FVDGVPFVV	HLA-A0101	0.421	0.2271	0.6826	0.3927	0.3647	0.2271	BINDER	713.977
FVFKNIDGY	HLA-A0101	0.4412	0.233	0.6699	0.2905	0.7998	0.233	BINDER	2157.34
FVNEFYAYL	HLA-A0101	0.4162	0.0189	3.4313	0.1993	1.7049	0.0189	BINDER	5787.16
FVSNGTHWF	HLA-A0101	0.4491	0.0607	1.7602	0.1931	1.8099	0.0607	BINDER	6188.69
FVVEVVDKY	HLA-A0101	0.9443	0.4314	0.3609	0.2952	0.7704	0.4314	BINDER	2050.38
GAAAYYVGY	HLA-A0101	0.6544	0.0885	1.3886	0.2422	1.1442	0.0885	BINDER	3638.14
GAEHVNNSY	HLA-A0101	0.3293	0.6988	0.1552	0.3419	0.537	0.6988	BINDER	1237.06
GLEAPFLYLY	HLA-A0101	0.5683	0.4711	0.3216	0.4282	0.2775	0.4711	BINDER	486.263
GMEVTPSGTWLTY	HLA-A0101	0.2812	0.0779	1.5109	0.2646	0.9758	0.0779	BINDER	2855.11
GTDLEGNFY	HLA-A0101	2.3969	0.9903	0.0049	0.7899	0.0098	0.9903	BINDER	9.71077
GTGPEAGLPY	HLA-A0101	0.8157	0.4725	0.3202	0.4125	0.3083	0.4725	BINDER	576.295
GTTLPKGFY	HLA-A0101	0.5088	0.3769	0.4224	0.3273	0.5949	0.3769	BINDER	1448.76
GVEHVTFFIY	HLA-A0101	1.4693	0.3214	0.5056	0.4122	0.3091	0.3214	BINDER	578.169
HLDGEVITF	HLA-A0101	0.4801	0.3319	0.4893	0.2067	1.584	0.3319	BINDER	5341.86
HSYFTSDYY	HLA-A0101	0.886	0.7895	0.1062	0.6217	0.0562	0.7895	BINDER	59.9267
HTDFSSEIIGY	HLA-A0101	3.3834	0.9714	0.015	0.7081	0.0194	0.9714	BINDER	23.5304
HTQVVDMSMTY	HLA-A0101	1.5253	0.7266	0.1411	0.4264	0.2806	0.7266	BINDER	495.826
HTTDPSFLGRY	HLA-A0101	1.4425	0.9251	0.0397	0.653	0.0409	0.9251	BINDER	42.7113
HVDTDLTKPY	HLA-A0101	2.5617	0.8463	0.0779	0.4441	0.2494	0.8463	BINDER	409.409
HVGEIPVAY	HLA-A0101	0.6732	0.4665	0.3261	0.2379	1.1841	0.4665	BINDER	3811.4
IGAEHVNNSY	HLA-A0101	0.3687	0.4853	0.3075	0.2963	0.7633	0.4853	BINDER	2026.12
ILMTARTVY	HLA-A0101	0.8664	0.0662	1.6691	0.1863	1.95	0.0662	BINDER	6661.19
ISDYDYYRY	HLA-A0101	6.7102	0.9879	0.0061	0.802	0.0093	0.9879	BINDER	8.51915
ITDVFYKENSY	HLA-A0101	2.3303	0.931	0.0379	0.6357	0.0488	0.931	BINDER	51.5033
ITEEVGHTDLMAAY	HLA-A0101	1.9712	0.7484	0.1296	0.4861	0.1773	0.7484	BINDER	259.897
ITGRLQSLQTY	HLA-A0101	0.9603	0.2268	0.6832	0.2982	0.7517	0.2268	BINDER	1984.89
ITILDGISQY	HLA-A0101	1.6765	0.5307	0.2646	0.304	0.7155	0.5307	BINDER	1864.16
ITLATCELY	HLA-A0101	2.9235	0.475	0.3177	0.4942	0.1675	0.475	BINDER	238.089
IVDTVSALV	HLA-A0101	0.5937	0.1503	0.9428	0.348	0.5128	0.1503	BINDER	1158.05
IVDTVSALVY	HLA-A0101	6.3565	0.9243	0.04	0.7122	0.0189	0.9243	BINDER	22.5094
KIEELFYSY	HLA-A0101	0.8269	0.5807	0.2284	0.3217	0.6219	0.5807	BINDER	1539.26
KLFDRYFKY	HLA-A0101	0.6544	0.3364	0.4826	0.2364	1.1982	0.3364	BINDER	3873.77
KMADQAMTQMY	HLA-A0101	0.7416	0.4562	0.3364	0.4468	0.2443	0.4562	BINDER	397.622
KNIDGYFKIY	HLA-A0101	0.3677	0.1121	1.1962	0.2075	1.5724	0.1121	BINDER	5295.83
KSWMESEFRVY	HLA-A0101	0.5166	0.194	0.7738	0.2338	1.2249	0.194	BINDER	3984.29
KTSVDCTMYI	HLA-A0101	0.5121	0.0094	5.043	0.1926	1.8213	0.0094	BINDER	6222.26
KVGGNYNYLY	HLA-A0101	1.2022	0.1012	1.2776	0.2359	1.2033	0.1012	BINDER	3894.78
KVPTDNYITTY	HLA-A0101	0.8102	0.8831	0.0636	0.5163	0.1402	0.8831	BINDER	187.453
KVSIWNLDY	HLA-A0101	1.1232	0.176	0.8335	0.3485	0.5108	0.176	BINDER	1151.81
LADAGFIKQY	HLA-A0101	2.2355	0.8401	0.0798	0.552	0.1031	0.8401	BINDER	127.391
LEAPFLYLY	HLA-A0101	0.6022	0.2147	0.7128	0.2605	1.0069	0.2147	BINDER	2984.62
LGAENSVAY	HLA-A0101	0.3392	0.1863	0.7967	0.2271	1.2927	0.1863	BINDER	4283.85
LGDVRETMSY	HLA-A0101	0.4303	0.5109	0.2832	0.4306	0.2731	0.5109	BINDER	473.798
LIDFYLCFL	HLA-A0101	0.4391	0.0102	4.8354	0.2712	0.9234	0.0102	BINDER	2658.33
LIDLQELGKY	HLA-A0101	1.1736	0.7919	0.1049	0.556	0.0997	0.7919	BINDER	121.995
LITLATCELY	HLA-A0101	1.4627	0.1138	1.1836	0.4158	0.2993	0.1138	BINDER	556.081
LLCRMNSRNY	HLA-A0101	0.407	0.0164	3.7118	0.2356	1.2061	0.0164	BINDER	3907.44
LLDDFVEII	HLA-A0101	0.3837	0.0475	2.0493	0.216	1.4447	0.0475	BINDER	4830.5
LLNKHIDAY	HLA-A0101	0.654	0.4442	0.3482	0.3734	0.4235	0.4442	BINDER	879.781
LLTDEMIAQY	HLA-A0101	0.812	0.9618	0.0225	0.7588	0.013	0.9618	BINDER	13.5954
LNDLCFTNVY	HLA-A0101	0.4686	0.1569	0.9049	0.4278	0.2782	0.1569	BINDER	488.372
LQFAYANRNRFLY	HLA-A0101	0.5308	0.0071	5.9585	0.2374	1.1887	0.0071	BINDER	3832.08
LSDDAVVCFNSTY	HLA-A0101	3.0576	0.94	0.0349	0.7039	0.02	0.94	BINDER	24.6244
LSKSLTENKY	HLA-A0101	0.5991	0.3783	0.4204	0.3563	0.4825	0.3783	BINDER	1058.59
LSPRWYFYY	HLA-A0101	1.3366	0.376	0.4237	0.579	0.0828	0.376	BINDER	95.1188
LSPRWYFYYL	HLA-A0101	0.3274	0.0024	11.2545	0.2132	1.4853	0.0024	BINDER	4979.09
LTDEMIAQY	HLA-A0101	11.7142	0.9972	0.0014	0.86	0.0066	0.9972	BINDER	4.54837
LTDEMIAQYT	HLA-A0101	0.3453	0.5636	0.2392	0.5301	0.1224	0.5636	BINDER	161.453
LTGHMLDMY	HLA-A0101	1.2822	0.6665	0.1706	0.6224	0.0559	0.6665	BINDER	59.4745
LTNDNTSRYW	HLA-A0101	1.0555	0.2128	0.7184	0.2975	0.7556	0.2128	BINDER	1999.98
LVAEWFLAY	HLA-A0101	1.9799	0.3957	0.3963	0.4726	0.1974	0.3957	BINDER	300.772
LVKQGDDYVY	HLA-A0101	0.8714	0.1385	1.0124	0.1995	1.7012	0.1385	BINDER	5774.65
MFDAYVNTF	HLA-A0101	0.2821	0.0886	1.388	0.196	1.7593	0.0886	BINDER	5997.52
MIELSLIDFY	HLA-A0101	0.8963	0.4273	0.365	0.5585	0.0976	0.4273	BINDER	118.74
MSMTYGQQF	HLA-A0101	0.6585	0.0719	1.5873	0.2128	1.4912	0.0719	BINDER	5000.68
MSNLGMPSY	HLA-A0101	1.123	0.7407	0.1337	0.5395	0.1141	0.7407	BINDER	145.84
MTSCCSCLK	HLA-A0101	0.6166	0.0018	13.2798	0.3105	0.6791	0.0018	BINDER	1737.56
MVMCGGSLYV	HLA-A0101	0.4807	0.0046	7.5961	0.2437	1.1302	0.0046	BINDER	3579.57
NATRFASVY	HLA-A0101	0.4171	0.1298	1.0688	0.2503	1.0767	0.1298	BINDER	3332.87
NLDSKVGGNY	HLA-A0101	0.6233	0.6963	0.1564	0.453	0.2328	0.6963	BINDER	371.823
NRDVDTDFVNEFY	HLA-A0101	0.3084	0.6846	0.162	0.7087	0.0193	0.6846	BINDER	23.3781
NSASFSTFK	HLA-A0101	0.2605	0.0243	3.0003	0.208	1.5648	0.0243	BINDER	5267.25
NSFTRGVYY	HLA-A0101	0.5404	0.5973	0.218	0.4274	0.2788	0.5973	BINDER	490.49
NSSPDDQIGY	HLA-A0101	0.4507	0.6521	0.1791	0.3772	0.4104	0.6521	BINDER	844.342
NSSPDDQIGYY	HLA-A0101	0.6987	0.945	0.0333	0.6058	0.0655	0.945	BINDER	71.1761
NSTNVTIATY	HLA-A0101	0.8732	0.4123	0.3798	0.4177	0.296	0.4123	BINDER	544.766
NTCDGTTFTY	HLA-A0101	1.9907	0.9733	0.0139	0.7511	0.0138	0.9733	BINDER	14.7766
NTNSSPDDQIGYY	HLA-A0101	1.3364	0.9066	0.0503	0.6512	0.0417	0.9066	BINDER	43.5513
NTSNQVAVLY	HLA-A0101	1.8523	0.7448	0.1315	0.5808	0.0815	0.7448	BINDER	93.2842
NTSRYWEPEFY	HLA-A0101	1.3698	0.5268	0.2683	0.4339	0.2673	0.5268	BINDER	457.18
NVFAFPFTIY	HLA-A0101	0.5421	0.0656	1.6772	0.2532	1.0565	0.0656	BINDER	3229.91
PPAYTNSFTRGVYY	HLA-A0101	0.2246	0.0052	7.1003	0.2566	1.0333	0.0052	BINDER	3113.25
PTDNYITTY	HLA-A0101	2.9861	0.9858	0.0071	0.7699	0.0118	0.9858	BINDER	12.0568
QEYADVFHLY	HLA-A0101	0.3904	0.2219	0.6939	0.1899	1.876	0.2219	BINDER	6406.72
QIPFAMQMAY	HLA-A0101	0.5265	0.0428	2.2049	0.211	1.5189	0.0428	BINDER	5099.03
QLYLGGMSYY	HLA-A0101	0.4891	0.1646	0.8751	0.2386	1.1777	0.1646	BINDER	3782.65
QSCTQHQPY	HLA-A0101	0.7178	0.3364	0.4826	0.3297	0.5853	0.3364	BINDER	1411.63
QSDIEVTGDSCNNY	HLA-A0101	1.3878	0.6121	0.2087	0.4483	0.2416	0.6121	BINDER	391.221
QTGKIADYNY	HLA-A0101	0.8834	0.438	0.3544	0.4119	0.31	0.438	BINDER	580.048
QVVDMSMTY	HLA-A0101	0.9513	0.44	0.3524	0.2891	0.8083	0.44	BINDER	2190.27
RISNCVADY	HLA-A0101	0.6818	0.0536	1.8984	0.2263	1.301	0.0536	BINDER	4321.09
RLYYDSMSY	HLA-A0101	0.3685	0.2618	0.6077	0.2712	0.9241	0.2618	BINDER	2658.33
RMYIFFASFY	HLA-A0101	0.3554	0.0119	4.4163	0.2627	0.9907	0.0119	BINDER	2914.41
RTFKVSIWNLDY	HLA-A0101	0.765	0.0413	2.2554	0.3434	0.5312	0.0413	BINDER	1217.15
RVAGDSGFAAY	HLA-A0101	0.8059	0.5396	0.2564	0.3541	0.49	0.5396	BINDER	1084.09
RVDFCGKGY	HLA-A0101	1.1128	0.5263	0.2687	0.3809	0.3981	0.5263	BINDER	811.208
SAKSASVYY	HLA-A0101	0.8589	0.3163	0.5142	0.2032	1.641	0.3163	BINDER	5548.04
SANNCTFEY	HLA-A0101	1.9852	0.5704	0.2349	0.5092	0.1502	0.5704	BINDER	202.42
SASFSTFKCY	HLA-A0101	0.7663	0.2584	0.6149	0.433	0.2689	0.2584	BINDER	461.653
SDGTGTIY	HLA-A0101	0.1603	0.5464	0.25	0.3332	0.5714	0.5464	BINDER	1359.17
SEYTGNYQCGHY	HLA-A0101	0.2894	0.026	2.9115	0.2679	0.9498	0.026	BINDER	2754.96
SKRVDFCGKGY	HLA-A0101	0.1303	0.146	0.9677	0.2263	1.3001	0.146	BINDER	4321.09
SLDNVLSTF	HLA-A0101	0.4732	0.2959	0.5485	0.2565	1.0344	0.2959	BINDER	3116.62
SLIDFYLCFL	HLA-A0101	0.2596	0.0016	14.2108	0.2171	1.4284	0.0016	BINDER	4773.35
SNSGSDVLY	HLA-A0101	0.2197	0.2834	0.5695	0.2649	0.9736	0.2834	BINDER	2845.86
SPDDQIGYY	HLA-A0101	0.3381	0.6261	0.1999	0.2962	0.7643	0.6261	BINDER	2028.31
SSAKSASVY	HLA-A0101	0.7051	0.7694	0.1179	0.4597	0.2205	0.7694	BINDER	345.823
SSANNCTFEY	HLA-A0101	1.6133	0.6914	0.1587	0.6061	0.0653	0.6914	BINDER	70.9454
SSEAFLIGCNY	HLA-A0101	0.6888	0.4354	0.3569	0.4416	0.2538	0.4354	BINDER	420.634
SSPDDQIGY	HLA-A0101	0.3213	0.672	0.168	0.2894	0.8067	0.672	BINDER	2183.17
SSPDDQIGYY	HLA-A0101	0.4611	0.973	0.0141	0.7154	0.0184	0.973	BINDER	21.7434
SSPDDQIGYYR	HLA-A0101	0.1855	0.4327	0.3596	0.3393	0.5475	0.4327	BINDER	1272.36
STAALGVLM	HLA-A0101	0.4565	0.0702	1.6104	0.2434	1.1333	0.0702	BINDER	3591.21
STDTGVEHVTFFIY	HLA-A0101	5.8248	0.8757	0.0678	0.6989	0.0224	0.8757	BINDER	25.9932
STECSNLLLQY	HLA-A0101	3.1518	0.9168	0.0444	0.7228	0.0174	0.9168	BINDER	20.0703
STNVTIATY	HLA-A0101	1.2856	0.8044	0.0974	0.4956	0.1659	0.8044	BINDER	234.51
STQDLFLPF	HLA-A0101	0.8106	0.121	1.1303	0.3058	0.7042	0.121	BINDER	1828.21
STQDLFLPFF	HLA-A0101	0.6714	0.1137	1.1844	0.4001	0.3437	0.1137	BINDER	659.04
SVASQSIIAY	HLA-A0101	0.8724	0.2644	0.6021	0.2789	0.8715	0.2644	BINDER	2445.84
SVPWDTIANY	HLA-A0101	0.574	0.1529	0.9277	0.1841	1.9939	0.1529	BINDER	6821.65
SWMESEFRVY	HLA-A0101	0.3068	0.1457	0.9694	0.2454	1.1143	0.1457	BINDER	3514.33
SYFTSDYYQLY	HLA-A0101	0.3916	0.7246	0.1422	0.5339	0.1191	0.7246	BINDER	154.949
TANPKTPKY	HLA-A0101	1.3883	0.7083	0.1506	0.2519	1.0658	0.7083	BINDER	3275.66
TDEMIAQY	HLA-A0101	0.1924	0.7548	0.1263	0.4658	0.2091	0.7548	BINDER	323.735
TDLEGNFY	HLA-A0101	0.224	0.8141	0.0912	0.547	0.1075	0.8141	BINDER	134.472
TDNYITTY	HLA-A0101	0.2277	0.7249	0.142	0.4644	0.2119	0.7249	BINDER	328.676
TECSNLLLQY	HLA-A0101	0.3929	0.1635	0.8788	0.262	0.9957	0.1635	BINDER	2936.57
TEIDPKLDNYY	HLA-A0101	0.3036	0.3907	0.4019	0.2535	1.0546	0.3907	BINDER	3219.45
TIEVNSFSGY	HLA-A0101	0.5441	0.4405	0.3519	0.3947	0.3589	0.4405	BINDER	698.693
TITQMNLKY	HLA-A0101	0.769	0.3889	0.4047	0.3054	0.7064	0.3889	BINDER	1836.13
TLATCELYHY	HLA-A0101	0.8176	0.2106	0.7249	0.4124	0.3085	0.2106	BINDER	576.919
TPSGTWLTY	HLA-A0101	0.2541	0.2379	0.6592	0.1941	1.7922	0.2379	BINDER	6122.09
TQDLFLPFF	HLA-A0101	0.4216	0.074	1.56	0.1916	1.841	0.074	BINDER	6289.95
TSDLATNNLVVMAY	HLA-A0101	2.2181	0.6735	0.1672	0.672	0.0337	0.6735	BINDER	34.7746
TSEDMLNPNY	HLA-A0101	0.6458	0.8945	0.0571	0.6432	0.0454	0.8945	BINDER	47.4889
TSNQVAVLY	HLA-A0101	1.6469	0.9179	0.0437	0.6266	0.0536	0.9179	BINDER	56.8323
TSPISEHDY	HLA-A0101	0.3209	0.4099	0.3822	0.2671	0.9559	0.4099	BINDER	2778.91
TSSGDATTAY	HLA-A0101	0.6394	0.796	0.1025	0.4818	0.1837	0.796	BINDER	272.274
TTDPSFLGRY	HLA-A0101	5.6056	0.9972	0.0014	0.8381	0.0076	0.9972	BINDER	5.76452
TTDPSFLGRYM	HLA-A0101	0.8687	0.8188	0.0888	0.5591	0.0971	0.8188	BINDER	117.971
TTSPISEHDY	HLA-A0101	1.1284	0.8812	0.0647	0.5177	0.1383	0.8812	BINDER	184.635
TTYPGQGLNGY	HLA-A0101	0.7452	0.6524	0.1789	0.3753	0.4172	0.6524	BINDER	861.88
TVATSRTLSY	HLA-A0101	1.1644	0.4564	0.3362	0.365	0.4527	0.4564	BINDER	963.487
TVATSRTLSYYK	HLA-A0101	0.2697	0.0062	6.4454	0.2148	1.4623	0.0062	BINDER	4893.63
TVKNGSIHLY	HLA-A0101	1.2621	0.4303	0.362	0.2779	0.8773	0.4303	BINDER	2472.44
VAGDSGFAAY	HLA-A0101	0.7662	0.7305	0.139	0.5126	0.1455	0.7305	BINDER	195.109
VASQSIIAY	HLA-A0101	1.2053	0.4265	0.3658	0.278	0.8766	0.4265	BINDER	2469.77
VATSRTLSY	HLA-A0101	1.1721	0.5918	0.2215	0.3796	0.4024	0.5918	BINDER	822.699
VATSRTLSYY	HLA-A0101	1.6402	0.4539	0.3387	0.5253	0.1275	0.4539	BINDER	170.06
VDDPCPIHFY	HLA-A0101	0.6769	0.68	0.1642	0.3441	0.5281	0.68	BINDER	1207.97
VGGNYNYLY	HLA-A0101	0.4618	0.0942	1.337	0.2602	1.0086	0.0942	BINDER	2994.32
VLHSYFTSDY	HLA-A0101	0.6695	0.0431	2.1964	0.2905	0.7997	0.0431	BINDER	2157.34
VLHSYFTSDYYQLY	HLA-A0101	1.152	0.1414	0.9941	0.3968	0.353	0.1414	BINDER	682.997
VLNEKCSAY	HLA-A0101	0.6899	0.2921	0.555	0.2568	1.0325	0.2921	BINDER	3106.52
VLPFNDGVY	HLA-A0101	0.3155	0.081	1.473	0.2018	1.6637	0.081	BINDER	5632.72
VLPPLLTDEMIAQY	HLA-A0101	0.7118	0.5872	0.2244	0.5437	0.1104	0.5872	BINDER	139.361
VMYMGTLSY	HLA-A0101	0.6121	0.346	0.4684	0.382	0.3951	0.346	BINDER	801.611
VSSPDAVTAY	HLA-A0101	1.2876	0.7216	0.1437	0.4157	0.2995	0.7216	BINDER	556.683
VTPSGTWLTY	HLA-A0101	1.7983	0.7097	0.15	0.528	0.1242	0.7097	BINDER	165.163
VTVKNGSIHLY	HLA-A0101	3.2311	0.6765	0.1658	0.3738	0.4221	0.6765	BINDER	875.982
VVDDPCPIHFY	HLA-A0101	6.9339	0.9511	0.0313	0.4992	0.1617	0.9511	BINDER	225.551
VVDKYFDCY	HLA-A0101	5.554	0.9371	0.0359	0.7233	0.0173	0.9371	BINDER	19.962
VVDYGARFY	HLA-A0101	3.4628	0.9312	0.0378	0.606	0.0654	0.9312	BINDER	71.0222
VVQQLPETY	HLA-A0101	1.0247	0.4552	0.3374	0.2011	1.6744	0.4552	BINDER	5675.54
VVYRAFDIY	HLA-A0101	0.8713	0.0782	1.506	0.2154	1.4532	0.0782	BINDER	4861.97
VVYRGTTTY	HLA-A0101	1.1668	0.337	0.4817	0.213	1.4877	0.337	BINDER	4989.87
VYSSANNCTFEY	HLA-A0101	0.658	0.0463	2.0874	0.4505	0.2376	0.0463	BINDER	382.018
WICLLQFAY	HLA-A0101	0.3992	0.0236	3.0558	0.2614	1.0004	0.0236	BINDER	2955.69
WLDMVDTSL	HLA-A0101	0.1672	0.0507	1.9622	0.2717	0.9199	0.0507	BINDER	2643.99
WMESEFRVY	HLA-A0101	0.2587	0.41	0.3821	0.4177	0.2959	0.41	BINDER	544.766
WSMATYYLF	HLA-A0101	0.4936	0.0243	2.9979	0.3777	0.4087	0.0243	BINDER	839.787
WTAGAAAYY	HLA-A0101	1.3272	0.8139	0.0913	0.729	0.0166	0.8139	BINDER	18.7681
WTAGAAAYYV	HLA-A0101	0.3358	0.0448	2.1381	0.3581	0.4763	0.0448	BINDER	1038.17
WTAGAAAYYVGY	HLA-A0101	0.7375	0.2004	0.7549	0.5231	0.1307	0.2004	BINDER	174.156
YADVFHLYL	HLA-A0101	0.5681	0.4522	0.3404	0.5612	0.0954	0.4522	BINDER	115.321
YANRNRFLY	HLA-A0101	1.1291	0.6936	0.1577	0.5941	0.0729	0.6936	BINDER	80.7815
YASAVVLLI	HLA-A0101	0.4455	0.0149	3.8945	0.2472	1.0981	0.0149	BINDER	3446.55
YFDKAGQKTY	HLA-A0101	0.3711	0.5097	0.2843	0.303	0.7213	0.5097	BINDER	1884.44
YFTSDYYQLY	HLA-A0101	0.3195	0.886	0.062	0.7362	0.0156	0.886	BINDER	17.3615
YIDIGNYTV	HLA-A0101	0.2462	0.1299	1.0682	0.3384	0.5508	0.1299	BINDER	1284.81
YIFFASFYY	HLA-A0101	0.6636	0.1657	0.8708	0.3902	0.3717	0.1657	BINDER	733.554
YILFTRFFY	HLA-A0101	0.6606	0.0931	1.3464	0.3526	0.4952	0.0931	BINDER	1101.83
YKIEELFYSY	HLA-A0101	0.3954	0.3419	0.4744	0.4037	0.3333	0.3419	BINDER	633.864
YLDAYNMMI	HLA-A0101	0.3084	0.1721	0.8476	0.5009	0.1598	0.1721	BINDER	221.44
YLKLTDNVY	HLA-A0101	0.3347	0.2198	0.6982	0.2268	1.2954	0.2198	BINDER	4297.77
YLNTLTLAV	HLA-A0101	0.2746	0.0201	3.3333	0.2512	1.0702	0.0201	BINDER	3300.57
YLQPRTFLL	HLA-A0101	0.3378	0.0853	1.4227	0.2106	1.5242	0.0853	BINDER	5121.14
YLTNDVSFLA	HLA-A0101	0.1643	0.0211	3.2582	0.2836	0.8423	0.0211	BINDER	2324.57
YQDVNCTEV	HLA-A0101	0.2185	0.0371	2.3949	0.2209	1.3738	0.0371	BINDER	4581.08
YSDVENPHLMGW	HLA-A0101	0.7519	0.1005	1.2832	0.2737	0.9038	0.1005	BINDER	2587.39
YTELEPPCRF	HLA-A0101	0.4793	0.3783	0.4203	0.3408	0.5415	0.3783	BINDER	1251.88
YTGNYQCGHY	HLA-A0101	0.7042	0.5086	0.2853	0.6352	0.049	0.5086	BINDER	51.7826
YTMADLVYA	HLA-A0101	0.2796	0.0239	3.0312	0.2782	0.8753	0.0239	BINDER	2464.43
YTMADLVYAL	HLA-A0101	0.385	0.0053	7.0279	0.1871	1.9329	0.0053	BINDER	6603.78
YTMSLGAENSVAY	HLA-A0101	1.1261	0.508	0.2859	0.5325	0.1202	0.508	BINDER	157.314
YTNSFTRGVY	HLA-A0101	0.7828	0.6615	0.173	0.675	0.0327	0.6615	BINDER	33.664
YTNSFTRGVYY	HLA-A0101	1.4281	0.773	0.1159	0.6203	0.057	0.773	BINDER	60.8414
YTTTIKPVTY	HLA-A0101	0.9634	0.6916	0.1586	0.4805	0.1857	0.6916	BINDER	276.131
YTVSCLPFTI	HLA-A0101	0.4245	0.0013	15.906	0.205	1.6113	0.0013	BINDER	5441.03
YVNTFSSTF	HLA-A0101	0.4231	0.0868	1.4051	0.1986	1.7161	0.0868	BINDER	5831.15
YVVDDPCPIHFY	HLA-A0101	1.0986	0.5335	0.262	0.3891	0.3749	0.5335	BINDER	742.336
AIAMACLVGL	HLA-A0201	1.2485	0.0185	4.9379	0.5767	1.0672	0.0185	BINDER	97.5156
AIFYLITPV	HLA-A0201	7.4214	0.3153	0.7195	0.7666	0.1687	0.3153	BINDER	12.4951
AIMTRCLAV	HLA-A0201	5.2142	0.1574	1.3799	0.6438	0.6235	0.1574	BINDER	47.1816
AIPTNFTISV	HLA-A0201	1.2641	0.1195	1.6483	0.5232	1.5368	0.1195	BINDER	173.968
ALLADKFPV	HLA-A0201	8.2749	0.7331	0.1579	0.8569	0.0284	0.7331	BINDER	4.70352
ALLAVFQSA	HLA-A0201	3.9522	0.5586	0.3247	0.6538	0.5739	0.5586	BINDER	42.3432
ALSKGVHFV	HLA-A0201	15.5611	0.9532	0.022	0.7979	0.1068	0.9532	BINDER	8.90557
ALWEIQQV	HLA-A0201	15.9428	0.7698	0.1275	0.5877	0.9823	0.7698	BINDER	86.5736
ALWEIQQVV	HLA-A0201	11.346	0.9825	0.0074	0.8387	0.0523	0.9825	BINDER	5.72722
AYILFTRFFYV	HLA-A0201	0.9582	0.1166	1.6789	0.6935	0.4082	0.1166	BINDER	27.5572
ELYSPIFLI	HLA-A0201	1.0126	0.4843	0.4128	0.5748	1.0812	0.4843	BINDER	99.541
FAFPFTIYSL	HLA-A0201	1.6704	0.0753	2.3033	0.5797	1.044	0.0753	BINDER	94.4011
FELDERIDKV	HLA-A0201	0.4588	0.5587	0.3245	0.6027	0.8673	0.5587	BINDER	73.6039
FELLHAPATV	HLA-A0201	0.5901	0.5132	0.3775	0.8047	0.0943	0.5132	BINDER	8.27387
FIAGLIAIV	HLA-A0201	5.1066	0.6414	0.2409	0.8255	0.0658	0.6414	BINDER	6.60648
FIASFRLFA	HLA-A0201	2.1789	0.1296	1.5601	0.6413	0.6384	0.1296	BINDER	48.4753
FLAFLLFLV	HLA-A0201	16.3727	0.391	0.5491	0.8313	0.0584	0.391	BINDER	6.20464
FLAFVVFL	HLA-A0201	8.5022	0.1506	1.4245	0.5681	1.1329	0.1506	BINDER	107.025
FLAFVVFLL	HLA-A0201	10.9972	0.483	0.4146	0.8349	0.0554	0.483	BINDER	5.9676
FLAHIQWMV	HLA-A0201	34.1046	0.943	0.0263	0.9355	0.0057	0.943	BINDER	2.00948
FLALCADSI	HLA-A0201	2.38	0.15	1.428	0.7423	0.2305	0.15	BINDER	16.2527
FLARGIVFM	HLA-A0201	2.2381	0.8466	0.0767	0.8324	0.0574	0.8466	BINDER	6.13123
FLCLFLLPSL	HLA-A0201	5.8088	0.1431	1.469	0.7702	0.1623	0.1431	BINDER	12.0177
FLCLFLLPSLATV	HLA-A0201	23.1562	0.2686	0.86	0.7995	0.1032	0.2686	BINDER	8.75273
FLEYHDVRV	HLA-A0201	3.7805	0.6756	0.2086	0.7136	0.3242	0.6756	BINDER	22.171
FLFLTWICL	HLA-A0201	3.2995	0.1271	1.5782	0.623	0.7443	0.1271	BINDER	59.0897
FLGIITTV	HLA-A0201	5.156	0.5415	0.3445	0.6535	0.5753	0.5415	BINDER	42.4808
FLGRYMSAL	HLA-A0201	1.8563	0.3909	0.5493	0.764	0.1734	0.3909	BINDER	12.8516
FLHVTYVPA	HLA-A0201	2.7366	0.0988	1.9043	0.6724	0.494	0.0988	BINDER	34.6244
FLIGCNYL	HLA-A0201	7.1039	0.0906	2.0179	0.5937	0.9334	0.0906	BINDER	81.1319
FLKKDAPYI	HLA-A0201	2.0669	0.7517	0.1449	0.7153	0.317	0.7517	BINDER	21.7669
FLLNKEMYL	HLA-A0201	8.5447	0.9802	0.0083	0.9091	0.008	0.9802	BINDER	2.67385
FLLPSLATV	HLA-A0201	32.2555	0.9887	0.0047	0.9187	0.0072	0.9887	BINDER	2.41005
FLLPSLATVA	HLA-A0201	4.1118	0.5686	0.3131	0.8222	0.0705	0.5686	BINDER	6.84663
FLLVTLAIL	HLA-A0201	3.4086	0.2847	0.8069	0.7524	0.1978	0.2847	BINDER	14.5702
FLNGSCGSV	HLA-A0201	4.7568	0.2851	0.8057	0.7252	0.283	0.2851	BINDER	19.5559
FLNRFTTTL	HLA-A0201	13.5713	0.9178	0.04	0.8254	0.0659	0.9178	BINDER	6.61363
FLPFFSNV	HLA-A0201	3.3814	0.1844	1.2166	0.6063	0.8431	0.1844	BINDER	70.7921
FLPGVYSV	HLA-A0201	7.9347	0.7348	0.1569	0.7592	0.1834	0.7348	BINDER	13.5367
FLPGVYSVI	HLA-A0201	2.2992	0.3389	0.6572	0.6835	0.4489	0.3389	BINDER	30.7061
FLPRVFSAV	HLA-A0201	5.2423	0.7342	0.1572	0.8421	0.0483	0.7342	BINDER	5.52036
FLQSINFVRI	HLA-A0201	5.2013	0.1918	1.1801	0.7324	0.2621	0.1918	BINDER	18.0902
FLTENLLLYI	HLA-A0201	23.7929	0.395	0.5423	0.8451	0.0411	0.395	BINDER	5.34405
FLWLLWPVT	HLA-A0201	0.8985	0.0584	2.6814	0.6312	0.6997	0.0584	BINDER	54.073
FLWLLWPVTL	HLA-A0201	3.3698	0.2963	0.7733	0.7616	0.1781	0.2963	BINDER	13.1897
FLYENAFLP	HLA-A0201	1.1276	0.2889	0.7943	0.6516	0.5831	0.2889	BINDER	43.3632
FLYENAFLPFA	HLA-A0201	10.7899	0.5807	0.2992	0.8117	0.0831	0.5807	BINDER	7.67037
FLYIIKLIFL	HLA-A0201	3.8364	0.1011	1.8701	0.6321	0.6937	0.1011	BINDER	53.549
FQFCNDPFL	HLA-A0201	3.2075	0.3691	0.5866	0.7824	0.1396	0.3691	BINDER	10.5316
FTISVTTEI	HLA-A0201	2.4367	0.3759	0.575	0.6233	0.7425	0.3759	BINDER	58.8982
FTYASALWEI	HLA-A0201	1.8894	0.0673	2.4521	0.7369	0.2485	0.0673	BINDER	17.2305
FVAAIFYLI	HLA-A0201	4.449	0.2217	1.0411	0.7887	0.127	0.2217	BINDER	9.83767
FVCNLLLLFV	HLA-A0201	4.9514	0.0159	5.3622	0.6254	0.731	0.0159	BINDER	57.575
FVDGVPFVV	HLA-A0201	2.1561	0.9027	0.0477	0.8133	0.0805	0.9027	BINDER	7.53872
FVFLVLLPL	HLA-A0201	3.2867	0.0469	3.0178	0.5532	1.2521	0.0469	BINDER	125.748
FVLAAVYRI	HLA-A0201	3.8532	0.4603	0.4452	0.7952	0.1128	0.4603	BINDER	9.16957
FVNEFYAYL	HLA-A0201	3.6329	0.7609	0.1361	0.8518	0.0327	0.7609	BINDER	4.97035
FVRATATIPI	HLA-A0201	0.4378	0.0068	8.0551	0.5126	1.6463	0.0068	BINDER	195.109
FVTVYSHLL	HLA-A0201	1.7215	0.2741	0.842	0.6109	0.8122	0.2741	BINDER	67.3549
FYLCFLAFLL	HLA-A0201	0.867	0.0089	7.1147	0.6199	0.761	0.0089	BINDER	61.1052
GLEAPFLYL	HLA-A0201	0.6098	0.4306	0.4853	0.5246	1.5223	0.4306	BINDER	171.352
GLMWLSYFI	HLA-A0201	20.6553	0.4324	0.4829	0.8722	0.0172	0.4324	BINDER	3.98592
GLTVLPPLL	HLA-A0201	1.4143	0.6222	0.2593	0.5739	1.0882	0.6222	BINDER	100.515
GMSRIGMEV	HLA-A0201	1.7824	0.4222	0.4967	0.6453	0.6143	0.4222	BINDER	46.4221
GVYDYLVST	HLA-A0201	1.0433	0.5468	0.3383	0.6009	0.8795	0.5468	BINDER	75.0514
GYLQPRTFLL	HLA-A0201	0.3842	0.139	1.4934	0.5622	1.1774	0.139	BINDER	114.08
HLMSFPQSA	HLA-A0201	5.1262	0.7985	0.1085	0.655	0.5686	0.7985	BINDER	41.797
HLVDFQVTI	HLA-A0201	5.9435	0.9108	0.0436	0.7294	0.2706	0.9108	BINDER	18.6871
IELSLIDFYL	HLA-A0201	0.5194	0.0618	2.5839	0.7238	0.2872	0.0618	BINDER	19.8543
IIFWFSLEL	HLA-A0201	4.0077	0.3115	0.7302	0.7307	0.2669	0.3115	BINDER	18.4261
IIWFLLLSV	HLA-A0201	4.0346	0.1795	1.2418	0.6527	0.5785	0.1795	BINDER	42.8501
ILASFSAST	HLA-A0201	1.4273	0.1326	1.5384	0.565	1.1561	0.1326	BINDER	110.676
ILFTRFFYV	HLA-A0201	13.0725	0.8965	0.0508	0.9222	0.0069	0.8965	BINDER	2.32049
ILGLPTQTV	HLA-A0201	2.3053	0.6991	0.1812	0.5579	1.2121	0.6991	BINDER	119.513
ILGTVSWNL	HLA-A0201	2.2816	0.5977	0.2828	0.7436	0.2259	0.5977	BINDER	16.0257
ILHCANFNV	HLA-A0201	6.8968	0.3119	0.7291	0.8153	0.0781	0.3119	BINDER	7.37734
ILSPLYAFA	HLA-A0201	3.1483	0.458	0.4483	0.7621	0.177	0.458	BINDER	13.1185
ILTSLLVLV	HLA-A0201	18.3521	0.7989	0.1082	0.8235	0.0687	0.7989	BINDER	6.751
INVFAFPFTI	HLA-A0201	0.2532	0.0346	3.6003	0.639	0.6526	0.0346	BINDER	49.6968
IQPGQTFSV	HLA-A0201	2.09	0.5119	0.3789	0.5443	1.3324	0.5119	BINDER	138.459
IVAGGIVAI	HLA-A0201	1.6396	0.4936	0.4002	0.5569	1.2201	0.4936	BINDER	120.813
IVDTVSALV	HLA-A0201	1.5062	0.4132	0.5111	0.6085	0.8288	0.4132	BINDER	69.1269
KIADYNYKL	HLA-A0201	3.4193	0.8646	0.0671	0.7099	0.3398	0.8646	BINDER	23.0766
KIFVDGVPFV	HLA-A0201	4.0556	0.8776	0.0602	0.7892	0.1261	0.8776	BINDER	9.7846
KLDGFMGRI	HLA-A0201	1.5223	0.3204	0.7051	0.5522	1.2607	0.3204	BINDER	127.116
KLFIRQEEV	HLA-A0201	3.1652	0.8659	0.0664	0.7053	0.3589	0.8659	BINDER	24.2542
KLKDCVMYA	HLA-A0201	12.2503	0.6503	0.2325	0.7318	0.2637	0.6503	BINDER	18.2081
KLLEQWNLV	HLA-A0201	6.63	0.8929	0.0526	0.817	0.0762	0.8929	BINDER	7.24288
KLLHKPIVWHV	HLA-A0201	12.0285	0.6414	0.2409	0.7401	0.2378	0.6414	BINDER	16.6442
KLMPVCVET	HLA-A0201	6.3356	0.4971	0.3961	0.6934	0.4085	0.4971	BINDER	27.587
KLNDLCFTNV	HLA-A0201	17.2704	0.5334	0.3539	0.7904	0.1235	0.5334	BINDER	9.65838
KLNEEIAII	HLA-A0201	4.1756	0.818	0.0952	0.6723	0.4945	0.818	BINDER	34.6619
KLNIKLLGV	HLA-A0201	3.632	0.6852	0.1994	0.6704	0.5026	0.6852	BINDER	35.3819
KLNVGDYFV	HLA-A0201	7.3454	0.6924	0.19	0.8156	0.0777	0.6924	BINDER	7.35343
KLPDDFTGCV	HLA-A0201	3.2092	0.5628	0.3198	0.6426	0.6306	0.5628	BINDER	47.7982
KLSYGIATV	HLA-A0201	13.4441	0.8917	0.0532	0.8008	0.1002	0.8917	BINDER	8.63048
KLVNKFLAL	HLA-A0201	1.7632	0.7561	0.1407	0.6989	0.3855	0.7561	BINDER	25.9932
KLVSSFLEM	HLA-A0201	1.2197	0.4521	0.4562	0.6242	0.7377	0.4521	BINDER	58.3274
KLWAQCVQL	HLA-A0201	11.179	0.8758	0.0612	0.7972	0.1083	0.8758	BINDER	8.97328
KNLSDRVVFV	HLA-A0201	0.4036	0.5262	0.3624	0.6798	0.464	0.5262	BINDER	31.9602
KQGDDYVYL	HLA-A0201	0.7487	0.4497	0.4595	0.5023	1.7577	0.4497	BINDER	218.111
LFLLPSLATV	HLA-A0201	0.4919	0.5185	0.3712	0.8332	0.0568	0.5185	BINDER	6.07838
LIDFYLCFL	HLA-A0201	1.6028	0.0504	2.91	0.6247	0.7351	0.0504	BINDER	58.0127
LIIMRTFKV	HLA-A0201	3.3563	0.2047	1.1191	0.5986	0.8944	0.2047	BINDER	76.9425
LIVNSVLLFL	HLA-A0201	1.6577	0.0104	6.6278	0.4977	1.8089	0.0104	BINDER	229.241
LLADKFPVL	HLA-A0201	2.9733	0.9367	0.0286	0.7608	0.18	0.9367	BINDER	13.3043
LLDDFVEII	HLA-A0201	5.819	0.6777	0.2067	0.6636	0.5316	0.6777	BINDER	38.0832
LLFLAFVVFL	HLA-A0201	3.9922	0.0314	3.8002	0.5933	0.9364	0.0314	BINDER	81.4838
LLFLMSFTV	HLA-A0201	9.129	0.2907	0.7891	0.7876	0.1293	0.2907	BINDER	9.95546
LLFNKVTLA	HLA-A0201	5.6142	0.8035	0.1053	0.7643	0.1729	0.8035	BINDER	12.8099
LLFVTVYSHL	HLA-A0201	2.5522	0.0302	3.8767	0.6005	0.8823	0.0302	BINDER	75.3769
LLLDDFVEI	HLA-A0201	5.5525	0.9497	0.0236	0.8609	0.0262	0.9497	BINDER	4.50429
LLLDDFVEII	HLA-A0201	4.2729	0.4733	0.4276	0.7298	0.2695	0.4733	BINDER	18.6064
LLLDRLNQL	HLA-A0201	4.0451	0.9558	0.0208	0.7823	0.1398	0.9558	BINDER	10.543
LLLLDRLNQL	HLA-A0201	1.0537	0.4249	0.4929	0.5693	1.1237	0.4249	BINDER	105.644
LLMPILTLT	HLA-A0201	9.8782	0.5142	0.3762	0.7408	0.2354	0.5142	BINDER	16.5186
LLSAGIFGA	HLA-A0201	2.8981	0.3486	0.6324	0.7455	0.2198	0.3486	BINDER	15.6996
LLWPVTLACFV	HLA-A0201	16.1122	0.2113	1.0885	0.6898	0.423	0.2113	BINDER	28.6827
LLYDANYFL	HLA-A0201	12.4493	0.9618	0.0179	0.9193	0.0071	0.9618	BINDER	2.39446
LLYDANYFLC	HLA-A0201	4.7046	0.1447	1.4597	0.7254	0.2824	0.1447	BINDER	19.5136
LMIERFVSL	HLA-A0201	2.3608	0.9069	0.0456	0.826	0.065	0.9069	BINDER	6.57084
LQLGFSTGV	HLA-A0201	4.1284	0.4313	0.4843	0.7453	0.2202	0.4313	BINDER	15.7336
LVLSVNPYV	HLA-A0201	5.025	0.6419	0.2405	0.764	0.1734	0.6419	BINDER	12.8516
MDLFMRIFTI	HLA-A0201	0.2494	0.0231	4.4332	0.6626	0.5361	0.0231	BINDER	38.4975
MELTPVVQTI	HLA-A0201	0.3784	0.1135	1.7128	0.4946	1.8429	0.1135	BINDER	237.061
MIAQYTSAL	HLA-A0201	1.513	0.1764	1.2577	0.5692	1.1238	0.1764	BINDER	105.759
MLIIFWFSL	HLA-A0201	2.1157	0.0374	3.4482	0.5637	1.1659	0.0374	BINDER	112.243
MLWCKDGHV	HLA-A0201	1.2105	0.1561	1.3892	0.6932	0.4091	0.1561	BINDER	27.6467
MMISAGFSL	HLA-A0201	1.9973	0.4478	0.462	0.8224	0.0703	0.4478	BINDER	6.83183
MVMCGGSLYV	HLA-A0201	3.3156	0.1747	1.2665	0.7607	0.18	0.1747	BINDER	13.3187
NLIDSYFVV	HLA-A0201	4.7378	0.8227	0.0917	0.854	0.0301	0.8227	BINDER	4.85344
NLLKDCPAV	HLA-A0201	4.9782	0.5536	0.3305	0.7091	0.3431	0.5536	BINDER	23.2772
NLLLLFVTV	HLA-A0201	2.6711	0.3544	0.6177	0.6562	0.5636	0.3544	BINDER	41.2578
NLNESLIDL	HLA-A0201	1.2648	0.6189	0.2624	0.5846	1.0067	0.6189	BINDER	89.5266
NLWNTFTRL	HLA-A0201	1.4966	0.7007	0.1792	0.6824	0.4533	0.7007	BINDER	31.0737
NLYDKLVSSFL	HLA-A0201	1.9725	0.6925	0.1899	0.6147	0.7896	0.6925	BINDER	64.6418
NMLRIMASL	HLA-A0201	1.2686	0.1858	1.2094	0.6452	0.6153	0.1858	BINDER	46.4723
NPLLYDANYFL	HLA-A0201	0.1968	0.3847	0.56	0.6752	0.4827	0.3847	BINDER	33.5912
NVFAFPFTI	HLA-A0201	1.548	0.5232	0.3658	0.7784	0.1475	0.5232	BINDER	10.9974
PLLYDANYFL	HLA-A0201	0.728	0.1144	1.7025	0.7316	0.2643	0.1144	BINDER	18.2475
QLEMELTPV	HLA-A0201	1.6257	0.0897	2.035	0.4996	1.7881	0.0897	BINDER	224.577
QLFFSYFAV	HLA-A0201	3.3101	0.2905	0.7896	0.8182	0.0749	0.2905	BINDER	7.14945
QLMCQPILL	HLA-A0201	2.4239	0.5347	0.3525	0.7614	0.1786	0.5347	BINDER	13.2183
QLMCQPILLL	HLA-A0201	2.6447	0.2438	0.9491	0.67	0.5042	0.2438	BINDER	35.5353
RILGAGCFV	HLA-A0201	3.172	0.1227	1.6147	0.629	0.7115	0.1227	BINDER	55.3755
RIMTWLDMV	HLA-A0201	14.6438	0.5083	0.3831	0.834	0.0561	0.5083	BINDER	6.026
RLANECAQV	HLA-A0201	15.804	0.6594	0.2239	0.7249	0.284	0.6594	BINDER	19.6194
RLDKVEAEV	HLA-A0201	3.274	0.825	0.0899	0.6447	0.6182	0.825	BINDER	46.7244
RLIDAMMFT	HLA-A0201	5.1796	0.4657	0.4379	0.7406	0.2361	0.4657	BINDER	16.5544
RLITGRLQSL	HLA-A0201	1.8575	0.41	0.5166	0.5289	1.4801	0.41	BINDER	163.563
RLNEVAKNL	HLA-A0201	1.2735	0.6527	0.2303	0.4911	1.8806	0.6527	BINDER	246.21
RLQSLQTYV	HLA-A0201	11.1595	0.8738	0.0622	0.7709	0.161	0.8738	BINDER	11.9271
RQLLFVVEV	HLA-A0201	6.0255	0.6573	0.2259	0.738	0.2448	0.6573	BINDER	17.0267
RTIKVFTTV	HLA-A0201	4.5846	0.368	0.5885	0.5387	1.387	0.368	BINDER	147.108
SALWEIQQVV	HLA-A0201	0.7945	0.6826	0.202	0.6944	0.4042	0.6826	BINDER	27.2901
SFELLHAPATV	HLA-A0201	0.1925	0.3578	0.6089	0.5795	1.0457	0.3578	BINDER	94.6056
SIIAYTMSL	HLA-A0201	1.961	0.58	0.2998	0.7215	0.2939	0.58	BINDER	20.3546
SIWNLDYII	HLA-A0201	1.4979	0.1439	1.4644	0.6353	0.6745	0.1439	BINDER	51.7266
SIWNLDYIINL	HLA-A0201	1.2997	0.261	0.8849	0.523	1.5391	0.261	BINDER	174.345
SLENVAFNV	HLA-A0201	2.052	0.5311	0.3566	0.6987	0.3864	0.5311	BINDER	26.0495
SLIDFYLCFL	HLA-A0201	8.1711	0.3914	0.5485	0.8386	0.0523	0.3914	BINDER	5.73342
SLINTLNDL	HLA-A0201	1.0563	0.4915	0.403	0.6298	0.7069	0.4915	BINDER	54.8983
SLIYSTAAL	HLA-A0201	2.5376	0.3851	0.5592	0.6531	0.5768	0.3851	BINDER	42.6651
SLLMPILTL	HLA-A0201	2.1481	0.7936	0.1115	0.643	0.6282	0.7936	BINDER	47.5918
SLLSVLLSM	HLA-A0201	2.313	0.7366	0.1558	0.7369	0.2487	0.7366	BINDER	17.2305
SLPGVFCGV	HLA-A0201	5.266	0.616	0.2652	0.814	0.0795	0.616	BINDER	7.48184
SLVKPSFYV	HLA-A0201	4.5318	0.8468	0.0766	0.7972	0.1083	0.8468	BINDER	8.97328
SMWALIISV	HLA-A0201	9.2252	0.8775	0.0603	0.8766	0.0146	0.8775	BINDER	3.80061
SMWSFNPET	HLA-A0201	1.6566	0.4478	0.4621	0.686	0.4387	0.4478	BINDER	29.8866
SMWSFNPETNIL	HLA-A0201	1.6288	0.0981	1.9128	0.6324	0.692	0.0981	BINDER	53.3754
STSAFVETV	HLA-A0201	2.5545	0.387	0.5559	0.5201	1.569	0.387	BINDER	179.902
SVLLFLAFV	HLA-A0201	5.591	0.2079	1.1038	0.7015	0.3749	0.2079	BINDER	25.2722
TLACFVLAAV	HLA-A0201	9.0727	0.0784	2.2459	0.7741	0.1554	0.0784	BINDER	11.5212
TLDSKTQSL	HLA-A0201	0.6913	0.915	0.0414	0.5223	1.5466	0.915	BINDER	175.67
TLGVYDYLV	HLA-A0201	1.7067	0.2405	0.962	0.7195	0.2997	0.2405	BINDER	20.7999
TLGVYDYLVST	HLA-A0201	0.4274	0.2505	0.9231	0.5306	1.4636	0.2505	BINDER	160.582
TLIGDCATV	HLA-A0201	6.6889	0.6679	0.2159	0.7753	0.1532	0.6679	BINDER	11.3726
TLMNVLTLV	HLA-A0201	43.222	0.9181	0.0398	0.8894	0.0098	0.9181	BINDER	3.30907
TLVPQEHYV	HLA-A0201	2.9157	0.9468	0.025	0.7254	0.2823	0.9468	BINDER	19.5136
TMADLVYAL	HLA-A0201	4.412	0.9333	0.0299	0.8701	0.0186	0.9333	BINDER	4.07752
TVLSFCAFA	HLA-A0201	1.5148	0.0272	4.0821	0.5885	0.9757	0.0272	BINDER	85.8274
TVLSFCAFAV	HLA-A0201	3.401	0.0275	4.0607	0.6867	0.4358	0.0275	BINDER	29.6611
TVYEKLKPV	HLA-A0201	1.6763	0.6668	0.2169	0.6116	0.8081	0.6668	BINDER	66.8467
TVYSHLLLV	HLA-A0201	4.6492	0.8393	0.0807	0.7494	0.2064	0.8393	BINDER	15.0509
VLAWLYAAV	HLA-A0201	8.1284	0.243	0.9521	0.7959	0.1113	0.243	BINDER	9.10039
VLLSVLQQL	HLA-A0201	8.3094	0.9535	0.0218	0.7335	0.2588	0.9535	BINDER	17.8762
VLNDILSRL	HLA-A0201	10.6872	0.9385	0.028	0.7111	0.3345	0.9385	BINDER	22.7789
VLPFNDGVYFA	HLA-A0201	1.0932	0.3097	0.7353	0.5039	1.7396	0.3097	BINDER	214.368
VLQAVGACV	HLA-A0201	3.3882	0.2738	0.8429	0.6087	0.8275	0.2738	BINDER	68.9774
VLSFCAFAV	HLA-A0201	7.5666	0.1918	1.1801	0.8118	0.0829	0.1918	BINDER	7.66207
VLWAHGFEL	HLA-A0201	6.5134	0.921	0.0379	0.8602	0.0266	0.921	BINDER	4.53854
VMCGGSLYV	HLA-A0201	3.8508	0.482	0.4158	0.7775	0.1492	0.482	BINDER	11.1051
VMVELVAEL	HLA-A0201	3.5773	0.8486	0.0756	0.7821	0.14	0.8486	BINDER	10.5659
VMYASAVVLL	HLA-A0201	3.1481	0.0987	1.9047	0.6401	0.646	0.0987	BINDER	49.1088
VTWFHAIHV	HLA-A0201	1.2584	0.2214	1.0425	0.5473	1.3026	0.2214	BINDER	134.037
VVFLHVTYV	HLA-A0201	5.9435	0.7417	0.1528	0.7378	0.2456	0.7417	BINDER	17.0636
WLDMVDTSL	HLA-A0201	0.8042	0.4683	0.4343	0.7099	0.3395	0.4683	BINDER	23.0766
WLLWPVTLA	HLA-A0201	2.1425	0.1776	1.2512	0.6766	0.4771	0.1776	BINDER	33.0862
WLMWLIINL	HLA-A0201	6.0222	0.3222	0.7001	0.7951	0.113	0.3222	BINDER	9.1795
WLPTGTLLV	HLA-A0201	2.6236	0.4192	0.5009	0.6972	0.3926	0.4192	BINDER	26.4757
WMVMFTPLV	HLA-A0201	6.8319	0.1436	1.466	0.785	0.1345	0.1436	BINDER	10.2395
YADVFHLYL	HLA-A0201	0.6636	0.2662	0.868	0.529	1.479	0.2662	BINDER	163.386
YASAVVLLI	HLA-A0201	1.5448	0.1301	1.5562	0.5948	0.9247	0.1301	BINDER	80.172
YHLMSFPQSA	HLA-A0201	0.3241	0.4392	0.4737	0.7339	0.2577	0.4392	BINDER	17.799
YIDIGNYTV	HLA-A0201	2.8988	0.8228	0.0916	0.807	0.0908	0.8228	BINDER	8.07051
YIIKLIFLWL	HLA-A0201	2.2571	0.0132	5.9138	0.53	1.4696	0.0132	BINDER	161.628
YLASGGQPI	HLA-A0201	7.6626	0.5294	0.3586	0.7365	0.2498	0.5294	BINDER	17.3053
YLATALLTL	HLA-A0201	9.0132	0.8997	0.0492	0.8284	0.0614	0.8997	BINDER	6.40241
YLCFLAFLL	HLA-A0201	5.7694	0.2381	0.9711	0.8234	0.0689	0.2381	BINDER	6.75831
YLDAYNMMI	HLA-A0201	10.9965	0.9098	0.0441	0.9108	0.0079	0.9098	BINDER	2.62511
YLFDESGEF	HLA-A0201	0.5473	0.3712	0.583	0.5154	1.618	0.3712	BINDER	189.287
YLFDESGEFKL	HLA-A0201	2.9784	0.9692	0.0142	0.8285	0.0613	0.9692	BINDER	6.39548
YLGTGPEAGL	HLA-A0201	1.0119	0.2293	1.0066	0.5023	1.7571	0.2293	BINDER	218.111
YLITPVHV	HLA-A0201	13.3198	0.4807	0.4176	0.5253	1.5147	0.4807	BINDER	170.06
YLITPVHVM	HLA-A0201	1.6071	0.8252	0.0898	0.6804	0.4615	0.8252	BINDER	31.7534
YLKLTDNVYIK	HLA-A0201	0.2257	0.013	5.9363	0.4896	1.8977	0.013	BINDER	250.239
YLNSTNVTI	HLA-A0201	9.1024	0.8406	0.0798	0.7666	0.1688	0.8406	BINDER	12.4951
YLNTLTLAV	HLA-A0201	11.1347	0.8931	0.0525	0.8863	0.0103	0.8931	BINDER	3.42194
YLPYPDPSRI	HLA-A0201	1.1183	0.6444	0.2381	0.5732	1.0937	0.6444	BINDER	101.279
YLQPRTFLL	HLA-A0201	8.0422	0.9712	0.0129	0.8653	0.0227	0.9712	BINDER	4.29488
YLTNDVSFLA	HLA-A0201	5.8038	0.3317	0.6757	0.7911	0.122	0.3317	BINDER	9.5855
YLYALVYFL	HLA-A0201	19.0797	0.8267	0.0888	0.9076	0.0082	0.8267	BINDER	2.7176
YLYFIKGLNNL	HLA-A0201	1.7809	0.4943	0.3994	0.6397	0.6483	0.4943	BINDER	49.3218
YLYLTFYLT	HLA-A0201	1.8657	0.0827	2.1658	0.6747	0.485	0.0827	BINDER	33.7734
YMHHMELPTGV	HLA-A0201	4.6733	0.5507	0.3339	0.8206	0.0722	0.5507	BINDER	6.96619
YMPYFFTLL	HLA-A0201	3.8434	0.3766	0.5739	0.7803	0.1437	0.3766	BINDER	10.7737
YNLWNTFTRL	HLA-A0201	0.6118	0.3387	0.6577	0.7348	0.2549	0.3387	BINDER	17.6265
YQDVNCTEV	HLA-A0201	2.5853	0.381	0.5663	0.6001	0.8844	0.381	BINDER	75.7039
YTMADLVYA	HLA-A0201	5.901	0.4488	0.4607	0.8281	0.0618	0.4488	BINDER	6.42322
YTMADLVYAL	HLA-A0201	3.9608	0.4404	0.4721	0.862	0.0256	0.4404	BINDER	4.451
YTVSCLPFTI	HLA-A0201	1.6917	0.0128	5.9826	0.5802	1.0399	0.0128	BINDER	93.8918
YVFCTVNAL	HLA-A0201	1.1339	0.1319	1.5433	0.6796	0.4647	0.1319	BINDER	32.0295
YVVDDPCPI	HLA-A0201	1.7621	0.1972	1.1547	0.6224	0.7476	0.1972	BINDER	59.4745
YYVGYLQPRTFLL	HLA-A0201	0.8937	0.0264	4.1574	0.4868	1.9265	0.0264	BINDER	257.936
AIAMACLVGL	HLA-A0202	1.9357	0.0588	4.0379	0.6567	0.9824	0.0588	BINDER	41.0352
AIFYLITPV	HLA-A0202	6.5751	0.2969	1.1185	0.7669	0.2944	0.2969	BINDER	12.4546
AIMTRCLAV	HLA-A0202	4.7688	0.1136	2.6436	0.6075	1.4324	0.1136	BINDER	69.8788
AIPTNFTISV	HLA-A0202	1.5245	0.1693	1.9526	0.6006	1.5026	0.1693	BINDER	75.2954
ALALLLLDRL	HLA-A0202	2.6244	0.1714	1.9308	0.639	1.1285	0.1714	BINDER	49.6968
ALLADKFPV	HLA-A0202	2.6494	0.4265	0.6915	0.7555	0.3491	0.4265	BINDER	14.0896
ALLAVFQSA	HLA-A0202	1.6608	0.4493	0.6452	0.6335	1.1719	0.4493	BINDER	52.7439
ALNTLVKQL	HLA-A0202	2.1552	0.8767	0.0722	0.6232	1.2657	0.8767	BINDER	58.962
ALSKGVHFV	HLA-A0202	13.7366	0.9736	0.0084	0.8751	0.0293	0.9736	BINDER	3.86279
ALWEIQQVV	HLA-A0202	5.534	0.9549	0.0186	0.8017	0.1642	0.9549	BINDER	8.54684
AQVDVVNFNL	HLA-A0202	1.2151	0.3866	0.7978	0.6042	1.466	0.3866	BINDER	72.419
AYILFTRFFYV	HLA-A0202	0.7609	0.0741	3.4747	0.6478	1.0578	0.0741	BINDER	45.1832
CLEASFNYL	HLA-A0202	0.9114	0.1769	1.88	0.66	0.9504	0.1769	BINDER	39.5959
ELYSPIFLI	HLA-A0202	0.7989	0.4866	0.5688	0.5895	1.6263	0.4866	BINDER	84.9038
FAFPFTIYSL	HLA-A0202	1.7708	0.1563	2.0999	0.6573	0.9764	0.1563	BINDER	40.7696
FELDERIDKV	HLA-A0202	0.3726	0.5642	0.418	0.6415	1.109	0.5642	BINDER	48.3705
FELLHAPATV	HLA-A0202	0.4376	0.3633	0.8725	0.7702	0.2785	0.3633	BINDER	12.0177
FIAGLIAIV	HLA-A0202	9.9204	0.7752	0.1585	0.8908	0.0183	0.7752	BINDER	3.25932
FIASFRLFA	HLA-A0202	2.1012	0.22	1.544	0.7471	0.3892	0.22	BINDER	15.4301
FLAFLLFLV	HLA-A0202	14.7477	0.4633	0.6167	0.8741	0.03	0.4633	BINDER	3.90481
FLAFVVFL	HLA-A0202	13.6998	0.2659	1.2695	0.7053	0.6156	0.2659	BINDER	24.2542
FLAFVVFLL	HLA-A0202	12.0182	0.6504	0.3007	0.8896	0.0188	0.6504	BINDER	3.30192
FLAHIQWMV	HLA-A0202	33.7554	0.9456	0.0252	0.9514	0.0051	0.9456	BINDER	1.69188
FLALCADSI	HLA-A0202	3.9302	0.3418	0.9442	0.8567	0.0466	0.3418	BINDER	4.71371
FLARGIVFM	HLA-A0202	4.4693	0.9112	0.0448	0.8904	0.0184	0.9112	BINDER	3.27346
FLCLFLLPSL	HLA-A0202	7.7041	0.1141	2.6349	0.7491	0.3798	0.1141	BINDER	15.0998
FLCLFLLPSLATV	HLA-A0202	27.5133	0.1687	1.9591	0.7525	0.3635	0.1687	BINDER	14.5544
FLEYHDVRV	HLA-A0202	2.8537	0.7551	0.1787	0.7915	0.2001	0.7551	BINDER	9.54411
FLFLTWICL	HLA-A0202	3.129	0.1167	2.5894	0.61	1.4067	0.1167	BINDER	68.014
FLGIITTV	HLA-A0202	5.7732	0.52	0.5	0.6873	0.7419	0.52	BINDER	29.4692
FLGRYMSAL	HLA-A0202	3.9783	0.6139	0.3481	0.8607	0.0427	0.6139	BINDER	4.51405
FLHVTYVPA	HLA-A0202	2.2343	0.1204	2.5261	0.7214	0.5203	0.1204	BINDER	20.3767
FLIGCNYL	HLA-A0202	14.8199	0.2132	1.5947	0.701	0.6464	0.2132	BINDER	25.4093
FLKKDAPYI	HLA-A0202	3.1017	0.8284	0.1111	0.7924	0.1967	0.8284	BINDER	9.45162
FLLNKEMYL	HLA-A0202	7.5139	0.9617	0.015	0.9029	0.0115	0.9617	BINDER	2.85937
FLLPSLATV	HLA-A0202	29.0053	0.9694	0.0097	0.8959	0.0162	0.9694	BINDER	3.08434
FLLPSLATVA	HLA-A0202	2.4788	0.4386	0.6668	0.7876	0.2127	0.4386	BINDER	9.95546
FLLVTLAIL	HLA-A0202	3.3287	0.2399	1.4147	0.7239	0.5059	0.2399	BINDER	19.8329
FLNGSCGSV	HLA-A0202	8.0512	0.5256	0.4897	0.8426	0.0678	0.5256	BINDER	5.49058
FLNRFTTTL	HLA-A0202	19.0705	0.9687	0.0099	0.9118	0.0093	0.9687	BINDER	2.59686
FLPFFSNV	HLA-A0202	5.7583	0.2565	1.3183	0.6801	0.7905	0.2565	BINDER	31.8567
FLPFFSNVT	HLA-A0202	0.9303	0.0996	2.8853	0.6147	1.3556	0.0996	BINDER	64.6418
FLPGVYSV	HLA-A0202	11.5013	0.722	0.2141	0.7811	0.2338	0.722	BINDER	10.6808
FLPGVYSVI	HLA-A0202	4.2422	0.5821	0.3893	0.8149	0.1271	0.5821	BINDER	7.40934
FLPRVFSAV	HLA-A0202	7.6645	0.8319	0.1072	0.8989	0.0148	0.8319	BINDER	2.98584
FLQSINFVRI	HLA-A0202	5.7893	0.3296	0.9861	0.7943	0.189	0.3296	BINDER	9.2593
FLTENLLLYI	HLA-A0202	23.1017	0.3748	0.8355	0.8527	0.0507	0.3748	BINDER	4.92219
FLWLLWPVTL	HLA-A0202	2.7246	0.2148	1.583	0.6978	0.6691	0.2148	BINDER	26.3044
FLYENAFLP	HLA-A0202	0.9643	0.2385	1.4235	0.6378	1.138	0.2385	BINDER	50.3462
FLYENAFLPFA	HLA-A0202	6.4838	0.4195	0.7077	0.7696	0.281	0.4195	BINDER	12.096
FLYIIKLIFL	HLA-A0202	4.2712	0.1374	2.3196	0.6772	0.8116	0.1374	BINDER	32.8721
FQFCNDPFL	HLA-A0202	3.0297	0.3729	0.8414	0.7917	0.1992	0.3729	BINDER	9.52348
FTISVTTEI	HLA-A0202	4.1364	0.5135	0.5134	0.7139	0.5636	0.5135	BINDER	22.0991
FTISVTTEIL	HLA-A0202	1.3702	0.1285	2.4229	0.603	1.4782	0.1285	BINDER	73.3654
FTNVYADSFV	HLA-A0202	1.2642	0.0126	9.1559	0.6036	1.4724	0.0126	BINDER	72.8906
FTYASALWEI	HLA-A0202	2.0182	0.0835	3.2387	0.749	0.3801	0.0835	BINDER	15.1162
FVAAIFYLI	HLA-A0202	4.8475	0.4186	0.71	0.8683	0.0354	0.4186	BINDER	4.15771
FVCNLLLLFV	HLA-A0202	5.1405	0.021	7.1351	0.6348	1.1619	0.021	BINDER	52.0072
FVDGVPFVV	HLA-A0202	1.3703	0.8199	0.1206	0.7661	0.298	0.8199	BINDER	12.5629
FVENPDILRV	HLA-A0202	0.6494	0.4814	0.5796	0.5619	1.9828	0.4814	BINDER	114.451
FVLAAVYRI	HLA-A0202	2.2173	0.3086	1.0682	0.7345	0.4523	0.3086	BINDER	17.6838
FVNEFYAYL	HLA-A0202	8.7256	0.9007	0.0509	0.9223	0.0081	0.9007	BINDER	2.31798
FVNEFYAYLR	HLA-A0202	0.3839	0.0287	6.055	0.6768	0.8146	0.0287	BINDER	33.0147
FVRATATIPI	HLA-A0202	0.7559	0.0199	7.3192	0.6389	1.1293	0.0199	BINDER	49.7506
FVTVYSHLL	HLA-A0202	2.6423	0.5713	0.4048	0.7858	0.2184	0.5713	BINDER	10.1512
FYLCFLAFLL	HLA-A0202	0.8464	0.0283	6.1079	0.7033	0.63	0.0283	BINDER	24.7847
GLEAPFLYL	HLA-A0202	0.6092	0.5681	0.4107	0.6042	1.466	0.5681	BINDER	72.419
GLMWLSYFI	HLA-A0202	11.2881	0.4155	0.7186	0.8791	0.0263	0.4155	BINDER	3.69918
GLTVLPPLL	HLA-A0202	1.5106	0.6954	0.2394	0.6803	0.7893	0.6954	BINDER	31.7878
GMSRIGMEV	HLA-A0202	1.8876	0.6421	0.3115	0.7883	0.2103	0.6421	BINDER	9.88034
GVYDYLVST	HLA-A0202	1.0806	0.5901	0.3789	0.6266	1.2326	0.5901	BINDER	56.8323
GYLQPRTFLL	HLA-A0202	0.3349	0.2544	1.3303	0.6838	0.7656	0.2544	BINDER	30.6065
HLKDGTCGL	HLA-A0202	2.1469	0.7133	0.2223	0.656	0.9888	0.7133	BINDER	41.3472
HLMSFPQSA	HLA-A0202	3.4583	0.8061	0.1327	0.7272	0.4885	0.8061	BINDER	19.1372
HLVDFQVTI	HLA-A0202	6.4243	0.9296	0.0356	0.7916	0.1998	0.9296	BINDER	9.53378
HLVDFQVTIA	HLA-A0202	1.331	0.3563	0.8949	0.5947	1.567	0.3563	BINDER	80.2588
HPLADNKFAL	HLA-A0202	0.1801	0.4702	0.6026	0.6308	1.1933	0.4702	BINDER	54.3075
IELSLIDFYL	HLA-A0202	0.3275	0.1766	1.8821	0.8152	0.1262	0.1766	BINDER	7.38533
IIFWFSLEL	HLA-A0202	3.6425	0.3278	0.992	0.74	0.4248	0.3278	BINDER	16.6622
IITTDNTFV	HLA-A0202	1.1786	0.1864	1.8078	0.5783	1.7732	0.1864	BINDER	95.8419
ILASFSAST	HLA-A0202	1.7174	0.3355	0.9657	0.742	0.4146	0.3355	BINDER	16.3055
ILFTRFFYV	HLA-A0202	7.0046	0.8296	0.1098	0.9117	0.0093	0.8296	BINDER	2.59967
ILGLPTQTV	HLA-A0202	1.9905	0.7287	0.2077	0.6238	1.2592	0.7287	BINDER	58.5804
ILGTVSWNL	HLA-A0202	1.9205	0.6609	0.2851	0.7981	0.1743	0.6609	BINDER	8.88632
ILHCANFNV	HLA-A0202	5.2726	0.3753	0.8338	0.851	0.0534	0.3753	BINDER	5.01356
ILSPLYAFA	HLA-A0202	2.3947	0.6519	0.2986	0.8602	0.0432	0.6519	BINDER	4.53854
ILTSLLVLV	HLA-A0202	16.1423	0.782	0.1517	0.8517	0.0523	0.782	BINDER	4.97574
INVFAFPFTI	HLA-A0202	0.2253	0.0455	4.7201	0.6349	1.1605	0.0455	BINDER	51.951
IQPGQTFSV	HLA-A0202	1.7202	0.6228	0.3366	0.63	1.1995	0.6228	BINDER	54.7796
IVAGGIVAI	HLA-A0202	2.5764	0.6438	0.3093	0.6612	0.938	0.6438	BINDER	39.0851
IVDTVSALV	HLA-A0202	1.1186	0.4136	0.7239	0.6277	1.2218	0.4136	BINDER	56.1599
KIADYNYKL	HLA-A0202	4.2995	0.9449	0.0261	0.8258	0.0995	0.9449	BINDER	6.58507
KIAEIPKEEV	HLA-A0202	2.0687	0.7511	0.1833	0.6606	0.9443	0.7511	BINDER	39.3396
KIFVDGVPFV	HLA-A0202	2.8192	0.7573	0.1761	0.7394	0.4275	0.7573	BINDER	16.7707
KLFIRQEEV	HLA-A0202	3.0074	0.882	0.0675	0.7712	0.2734	0.882	BINDER	11.8884
KLKDCVMYA	HLA-A0202	7.1443	0.7557	0.178	0.8179	0.1192	0.7557	BINDER	7.1727
KLLEQWNLV	HLA-A0202	3.7984	0.745	0.1905	0.7443	0.4028	0.745	BINDER	15.9047
KLLHKPIVWHV	HLA-A0202	5.9696	0.4218	0.7012	0.5933	1.5821	0.4218	BINDER	81.4838
KLMPVCVET	HLA-A0202	3.2512	0.4482	0.6472	0.6782	0.8042	0.4482	BINDER	32.5183
KLNDLCFTNV	HLA-A0202	11.8548	0.6619	0.2835	0.83	0.0914	0.6619	BINDER	6.29252
KLNEEIAII	HLA-A0202	4.8626	0.8874	0.0624	0.7645	0.3056	0.8874	BINDER	12.7822
KLNIKLLGV	HLA-A0202	2.8509	0.6572	0.2906	0.6979	0.6682	0.6572	BINDER	26.276
KLNVGDYFV	HLA-A0202	3.3737	0.7052	0.2301	0.8526	0.0508	0.7052	BINDER	4.92752
KLPDDFTGCV	HLA-A0202	3.3149	0.6644	0.2798	0.7372	0.4387	0.6644	BINDER	17.1747
KLSYGIATV	HLA-A0202	15.4656	0.9211	0.0395	0.8583	0.045	0.9211	BINDER	4.63281
KLVNKFLAL	HLA-A0202	2.1724	0.7435	0.1922	0.7104	0.5833	0.7435	BINDER	22.9521
KLVSSFLEM	HLA-A0202	1.3527	0.4586	0.6262	0.6245	1.2532	0.4586	BINDER	58.1384
KLWAQCVQL	HLA-A0202	4.1994	0.7548	0.179	0.7283	0.4831	0.7548	BINDER	18.9108
KNLSDRVVFV	HLA-A0202	0.3435	0.6377	0.3172	0.7628	0.3138	0.6377	BINDER	13.0195
KQGDDYVYL	HLA-A0202	0.7916	0.562	0.4221	0.5797	1.7537	0.562	BINDER	94.4011
LFLLPSLATV	HLA-A0202	0.4167	0.3583	0.8883	0.7918	0.1988	0.3583	BINDER	9.51318
LIDFYLCFL	HLA-A0202	1.4267	0.0748	3.4592	0.656	0.9893	0.0748	BINDER	41.3472
LIIMRTFKV	HLA-A0202	2.7295	0.1709	1.9357	0.5948	1.5659	0.1709	BINDER	80.172
LIVNSVLLFL	HLA-A0202	2.1511	0.0315	5.7698	0.607	1.4374	0.0315	BINDER	70.2579
LLADKFPVL	HLA-A0202	5.1392	0.9595	0.0162	0.839	0.0742	0.9595	BINDER	5.70866
LLALHRSYL	HLA-A0202	4.3307	0.4837	0.5749	0.7601	0.3268	0.4837	BINDER	13.4055
LLDDFVEII	HLA-A0202	2.8651	0.6789	0.258	0.6971	0.6742	0.6789	BINDER	26.5044
LLFLAFVVFL	HLA-A0202	3.5634	0.0359	5.3673	0.6314	1.1885	0.0359	BINDER	53.9561
LLFLMSFTV	HLA-A0202	4.251	0.2211	1.5357	0.7726	0.2666	0.2211	BINDER	11.7097
LLFNKVTLA	HLA-A0202	4.4609	0.8083	0.1309	0.8095	0.1427	0.8083	BINDER	7.85514
LLFVTVYSHL	HLA-A0202	2.6998	0.0821	3.2747	0.6892	0.729	0.0821	BINDER	28.8695
LLLDDFVEI	HLA-A0202	3.2164	0.8713	0.0765	0.8139	0.13	0.8713	BINDER	7.48994
LLLDDFVEII	HLA-A0202	2.4614	0.3277	0.9927	0.6833	0.7693	0.3277	BINDER	30.7726
LLLDRLNQL	HLA-A0202	7.3196	0.9553	0.0184	0.81	0.1413	0.9553	BINDER	7.81276
LLLLDRLNQL	HLA-A0202	1.2146	0.5069	0.527	0.6311	1.1905	0.5069	BINDER	54.1315
LLMPILTLT	HLA-A0202	6.7907	0.53	0.4814	0.775	0.2554	0.53	BINDER	11.4095
LLSAGIFGA	HLA-A0202	1.8273	0.4167	0.7152	0.8088	0.1446	0.4167	BINDER	7.91486
LLWPVTLACFV	HLA-A0202	7.3865	0.0795	3.3395	0.5613	1.9893	0.0795	BINDER	115.196
LLYDANYFL	HLA-A0202	12.167	0.9624	0.0145	0.9336	0.007	0.9624	BINDER	2.05122
LLYDANYFLC	HLA-A0202	2.956	0.1847	1.8208	0.7764	0.2489	0.1847	BINDER	11.238
LMIERFVSL	HLA-A0202	4.5503	0.9118	0.0445	0.8507	0.0539	0.9118	BINDER	5.02986
LQLGFSTGV	HLA-A0202	2.9394	0.3376	0.9585	0.7041	0.6246	0.3376	BINDER	24.5711
LVLSVNPYV	HLA-A0202	2.9376	0.3152	1.0414	0.6218	1.2791	0.3152	BINDER	59.8619
MDLFMRIFTI	HLA-A0202	0.1851	0.0246	6.5738	0.6665	0.8902	0.0246	BINDER	36.9068
MELTPVVQTI	HLA-A0202	0.2768	0.3172	1.0337	0.6785	0.8021	0.3172	BINDER	32.413
MIAQYTSAL	HLA-A0202	3.0151	0.5741	0.3997	0.813	0.1325	0.5741	BINDER	7.56323
MLIIFWFSL	HLA-A0202	1.5972	0.0571	4.122	0.6071	1.4368	0.0571	BINDER	70.1819
MLWCKDGHV	HLA-A0202	0.8755	0.1637	2.014	0.7196	0.5308	0.1637	BINDER	20.7774
MMISAGFSL	HLA-A0202	2.3768	0.5826	0.3887	0.8633	0.0402	0.5826	BINDER	4.38883
MVMCGGSLYV	HLA-A0202	3.5418	0.1595	2.0625	0.7846	0.2224	0.1595	BINDER	10.2839
NLIDSYFVV	HLA-A0202	2.9367	0.803	0.1351	0.8565	0.0468	0.803	BINDER	4.72392
NLLKDCPAV	HLA-A0202	2.1562	0.2925	1.1399	0.5919	1.5968	0.2925	BINDER	82.7275
NLNESLIDL	HLA-A0202	1.5212	0.7685	0.165	0.7027	0.6346	0.7685	BINDER	24.9462
NLWNTFTRL	HLA-A0202	1.4404	0.5794	0.3928	0.6274	1.2241	0.5794	BINDER	56.3425
NLYDKLVSSFL	HLA-A0202	3.1103	0.7493	0.1855	0.6896	0.7261	0.7493	BINDER	28.7449
NMLRIMASL	HLA-A0202	2.1905	0.2344	1.448	0.6896	0.7261	0.2344	BINDER	28.7449
NPLLYDANYFL	HLA-A0202	0.1676	0.4277	0.689	0.7243	0.5036	0.4277	BINDER	19.7472
NVFAFPFTI	HLA-A0202	1.0158	0.4656	0.612	0.7656	0.3004	0.4656	BINDER	12.631
PLLYDANYFL	HLA-A0202	0.7236	0.2036	1.6678	0.8073	0.149	0.2036	BINDER	8.04436
QLFFSYFAV	HLA-A0202	2.1582	0.299	1.108	0.8301	0.0912	0.299	BINDER	6.28572
QLMCQPILL	HLA-A0202	2.6639	0.5593	0.4271	0.786	0.218	0.5593	BINDER	10.1293
QLMCQPILLL	HLA-A0202	2.7712	0.2468	1.3745	0.6895	0.7271	0.2468	BINDER	28.776
RILGAGCFV	HLA-A0202	1.9438	0.0766	3.4125	0.569	1.893	0.0766	BINDER	105.988
RIMTWLDMV	HLA-A0202	13.5988	0.3953	0.7739	0.7948	0.1869	0.3953	BINDER	9.20934
RLANECAQV	HLA-A0202	15.7399	0.7749	0.1588	0.8175	0.1203	0.7749	BINDER	7.20381
RLDKVEAEV	HLA-A0202	1.3489	0.75	0.1846	0.6376	1.1398	0.75	BINDER	50.4553
RLIDAMMFT	HLA-A0202	4.2757	0.5125	0.5155	0.7787	0.2414	0.5125	BINDER	10.9618
RLITGRLQSL	HLA-A0202	2.5567	0.5986	0.368	0.6591	0.9585	0.5986	BINDER	39.9833
RLNEVAKNL	HLA-A0202	1.6054	0.8856	0.0642	0.6797	0.7935	0.8856	BINDER	31.9948
RLQSLQTYV	HLA-A0202	9.0908	0.854	0.0865	0.8106	0.1396	0.854	BINDER	7.7622
RQLLFVVEV	HLA-A0202	2.3296	0.3928	0.7809	0.6046	1.4616	0.3928	BINDER	72.1062
SALWEIQQVV	HLA-A0202	0.6888	0.5176	0.5051	0.655	0.9989	0.5176	BINDER	41.797
SIIAYTMSL	HLA-A0202	2.4086	0.6562	0.2921	0.7743	0.2584	0.6562	BINDER	11.4963
SLENVAFNV	HLA-A0202	1.1084	0.5102	0.5203	0.7137	0.5646	0.5102	BINDER	22.147
SLIDFYLCFL	HLA-A0202	8.7108	0.4851	0.572	0.8751	0.0292	0.4851	BINDER	3.86279
SLINTLNDL	HLA-A0202	1.7256	0.5987	0.3678	0.7093	0.5898	0.5987	BINDER	23.2269
SLIYSTAAL	HLA-A0202	4.2956	0.6182	0.3425	0.7793	0.2394	0.6182	BINDER	10.8909
SLLMPILTL	HLA-A0202	1.6204	0.6416	0.3122	0.5612	1.9912	0.6416	BINDER	115.321
SLLSVLLSM	HLA-A0202	1.7404	0.5234	0.4938	0.6479	1.0568	0.5234	BINDER	45.1344
SLPGVFCGV	HLA-A0202	4.2076	0.6705	0.2707	0.8546	0.0486	0.6705	BINDER	4.82203
SLVKPSFYV	HLA-A0202	2.4474	0.8047	0.1338	0.7967	0.1794	0.8047	BINDER	9.02195
SMWALIISV	HLA-A0202	4.7093	0.6609	0.2851	0.7901	0.2045	0.6609	BINDER	9.68978
SMWSFNPETNIL	HLA-A0202	1.6609	0.1139	2.6386	0.5736	1.8347	0.1139	BINDER	100.842
STSAFVETV	HLA-A0202	3.234	0.5858	0.3846	0.6835	0.7679	0.5858	BINDER	30.7061
SVLLFLAFV	HLA-A0202	3.3203	0.1218	2.5021	0.6455	1.0768	0.1218	BINDER	46.3217
SVLNDILSRL	HLA-A0202	1.2612	0.8244	0.1156	0.7535	0.3588	0.8244	BINDER	14.3978
TLACFVLAAV	HLA-A0202	10.9822	0.1786	1.8669	0.8486	0.0572	0.1786	BINDER	5.14546
TLDSKTQSL	HLA-A0202	0.8186	0.9258	0.0374	0.6039	1.4696	0.9258	BINDER	72.6544
TLGVYDYLV	HLA-A0202	0.8255	0.2506	1.3523	0.7644	0.3065	0.2506	BINDER	12.7961
TLIGDCATV	HLA-A0202	8.6533	0.7148	0.221	0.8067	0.1507	0.7148	BINDER	8.09675
TLMNVLTLV	HLA-A0202	33.9852	0.8745	0.0739	0.8891	0.019	0.8745	BINDER	3.31983
TLVPQEHYV	HLA-A0202	1.9263	0.9584	0.0168	0.7935	0.1921	0.9584	BINDER	9.33979
TMADLVYAL	HLA-A0202	7.7507	0.9736	0.0084	0.9323	0.0071	0.9736	BINDER	2.08027
TVLSFCAFA	HLA-A0202	0.9131	0.0267	6.2972	0.5939	1.5751	0.0267	BINDER	80.9565
TVLSFCAFAV	HLA-A0202	1.9074	0.0251	6.5074	0.7266	0.492	0.0251	BINDER	19.2619
TVYEKLKPV	HLA-A0202	2.2605	0.6833	0.2514	0.6283	1.2156	0.6833	BINDER	55.7965
TVYSHLLLV	HLA-A0202	3.6824	0.7888	0.1461	0.7344	0.4524	0.7888	BINDER	17.703
VLAWLYAAV	HLA-A0202	13.6131	0.4591	0.6251	0.8811	0.0248	0.4591	BINDER	3.61999
VLLSVLQQL	HLA-A0202	9.059	0.9301	0.0354	0.7285	0.4823	0.9301	BINDER	18.8699
VLNDILSRL	HLA-A0202	18.7684	0.9892	0.0034	0.8682	0.0355	0.9892	BINDER	4.16221
VLPFNDGVYFA	HLA-A0202	0.859	0.3369	0.9611	0.5715	1.8623	0.3369	BINDER	103.159
VLQAVGACV	HLA-A0202	3.8306	0.2976	1.1152	0.6664	0.8903	0.2976	BINDER	36.9468
VLSEARQHL	HLA-A0202	2.5748	0.8919	0.0584	0.7223	0.5152	0.8919	BINDER	20.1792
VLSFCAFAV	HLA-A0202	5.3907	0.2346	1.4468	0.8567	0.0466	0.2346	BINDER	4.71371
VLWAHGFEL	HLA-A0202	3.521	0.8258	0.114	0.8185	0.1179	0.8258	BINDER	7.12628
VMCGGSLYV	HLA-A0202	5.2467	0.4817	0.5789	0.7913	0.2005	0.4817	BINDER	9.56478
VMVELVAEL	HLA-A0202	10.0748	0.9035	0.0491	0.8441	0.0652	0.9035	BINDER	5.40218
VMYASAVVLL	HLA-A0202	4.1133	0.2753	1.2242	0.7751	0.2547	0.2753	BINDER	11.3972
VVFLHVTYV	HLA-A0202	6.9741	0.7205	0.2155	0.7629	0.3136	0.7205	BINDER	13.0055
WLDMVDTSL	HLA-A0202	0.7469	0.5427	0.4579	0.7731	0.2643	0.5427	BINDER	11.6465
WLLWPVTLA	HLA-A0202	1.0185	0.1688	1.9586	0.679	0.7983	0.1688	BINDER	32.2381
WLMWLIINL	HLA-A0202	6.036	0.3179	1.0308	0.7935	0.1923	0.3179	BINDER	9.33979
WLPTGTLLV	HLA-A0202	2.3601	0.5097	0.5213	0.7675	0.2913	0.5097	BINDER	12.374
WMVMFTPLV	HLA-A0202	5.4977	0.1425	2.2607	0.7853	0.2201	0.1425	BINDER	10.2063
WTAGAAAYYV	HLA-A0202	1.5671	0.0157	8.268	0.6106	1.4005	0.0157	BINDER	67.5739
YASAVVLLI	HLA-A0202	1.6548	0.2101	1.618	0.6846	0.7602	0.2101	BINDER	30.3428
YFIASFRLFA	HLA-A0202	0.4867	0.0207	7.193	0.5859	1.6713	0.0207	BINDER	88.2762
YHLMSFPQSA	HLA-A0202	0.2819	0.4104	0.7325	0.7692	0.2833	0.4104	BINDER	12.1485
YIDIGNYTV	HLA-A0202	2.0137	0.6532	0.2966	0.7402	0.4234	0.6532	BINDER	16.6262
YLASGGQPI	HLA-A0202	14.0548	0.7129	0.2228	0.8361	0.079	0.7129	BINDER	5.89062
YLATALLTL	HLA-A0202	13.8129	0.9338	0.0337	0.8825	0.0236	0.9338	BINDER	3.56557
YLCFLAFLL	HLA-A0202	5.9837	0.3365	0.9625	0.8613	0.0421	0.3365	BINDER	4.48484
YLDAYNMMI	HLA-A0202	6.2659	0.7745	0.1591	0.8805	0.0253	0.7745	BINDER	3.64357
YLFDESGEF	HLA-A0202	1.0704	0.6123	0.3501	0.6514	1.0284	0.6123	BINDER	43.4571
YLFDESGEFKL	HLA-A0202	3.904	0.9553	0.0184	0.8306	0.0902	0.9553	BINDER	6.25181
YLGTGPEAGL	HLA-A0202	1.6685	0.5427	0.4578	0.7198	0.5299	0.5427	BINDER	20.7325
YLITPVHVM	HLA-A0202	2.5265	0.8574	0.0848	0.7315	0.4674	0.8574	BINDER	18.2673
YLNSTNVTI	HLA-A0202	10.1587	0.8952	0.0556	0.8294	0.0926	0.8952	BINDER	6.33351
YLNTLTLAV	HLA-A0202	11.6347	0.8834	0.0663	0.9027	0.0116	0.8834	BINDER	2.86556
YLPYPDPSRI	HLA-A0202	1.5067	0.745	0.1904	0.6816	0.7809	0.745	BINDER	31.3438
YLQPRTFLL	HLA-A0202	9.4591	0.9742	0.0082	0.8951	0.0165	0.9742	BINDER	3.11116
YLTNDVSFLA	HLA-A0202	3.8159	0.4098	0.7343	0.8452	0.063	0.4098	BINDER	5.33827
YLYALVYFL	HLA-A0202	16.3392	0.8276	0.112	0.9169	0.0087	0.8276	BINDER	2.45745
YLYFIKGLNNL	HLA-A0202	2.9091	0.6365	0.3188	0.7217	0.519	0.6365	BINDER	20.3106
YLYLTFYLT	HLA-A0202	1.2645	0.0736	3.4883	0.6564	0.9854	0.0736	BINDER	41.1686
YMHHMELPTGV	HLA-A0202	6.9036	0.4767	0.5894	0.815	0.1269	0.4767	BINDER	7.40132
YMPYFFTLL	HLA-A0202	8.7499	0.6457	0.3068	0.8837	0.0226	0.6457	BINDER	3.51957
YNLWNTFTRL	HLA-A0202	0.5951	0.2653	1.2724	0.6864	0.748	0.2653	BINDER	29.7575
YPQVNGLTSI	HLA-A0202	0.2144	0.1498	2.1763	0.5865	1.6629	0.1498	BINDER	87.7049
YQDVNCTEV	HLA-A0202	2.0163	0.3492	0.919	0.5839	1.695	0.3492	BINDER	90.2072
YTMADLVYA	HLA-A0202	5.4382	0.4283	0.6878	0.832	0.0874	0.4283	BINDER	6.15782
YTMADLVYAL	HLA-A0202	5.3755	0.7134	0.2223	0.9277	0.0076	0.7134	BINDER	2.18643
YTVSCLPFTI	HLA-A0202	1.877	0.0286	6.0602	0.6671	0.8858	0.0286	BINDER	36.668
YVFCTVNAL	HLA-A0202	2.1611	0.2429	1.3966	0.7494	0.3786	0.2429	BINDER	15.0509
YVVDDPCPI	HLA-A0202	2.1397	0.2887	1.1586	0.6862	0.7495	0.2887	BINDER	29.822
YYVGYLQPRTFLL	HLA-A0202	1.1129	0.0598	3.9926	0.5856	1.6746	0.0598	BINDER	88.5632
AIAMACLVGL	HLA-A0206	1.0006	0.0294	5.1326	0.6228	0.7239	0.0294	BINDER	59.2177
AIFYLITPV	HLA-A0206	7.287	0.3953	0.5257	0.8037	0.0866	0.3953	BINDER	8.36388
AIILASFSA	HLA-A0206	1.403	0.1225	1.8782	0.6184	0.7518	0.1225	BINDER	62.1051
AIMTRCLAV	HLA-A0206	3.9937	0.2134	1.1069	0.6976	0.3522	0.2134	BINDER	26.3614
AIPTNFTISV	HLA-A0206	1.4487	0.194	1.2356	0.5959	0.8992	0.194	BINDER	79.2235
ALLADKFPV	HLA-A0206	3.3093	0.5248	0.3327	0.8154	0.0728	0.5248	BINDER	7.36936
ALLAVFQSA	HLA-A0206	2.2494	0.5901	0.2621	0.7004	0.3408	0.5901	BINDER	25.5748
ALSKGVHFV	HLA-A0206	5.9318	0.8507	0.0611	0.7238	0.2642	0.8507	BINDER	19.8543
ALWEIQQVV	HLA-A0206	4.6761	0.9508	0.0165	0.7839	0.1206	0.9508	BINDER	10.3621
AQFAPSASA	HLA-A0206	0.3526	0.5617	0.2919	0.6414	0.6156	0.5617	BINDER	48.4229
AQVDVVNFNL	HLA-A0206	0.9024	0.5639	0.2895	0.696	0.3589	0.5639	BINDER	26.8217
ASFDNFKFV	HLA-A0206	0.7333	0.5958	0.2562	0.6874	0.3939	0.5958	BINDER	29.4373
ATIPIQASL	HLA-A0206	0.7599	0.7801	0.0968	0.5489	1.3286	0.7801	BINDER	131.736
AVASKILGL	HLA-A0206	0.8571	0.6944	0.1602	0.514	1.7187	0.6944	BINDER	192.176
AYILFTRFFYV	HLA-A0206	0.7676	0.0478	3.8114	0.6102	0.8036	0.0478	BINDER	67.867
ELYSPIFLI	HLA-A0206	0.912	0.3764	0.564	0.5184	1.663	0.3764	BINDER	183.242
FAFPFTIYSL	HLA-A0206	1.9149	0.2461	0.9549	0.7061	0.3174	0.2461	BINDER	24.0451
FELDERIDKV	HLA-A0206	0.4006	0.2971	0.7641	0.5127	1.737	0.2971	BINDER	194.898
FELLHAPATV	HLA-A0206	0.4675	0.2038	1.168	0.6917	0.3763	0.2038	BINDER	28.0991
FGDDTVIEV	HLA-A0206	0.535	0.6725	0.1782	0.5636	1.189	0.6725	BINDER	112.365
FIAGLIAIV	HLA-A0206	5.4238	0.6979	0.1573	0.8604	0.0235	0.6979	BINDER	4.52873
FIASFRLFA	HLA-A0206	1.9628	0.1782	1.352	0.6803	0.4248	0.1782	BINDER	31.7878
FLAFLLFLV	HLA-A0206	8.2193	0.2528	0.9252	0.7767	0.1337	0.2528	BINDER	11.2016
FLAFVVFLL	HLA-A0206	5.4797	0.2159	1.0938	0.7219	0.2692	0.2159	BINDER	20.2667
FLAHIQWMV	HLA-A0206	12.7162	0.843	0.0649	0.9054	0.0096	0.843	BINDER	2.78306
FLALCADSI	HLA-A0206	1.1824	0.0679	2.9776	0.671	0.4656	0.0679	BINDER	35.1529
FLARGIVFM	HLA-A0206	1.297	0.6691	0.1813	0.7809	0.126	0.6691	BINDER	10.704
FLCLFLLPSL	HLA-A0206	4.0947	0.0608	3.2359	0.6862	0.399	0.0608	BINDER	29.822
FLCLFLLPSLATV	HLA-A0206	11.6163	0.1207	1.8987	0.7405	0.2209	0.1207	BINDER	16.5723
FLEYHDVRV	HLA-A0206	1.5502	0.3833	0.5501	0.5941	0.9151	0.3833	BINDER	80.7815
FLGIITTV	HLA-A0206	2.7851	0.3005	0.7529	0.5472	1.3438	0.3005	BINDER	134.182
FLGRYMSAL	HLA-A0206	1.2717	0.1581	1.4986	0.674	0.4523	0.1581	BINDER	34.0302
FLHVTYVPA	HLA-A0206	2.0893	0.0619	3.1971	0.6424	0.6097	0.0619	BINDER	47.9018
FLIGCNYL	HLA-A0206	3.9809	0.0443	3.9926	0.5058	1.8311	0.0443	BINDER	210.006
FLKKDAPYI	HLA-A0206	1.7287	0.5393	0.3164	0.6462	0.5888	0.5393	BINDER	45.9722
FLLNKEMYL	HLA-A0206	4.3871	0.9091	0.0299	0.8505	0.0321	0.9091	BINDER	5.04076
FLLPSLATV	HLA-A0206	17.8078	0.9769	0.0094	0.9169	0.0084	0.9769	BINDER	2.45745
FLLPSLATVA	HLA-A0206	2.5422	0.3981	0.5201	0.7847	0.1192	0.3981	BINDER	10.2728
FLLVTLAIL	HLA-A0206	2.3074	0.117	1.9512	0.6615	0.5087	0.117	BINDER	38.9584
FLNGSCGSV	HLA-A0206	2.492	0.129	1.8073	0.6423	0.6099	0.129	BINDER	47.9536
FLNRFTTTL	HLA-A0206	5.4256	0.7164	0.1433	0.7057	0.3191	0.7164	BINDER	24.1494
FLPFFSNV	HLA-A0206	2.8541	0.1611	1.4768	0.6067	0.8274	0.1611	BINDER	70.4863
FLPGVYSV	HLA-A0206	5.6329	0.5196	0.3386	0.6837	0.4095	0.5196	BINDER	30.6397
FLPGVYSVI	HLA-A0206	2.0826	0.2886	0.7919	0.6882	0.3906	0.2886	BINDER	29.1836
FLPRVFSAV	HLA-A0206	4.0792	0.7186	0.1417	0.8709	0.0203	0.7186	BINDER	4.04238
FLQSINFVRI	HLA-A0206	3.0898	0.048	3.8037	0.586	0.9872	0.048	BINDER	88.1807
FLTENLLLYI	HLA-A0206	11.5712	0.1691	1.4182	0.7704	0.1451	0.1691	BINDER	11.9918
FLWLLWPVT	HLA-A0206	0.6929	0.0288	5.2023	0.5467	1.3484	0.0288	BINDER	134.91
FLWLLWPVTL	HLA-A0206	1.9514	0.0757	2.7612	0.5978	0.8863	0.0757	BINDER	77.6114
FLYENAFLP	HLA-A0206	0.7364	0.1593	1.4905	0.5769	1.0634	0.1593	BINDER	97.3048
FLYENAFLPFA	HLA-A0206	5.8571	0.371	0.5749	0.7502	0.1961	0.371	BINDER	14.9212
FQFCNDPFL	HLA-A0206	2.1533	0.5962	0.2558	0.8661	0.0217	0.5962	BINDER	4.25787
FTISVTTEI	HLA-A0206	3.9448	0.7961	0.0886	0.8136	0.0745	0.7961	BINDER	7.51429
FTISVTTEIL	HLA-A0206	1.1814	0.1429	1.6658	0.5749	1.0798	0.1429	BINDER	99.4334
FTNVYADSFV	HLA-A0206	1.1003	0.0104	9.0438	0.5718	1.1064	0.0104	BINDER	102.825
FTYASALWEI	HLA-A0206	2.0387	0.2016	1.1825	0.8468	0.0356	0.2016	BINDER	5.24665
FVAAIFYLI	HLA-A0206	4.4228	0.4451	0.4349	0.8669	0.0215	0.4451	BINDER	4.22117
FVCNLLLLFV	HLA-A0206	5.6503	0.0403	4.2455	0.6879	0.3917	0.0403	BINDER	29.2785
FVDGVPFVV	HLA-A0206	2.1858	0.9333	0.0219	0.8534	0.0286	0.9333	BINDER	4.88505
FVENPDILRV	HLA-A0206	0.864	0.58	0.2727	0.5834	1.0091	0.58	BINDER	90.6966
FVFLVLLPL	HLA-A0206	3.9151	0.0749	2.7843	0.6107	0.8004	0.0749	BINDER	67.5008
FVLAAVYRI	HLA-A0206	3.3319	0.6758	0.1751	0.861	0.0233	0.6758	BINDER	4.49942
FVNEFYAYL	HLA-A0206	4.9123	0.8716	0.049	0.895	0.0114	0.8716	BINDER	3.11453
FVNEFYAYLR	HLA-A0206	0.3635	0.0065	11.4634	0.5472	1.3441	0.0065	BINDER	134.182
FVRATATIPI	HLA-A0206	0.5157	0.0283	5.2585	0.6727	0.4582	0.0283	BINDER	34.5122
FVTVYSHLL	HLA-A0206	1.7587	0.4758	0.3879	0.7119	0.2959	0.4758	BINDER	22.5826
FVVPGLPGT	HLA-A0206	1.1154	0.6642	0.1857	0.7414	0.2188	0.6642	BINDER	16.4117
GLMWLSYFI	HLA-A0206	6.862	0.1792	1.3444	0.7795	0.1286	0.1792	BINDER	10.8673
GMSRIGMEV	HLA-A0206	0.6193	0.1923	1.2482	0.5443	1.3696	0.1923	BINDER	138.459
GVYDYLVST	HLA-A0206	1.0629	0.8094	0.0824	0.7448	0.2101	0.8094	BINDER	15.8189
HLMSFPQSA	HLA-A0206	3.2597	0.6016	0.2502	0.5671	1.1532	0.6016	BINDER	108.189
HLVDFQVTI	HLA-A0206	3.766	0.8026	0.0856	0.6548	0.544	0.8026	BINDER	41.8875
IAIPTNFTI	HLA-A0206	1.1075	0.3517	0.6165	0.5746	1.0824	0.3517	BINDER	99.7566
IELSLIDFYL	HLA-A0206	0.407	0.0125	8.2351	0.5513	1.3069	0.0125	BINDER	128.359
IIFWFSLEL	HLA-A0206	2.6383	0.2471	0.9508	0.6794	0.4288	0.2471	BINDER	32.0989
IIWFLLLSV	HLA-A0206	3.4422	0.154	1.5423	0.6279	0.6927	0.154	BINDER	56.0385
ILFTRFFYV	HLA-A0206	8.4819	0.8031	0.0853	0.8991	0.0105	0.8031	BINDER	2.97938
ILGTVSWNL	HLA-A0206	1.1035	0.3235	0.6838	0.6188	0.7493	0.3235	BINDER	61.8368
ILHCANFNV	HLA-A0206	3.3983	0.138	1.7193	0.7486	0.2004	0.138	BINDER	15.1817
ILSPLYAFA	HLA-A0206	1.863	0.3037	0.7425	0.7029	0.3306	0.3037	BINDER	24.8922
ILTSLLVLV	HLA-A0206	7.8285	0.6065	0.2449	0.7592	0.1723	0.6065	BINDER	13.5367
INVFAFPFTI	HLA-A0206	0.2501	0.0483	3.7873	0.6473	0.5833	0.0483	BINDER	45.4283
IQPGQTFSV	HLA-A0206	1.4664	0.8075	0.0833	0.7371	0.2298	0.8075	BINDER	17.1933
IVAGGIVAI	HLA-A0206	1.6816	0.7858	0.0938	0.729	0.2502	0.7858	BINDER	18.7681
IVDTVSALV	HLA-A0206	1.3912	0.5934	0.2587	0.6909	0.3797	0.5934	BINDER	28.3434
KEIDRLNEV	HLA-A0206	0.9251	0.3896	0.5373	0.5037	1.8596	0.3896	BINDER	214.832
KIADYNYKL	HLA-A0206	1.8637	0.8785	0.0444	0.7192	0.2763	0.8785	BINDER	20.8675
KIFVDGVPFV	HLA-A0206	3.5963	0.8778	0.0449	0.8029	0.0878	0.8778	BINDER	8.43659
KLFIRQEEV	HLA-A0206	1.4144	0.6286	0.2213	0.5817	1.0236	0.6286	BINDER	92.3803
KLKDCVMYA	HLA-A0206	6.5026	0.5084	0.3511	0.681	0.4216	0.5084	BINDER	31.548
KLLEQWNLV	HLA-A0206	3.493	0.8126	0.0809	0.8064	0.0824	0.8126	BINDER	8.12308
KLLHKPIVWHV	HLA-A0206	5.4255	0.4495	0.4272	0.6658	0.4881	0.4495	BINDER	37.1874
KLMPVCVET	HLA-A0206	2.6318	0.398	0.5204	0.6591	0.5212	0.398	BINDER	39.9833
KLNDLCFTNV	HLA-A0206	6.8637	0.323	0.685	0.685	0.4039	0.323	BINDER	30.2117
KLNEEIAII	HLA-A0206	2.4796	0.5928	0.2593	0.5804	1.0338	0.5928	BINDER	93.6888
KLNIKLLGV	HLA-A0206	1.7812	0.3911	0.5343	0.5602	1.2216	0.3911	BINDER	116.575
KLNVGDYFV	HLA-A0206	2.3696	0.3762	0.5645	0.7081	0.3092	0.3762	BINDER	23.5304
KLPDDFTGCV	HLA-A0206	2.2453	0.533	0.3235	0.6683	0.4772	0.533	BINDER	36.195
KLSYGIATV	HLA-A0206	5.2479	0.7247	0.1372	0.7303	0.2469	0.7247	BINDER	18.506
KLVNKFLAL	HLA-A0206	1.1933	0.6351	0.2144	0.6787	0.4318	0.6351	BINDER	32.3429
KLVSSFLEM	HLA-A0206	0.8366	0.4398	0.4442	0.6453	0.5936	0.4398	BINDER	46.4221
KLWAQCVQL	HLA-A0206	3.6802	0.6393	0.2099	0.6866	0.397	0.6393	BINDER	29.6932
KNLSDRVVFV	HLA-A0206	0.3544	0.2019	1.1802	0.5141	1.7176	0.2019	BINDER	191.968
KQGDDYVYL	HLA-A0206	0.5727	0.7726	0.1011	0.6813	0.42	0.7726	BINDER	31.4457
KTSVDCTMYI	HLA-A0206	0.9954	0.0206	6.3421	0.5132	1.73	0.0206	BINDER	193.847
KVDGVDVEL	HLA-A0206	0.5444	0.7434	0.1237	0.5176	1.6725	0.7434	BINDER	184.835
KVDGVVQQL	HLA-A0206	1.0107	0.9219	0.025	0.5344	1.473	0.9219	BINDER	154.113
KVSIWNLDYI	HLA-A0206	0.8583	0.0113	8.6724	0.5475	1.3413	0.0113	BINDER	133.747
LFLLPSLATV	HLA-A0206	0.4287	0.3227	0.6857	0.7897	0.1103	0.3227	BINDER	9.7318
LIDFYLCFL	HLA-A0206	1.6144	0.0701	2.9166	0.6648	0.4928	0.0701	BINDER	37.5919
LIIMRTFKV	HLA-A0206	3.2088	0.2976	0.7625	0.6752	0.4471	0.2976	BINDER	33.5912
LIVNSVLLFL	HLA-A0206	1.7319	0.0151	7.4643	0.5383	1.4299	0.0151	BINDER	147.746
LLADKFPVL	HLA-A0206	2.3634	0.8686	0.0509	0.7311	0.2449	0.8686	BINDER	18.3465
LLDDFVEII	HLA-A0206	2.7943	0.4463	0.4328	0.5598	1.2255	0.4463	BINDER	117.081
LLFLMSFTV	HLA-A0206	3.8744	0.1134	2.0046	0.674	0.4525	0.1134	BINDER	34.0302
LLFNKVTLA	HLA-A0206	3.4727	0.561	0.2926	0.6623	0.5041	0.561	BINDER	38.6227
LLLDDFVEI	HLA-A0206	3.3857	0.9294	0.023	0.8639	0.0224	0.9294	BINDER	4.36044
LLLDDFVEII	HLA-A0206	2.69	0.3009	0.7516	0.6854	0.4022	0.3009	BINDER	30.0813
LLLDRLNQL	HLA-A0206	2.6757	0.8979	0.0347	0.7493	0.1986	0.8979	BINDER	15.0672
LLMPILTLT	HLA-A0206	5.0672	0.4303	0.461	0.7253	0.2602	0.4303	BINDER	19.5347
LLSAGIFGA	HLA-A0206	1.4535	0.1884	1.2769	0.6795	0.4279	0.1884	BINDER	32.0642
LLWPVTLACFV	HLA-A0206	6.9697	0.0671	2.9978	0.5598	1.2255	0.0671	BINDER	117.081
LLYDANYFL	HLA-A0206	5.1397	0.875	0.0467	0.8689	0.0209	0.875	BINDER	4.13081
LLYDANYFLC	HLA-A0206	2.2781	0.0317	4.9017	0.5608	1.2157	0.0317	BINDER	115.821
LMIERFVSL	HLA-A0206	1.4693	0.8529	0.0599	0.8261	0.058	0.8529	BINDER	6.56373
LQIPFAMQM	HLA-A0206	0.5423	0.6139	0.237	0.6697	0.4714	0.6139	BINDER	35.6508
LQLGFSTGV	HLA-A0206	2.6249	0.7869	0.0932	0.8869	0.0132	0.7869	BINDER	3.3998
LQLPQGTTL	HLA-A0206	0.4505	0.7047	0.1519	0.5371	1.4428	0.7047	BINDER	149.676
LQSINFVRI	HLA-A0206	0.4143	0.1416	1.6805	0.5163	1.6881	0.1416	BINDER	187.453
LVLSVNPYV	HLA-A0206	5.8478	0.7928	0.0901	0.8324	0.051	0.7928	BINDER	6.13123
LVQMAPISAM	HLA-A0206	0.341	0.0559	3.423	0.5544	1.278	0.0559	BINDER	124.126
MDLFMRIFTI	HLA-A0206	0.2503	0.0056	12.3172	0.5238	1.5964	0.0056	BINDER	172.842
MIAQYTSAL	HLA-A0206	1.3372	0.2587	0.8992	0.6429	0.6069	0.2587	BINDER	47.6433
MLIIFWFSL	HLA-A0206	1.678	0.0259	5.5477	0.5229	1.6077	0.0259	BINDER	174.533
MLWCKDGHV	HLA-A0206	0.8716	0.0465	3.8806	0.5795	1.0414	0.0465	BINDER	94.6056
MMISAGFSL	HLA-A0206	1.1216	0.3467	0.6284	0.8082	0.0799	0.3467	BINDER	7.96641
MVMCGGSLYV	HLA-A0206	3.732	0.2566	0.9081	0.8013	0.0901	0.2566	BINDER	8.58391
NLIDSYFVV	HLA-A0206	3.1281	0.7768	0.0986	0.849	0.0335	0.7768	BINDER	5.12324
NLLKDCPAV	HLA-A0206	2.69	0.37	0.577	0.6604	0.5145	0.37	BINDER	39.4249
NLLLLFVTV	HLA-A0206	1.4115	0.2453	0.9587	0.6085	0.8149	0.2453	BINDER	69.1269
NLWNTFTRL	HLA-A0206	0.9407	0.3972	0.522	0.5461	1.3536	0.3972	BINDER	135.788
NMLRIMASL	HLA-A0206	0.7397	0.1014	2.2156	0.5782	1.0524	0.1014	BINDER	95.9457
NPLLYDANYFL	HLA-A0206	0.1933	0.1147	1.985	0.4961	1.9747	0.1147	BINDER	233.244
NTASWFTAL	HLA-A0206	0.3914	0.3179	0.6972	0.6548	0.544	0.3179	BINDER	41.8875
NVFAFPFTI	HLA-A0206	1.3056	0.652	0.1968	0.807	0.0816	0.652	BINDER	8.07051
PLLYDANYFL	HLA-A0206	0.4955	0.0219	6.1197	0.5613	1.2115	0.0219	BINDER	115.196
QLFFSYFAV	HLA-A0206	2.2405	0.1622	1.4692	0.7658	0.155	0.1622	BINDER	12.6037
QLMCQPILL	HLA-A0206	1.3895	0.2338	1.0102	0.6269	0.6985	0.2338	BINDER	56.6482
QLMCQPILLL	HLA-A0206	1.6419	0.0891	2.4319	0.5369	1.4458	0.0891	BINDER	150.001
RILGAGCFV	HLA-A0206	2.4433	0.2092	1.1342	0.725	0.261	0.2092	BINDER	19.5982
RIMTWLDMV	HLA-A0206	8.7386	0.6502	0.1985	0.8894	0.0126	0.6502	BINDER	3.30907
RLANECAQV	HLA-A0206	5.7624	0.4288	0.4637	0.6529	0.5537	0.4288	BINDER	42.7575
RLDKVEAEV	HLA-A0206	1.2076	0.5625	0.291	0.5135	1.7258	0.5625	BINDER	193.219
RLIDAMMFT	HLA-A0206	3.149	0.4771	0.3864	0.774	0.1387	0.4771	BINDER	11.5337
RLITGRLQSL	HLA-A0206	1.1291	0.313	0.7121	0.5259	1.5723	0.313	BINDER	168.959
RLQSLQTYV	HLA-A0206	4.6564	0.6432	0.2058	0.6662	0.4865	0.6432	BINDER	37.0268
RQLLFVVEV	HLA-A0206	2.7438	0.866	0.0524	0.8453	0.0371	0.866	BINDER	5.3325
RTATKAYNV	HLA-A0206	0.7401	0.2887	0.7916	0.5144	1.7137	0.2887	BINDER	191.346
RTFKVSIWNL	HLA-A0206	0.8758	0.0581	3.3386	0.5128	1.7352	0.0581	BINDER	194.688
RTIKVFTTV	HLA-A0206	6.2992	0.8572	0.0575	0.8138	0.0743	0.8572	BINDER	7.49805
RVYSTGSNV	HLA-A0206	1.0426	0.4207	0.4777	0.5157	1.6955	0.4207	BINDER	188.674
SALWEIQQVV	HLA-A0206	0.848	0.3694	0.5782	0.5573	1.2501	0.3694	BINDER	120.291
SFLPGVYSV	HLA-A0206	0.6908	0.4402	0.4436	0.546	1.3545	0.4402	BINDER	135.935
SIIAYTMSL	HLA-A0206	1.6999	0.6904	0.1634	0.7746	0.1375	0.6904	BINDER	11.459
SIWNLDYII	HLA-A0206	0.9925	0.1468	1.6197	0.6158	0.7686	0.1468	BINDER	63.877
SIWNLDYIINL	HLA-A0206	1.058	0.2531	0.9239	0.5021	1.882	0.2531	BINDER	218.583
SLENVAFNV	HLA-A0206	0.9881	0.2911	0.7839	0.5962	0.8974	0.2911	BINDER	78.9667
SLIDFYLCFL	HLA-A0206	5.302	0.246	0.9555	0.8032	0.0873	0.246	BINDER	8.40925
SLINTLNDL	HLA-A0206	0.7519	0.3849	0.5468	0.6232	0.722	0.3849	BINDER	58.962
SLIYSTAAL	HLA-A0206	1.5204	0.2158	1.0943	0.5839	1.0052	0.2158	BINDER	90.2072
SLLMPILTL	HLA-A0206	1.2323	0.5553	0.2985	0.5179	1.6693	0.5553	BINDER	184.236
SLLSVLLSM	HLA-A0206	1.3281	0.5715	0.2816	0.676	0.4433	0.5715	BINDER	33.3017
SLPGVFCGV	HLA-A0206	4.2351	0.6206	0.2299	0.8434	0.0389	0.6206	BINDER	5.44326
SLVKPSFYV	HLA-A0206	2.4766	0.7663	0.106	0.778	0.1313	0.7663	BINDER	11.0451
SMWALIISV	HLA-A0206	3.2351	0.7356	0.1294	0.8282	0.0557	0.7356	BINDER	6.41628
SMWSFNPET	HLA-A0206	0.7578	0.2396	0.9839	0.588	0.9687	0.2396	BINDER	86.293
SQSIIAYTM	HLA-A0206	0.2635	0.2602	0.8935	0.5374	1.4395	0.2602	BINDER	149.191
STSAFVETV	HLA-A0206	2.4621	0.735	0.1299	0.7036	0.3275	0.735	BINDER	24.7044
SVLLFLAFV	HLA-A0206	6.1714	0.407	0.5022	0.7955	0.1	0.407	BINDER	9.13986
SVLNDILSRL	HLA-A0206	1.2529	0.4019	0.5124	0.5074	1.8099	0.4019	BINDER	206.401
SVVSKVVKV	HLA-A0206	1.4674	0.9382	0.0206	0.633	0.6637	0.9382	BINDER	53.03
TLACFVLAAV	HLA-A0206	4.3458	0.0415	4.1687	0.7402	0.2219	0.0415	BINDER	16.6262
TLGVYDYLV	HLA-A0206	0.7663	0.079	2.6712	0.5676	1.1489	0.079	BINDER	107.606
TLIGDCATV	HLA-A0206	3.9453	0.5406	0.315	0.7552	0.183	0.5406	BINDER	14.1354
TLMNVLTLV	HLA-A0206	20.3591	0.8763	0.0459	0.8821	0.0143	0.8763	BINDER	3.58103
TLVPQEHYV	HLA-A0206	1.7349	0.9078	0.0305	0.6879	0.3918	0.9078	BINDER	29.2785
TMADLVYAL	HLA-A0206	1.7023	0.8522	0.0603	0.8325	0.0509	0.8522	BINDER	6.1246
TQLNRALTGI	HLA-A0206	0.5753	0.0869	2.4702	0.6304	0.6785	0.0869	BINDER	54.543
TTLPKGFYA	HLA-A0206	0.4568	0.3814	0.554	0.5506	1.3133	0.3814	BINDER	129.335
TVLSFCAFA	HLA-A0206	1.7844	0.091	2.398	0.7093	0.3042	0.091	BINDER	23.2269
TVLSFCAFAV	HLA-A0206	3.2834	0.0682	2.9686	0.7379	0.2277	0.0682	BINDER	17.0451
TVYEKLKPV	HLA-A0206	2.3689	0.832	0.0705	0.7453	0.2089	0.832	BINDER	15.7336
TVYSHLLLV	HLA-A0206	4.2394	0.9297	0.0229	0.8269	0.0571	0.9297	BINDER	6.50716
VLAWLYAAV	HLA-A0206	4.417	0.1241	1.8608	0.7455	0.2082	0.1241	BINDER	15.6996
VLLSVLQQL	HLA-A0206	3.8493	0.8912	0.0375	0.6743	0.4511	0.8912	BINDER	33.9199
VLNDILSRL	HLA-A0206	5.3727	0.8212	0.0764	0.6017	0.8603	0.8212	BINDER	74.4046
VLQAVGACV	HLA-A0206	1.6141	0.1063	2.1294	0.5036	1.8613	0.1063	BINDER	215.064
VLSFCAFAV	HLA-A0206	2.8403	0.0555	3.4386	0.7053	0.3209	0.0555	BINDER	24.2542
VLWAHGFEL	HLA-A0206	2.2582	0.7278	0.135	0.778	0.1314	0.7278	BINDER	11.0451
VMCGGSLYV	HLA-A0206	1.3395	0.2829	0.8117	0.7096	0.3032	0.2829	BINDER	23.1516
VMVELVAEL	HLA-A0206	1.8992	0.7008	0.1551	0.7207	0.2724	0.7008	BINDER	20.5316
VTIAEILLI	HLA-A0206	1.0093	0.2949	0.7713	0.5801	1.037	0.2949	BINDER	93.9934
VTWFHAIHV	HLA-A0206	1.4463	0.4223	0.4749	0.6584	0.5248	0.4223	BINDER	40.2873
VVFLHVTYV	HLA-A0206	6.7548	0.85	0.0614	0.8038	0.0863	0.85	BINDER	8.35484
WLDMVDTSL	HLA-A0206	0.5777	0.2769	0.8332	0.617	0.7605	0.2769	BINDER	63.053
WLLWPVTLA	HLA-A0206	1.4039	0.0902	2.4121	0.6202	0.7407	0.0902	BINDER	60.9072
WLMWLIINL	HLA-A0206	4.1655	0.1646	1.4513	0.715	0.2877	0.1646	BINDER	21.8377
WLPTGTLLV	HLA-A0206	1.5108	0.2926	0.7789	0.6685	0.4766	0.2926	BINDER	36.1167
WMVMFTPLV	HLA-A0206	3.4956	0.0894	2.4263	0.7535	0.1873	0.0894	BINDER	14.3978
WTAGAAAYYV	HLA-A0206	1.4279	0.0215	6.1997	0.6202	0.7407	0.0215	BINDER	60.9072
WTFGAGAAL	HLA-A0206	0.447	0.156	1.521	0.6315	0.6719	0.156	BINDER	53.8977
YADVFHLYL	HLA-A0206	0.7071	0.5424	0.3129	0.6723	0.4599	0.5424	BINDER	34.6619
YAKPFLNKV	HLA-A0206	0.8121	0.7531	0.1162	0.6035	0.8488	0.7531	BINDER	72.9695
YASAVVLLI	HLA-A0206	1.4277	0.2982	0.7606	0.7012	0.3375	0.2982	BINDER	25.3543
YGFQPTNGV	HLA-A0206	0.4833	0.2916	0.7822	0.523	1.6053	0.2916	BINDER	174.345
YHLMSFPQSA	HLA-A0206	0.3219	0.1955	1.2244	0.6082	0.817	0.1955	BINDER	69.3516
YIDIGNYTV	HLA-A0206	1.8325	0.8424	0.0652	0.823	0.0622	0.8424	BINDER	6.78762
YIIKLIFLWL	HLA-A0206	2.7899	0.0146	7.599	0.5297	1.5278	0.0146	BINDER	162.153
YLASGGQPI	HLA-A0206	3.2559	0.3577	0.6021	0.7108	0.2989	0.3577	BINDER	22.8529
YLATALLTL	HLA-A0206	4.237	0.797	0.0881	0.7823	0.1234	0.797	BINDER	10.543
YLCFLAFLL	HLA-A0206	3.0557	0.0637	3.1291	0.7083	0.3083	0.0637	BINDER	23.4795
YLDAYNMMI	HLA-A0206	3.6722	0.7102	0.1477	0.8527	0.0299	0.7102	BINDER	4.92219
YLFDESGEF	HLA-A0206	0.4476	0.4389	0.4459	0.5588	1.2358	0.4389	BINDER	118.355
YLFDESGEFKL	HLA-A0206	2.0672	0.8881	0.0388	0.744	0.2121	0.8881	BINDER	15.9565
YLITPVHVM	HLA-A0206	1.5645	0.7137	0.1452	0.6441	0.6001	0.7137	BINDER	47.0288
YLNSTNVTI	HLA-A0206	3.6098	0.539	0.3167	0.6193	0.746	0.539	BINDER	61.5032
YLNTLTLAV	HLA-A0206	4.8012	0.6996	0.156	0.8166	0.0715	0.6996	BINDER	7.2743
YLQPRTFLL	HLA-A0206	4.0192	0.8895	0.0382	0.8003	0.0919	0.8895	BINDER	8.67729
YLTNDVSFLA	HLA-A0206	3.1257	0.1048	2.1555	0.6667	0.4843	0.1048	BINDER	36.827
YLYALVYFL	HLA-A0206	8.6403	0.5977	0.2542	0.8475	0.0349	0.5977	BINDER	5.20706
YLYFIKGLNNL	HLA-A0206	1.3166	0.28	0.822	0.5624	1.2006	0.28	BINDER	113.833
YLYLTFYLT	HLA-A0206	1.1238	0.0419	4.146	0.5972	0.8902	0.0419	BINDER	78.1169
YMHHMELPTGV	HLA-A0206	2.3466	0.3076	0.7299	0.7561	0.1805	0.3076	BINDER	13.9984
YMPYFFTLL	HLA-A0206	2.5398	0.33	0.6682	0.7834	0.1216	0.33	BINDER	10.4183
YNLWNTFTRL	HLA-A0206	0.5459	0.1169	1.9529	0.5984	0.8826	0.1169	BINDER	77.1092
YPQVNGLTSI	HLA-A0206	0.2162	0.3587	0.5997	0.7426	0.2157	0.3587	BINDER	16.2
YQDVNCTEV	HLA-A0206	1.4513	0.5843	0.2682	0.7347	0.2359	0.5843	BINDER	17.6456
YQPYRVVVL	HLA-A0206	0.832	0.3945	0.5274	0.5	1.9131	0.3945	BINDER	223.607
YTMADLVYA	HLA-A0206	8.8738	0.7896	0.0918	0.9213	0.008	0.7896	BINDER	2.3432
YTMADLVYAL	HLA-A0206	5.2685	0.4316	0.4587	0.8677	0.0212	0.4316	BINDER	4.18479
YTVSCLPFTI	HLA-A0206	2.2538	0.0539	3.4971	0.7288	0.2508	0.0539	BINDER	18.8088
YVFCTVNAL	HLA-A0206	1.6039	0.2515	0.9309	0.7655	0.1559	0.2515	BINDER	12.6447
YVMHANYIF	HLA-A0206	1.3219	0.0602	3.2591	0.557	1.2527	0.0602	BINDER	120.682
YVVDDPCPI	HLA-A0206	3.2047	0.4481	0.4296	0.7792	0.1291	0.4481	BINDER	10.9027
AIAMACLVGL	HLA-A0211	1.0661	0.0818	4.93	0.6314	1.8531	0.0818	BINDER	53.9561
AIFYLITPV	HLA-A0211	8.5369	0.7683	0.4271	0.8942	0.1016	0.7683	BINDER	3.1416
AIMTRCLAV	HLA-A0211	6.689	0.4674	1.2205	0.7609	0.7225	0.4674	BINDER	13.29
AIPTNFTISV	HLA-A0211	1.1501	0.404	1.4681	0.6538	1.6011	0.404	BINDER	42.3432
ALLADKFPV	HLA-A0211	8.3376	0.9041	0.1802	0.9278	0.0317	0.9041	BINDER	2.18407
ALLAVFQSA	HLA-A0211	4.5045	0.8228	0.3182	0.8085	0.4463	0.8228	BINDER	7.94059
ALNTLVKQL	HLA-A0211	1.4596	0.9154	0.1519	0.6663	1.4946	0.9154	BINDER	36.9868
ALSKGVHFV	HLA-A0211	16.789	0.9916	0.0131	0.9192	0.0444	0.9916	BINDER	2.39705
ALWEIQQV	HLA-A0211	16.3743	0.9151	0.1527	0.7751	0.6342	0.9151	BINDER	11.3972
ALWEIQQVV	HLA-A0211	13.0973	0.9952	0.0084	0.9374	0.0191	0.9952	BINDER	1.96859
AMYTPHTVL	HLA-A0211	0.9349	0.7939	0.3751	0.6906	1.2677	0.7939	BINDER	28.4355
ASFDNFKFV	HLA-A0211	0.8701	0.4763	1.1886	0.6404	1.7568	0.4763	BINDER	48.9496
AYILFTRFFYV	HLA-A0211	1.1518	0.4269	1.378	0.8148	0.4149	0.4269	BINDER	7.41736
CLEASFNYL	HLA-A0211	0.618	0.3207	1.8694	0.708	1.1173	0.3207	BINDER	23.5559
CLHVVGPNV	HLA-A0211	1.7701	0.4264	1.3798	0.6886	1.2853	0.4264	BINDER	29.0576
DLFMRIFTI	HLA-A0211	1.0709	0.4336	1.3514	0.6475	1.676	0.4336	BINDER	45.3301
ELLHAPATV	HLA-A0211	0.9924	0.669	0.6375	0.6669	1.4885	0.669	BINDER	36.7474
ELYSPIFLI	HLA-A0211	0.9409	0.8334	0.2979	0.7937	0.523	0.8334	BINDER	9.31961
FAFPFTIYSL	HLA-A0211	1.6716	0.3424	1.7504	0.7078	1.119	0.3424	BINDER	23.6069
FELDERIDKV	HLA-A0211	0.304	0.7976	0.3678	0.7567	0.7485	0.7976	BINDER	13.9078
FELLHAPATV	HLA-A0211	0.3738	0.7886	0.3857	0.8789	0.1477	0.7886	BINDER	3.70719
FIAGLIAIV	HLA-A0211	4.1672	0.9139	0.1557	0.9177	0.0469	0.9139	BINDER	2.43627
FIASFRLFA	HLA-A0211	2.249	0.3707	1.6205	0.7555	0.7562	0.3707	BINDER	14.0896
FLAFLLFLV	HLA-A0211	10.0335	0.8254	0.3131	0.9255	0.0349	0.8254	BINDER	2.2391
FLAFVVFL	HLA-A0211	5.7516	0.4425	1.3167	0.7165	1.0416	0.4425	BINDER	21.4861
FLAFVVFLL	HLA-A0211	7.5683	0.8928	0.2057	0.9272	0.0326	0.8928	BINDER	2.19829
FLAHIQWMV	HLA-A0211	29.9761	0.9869	0.0235	0.9702	0.006	0.9869	BINDER	1.38048
FLALCADSI	HLA-A0211	1.224	0.3537	1.6922	0.8132	0.423	0.3537	BINDER	7.54688
FLARGIVFM	HLA-A0211	1.6566	0.9691	0.0546	0.9154	0.0509	0.9691	BINDER	2.49766
FLCLFLLPSL	HLA-A0211	3.5218	0.4127	1.4337	0.8335	0.3276	0.4127	BINDER	6.05869
FLCLFLLPSLATV	HLA-A0211	12.5062	0.5942	0.8371	0.8613	0.2115	0.5942	BINDER	4.48484
FLEYHDVRV	HLA-A0211	1.7835	0.8452	0.2801	0.8346	0.3225	0.8452	BINDER	5.98701
FLFLTWICL	HLA-A0211	3.6433	0.4595	1.251	0.7864	0.566	0.4595	BINDER	10.0856
FLGIITTV	HLA-A0211	2.9726	0.7959	0.3712	0.7899	0.5455	0.7959	BINDER	9.71077
FLGRYMSAL	HLA-A0211	1.5401	0.7856	0.3914	0.8803	0.144	0.7856	BINDER	3.65146
FLHVTYVPA	HLA-A0211	2.7028	0.3969	1.4961	0.8179	0.3997	0.3969	BINDER	7.1727
FLIGCNYL	HLA-A0211	4.0373	0.2606	2.2863	0.6763	1.3979	0.2606	BINDER	33.1938
FLKKDAPYI	HLA-A0211	1.8063	0.9384	0.11	0.8637	0.2032	0.9384	BINDER	4.36988
FLLNKEMYL	HLA-A0211	7.1592	0.9909	0.0139	0.9466	0.0124	0.9909	BINDER	1.78207
FLLPSLATV	HLA-A0211	17.7618	0.9966	0.0059	0.9585	0.0083	0.9966	BINDER	1.56678
FLLPSLATVA	HLA-A0211	2.4126	0.7468	0.472	0.8646	0.1999	0.7468	BINDER	4.32753
FLLVTLAIL	HLA-A0211	2.1474	0.6487	0.6908	0.8391	0.3016	0.6487	BINDER	5.70249
FLNGSCGSV	HLA-A0211	4.3467	0.7001	0.5664	0.8702	0.1831	0.7001	BINDER	4.07311
FLNRFTTTL	HLA-A0211	10.9197	0.9915	0.0131	0.9291	0.03	0.9915	BINDER	2.15356
FLPFFSNV	HLA-A0211	2.5169	0.4835	1.1657	0.74	0.8633	0.4835	BINDER	16.6622
FLPFFSNVTWFHAI	HLA-A0211	2.6273	0.0258	8.6349	0.6297	1.8705	0.0258	BINDER	54.9577
FLPGVYSV	HLA-A0211	6.7605	0.8891	0.2115	0.8607	0.2136	0.8891	BINDER	4.51405
FLPGVYSVI	HLA-A0211	1.8459	0.798	0.367	0.855	0.2338	0.798	BINDER	4.80121
FLPRVFSAV	HLA-A0211	5.184	0.9449	0.0984	0.9245	0.0362	0.9449	BINDER	2.26346
FLQSINFVRI	HLA-A0211	3.9471	0.6009	0.818	0.8498	0.2531	0.6009	BINDER	5.07908
FLTENLLLYI	HLA-A0211	10.0264	0.753	0.459	0.9046	0.0698	0.753	BINDER	2.80725
FLWLLWPVT	HLA-A0211	0.94	0.2177	2.653	0.7162	1.0447	0.2177	BINDER	21.556
FLWLLWPVTL	HLA-A0211	3.5604	0.6685	0.6387	0.8462	0.2694	0.6685	BINDER	5.28082
FLYENAFLP	HLA-A0211	0.9479	0.4989	1.1167	0.7576	0.743	0.4989	BINDER	13.7731
FLYENAFLPFA	HLA-A0211	6.8632	0.7734	0.4164	0.8735	0.172	0.7734	BINDER	3.93025
FLYIIKLIFL	HLA-A0211	4.0316	0.4723	1.2016	0.7692	0.6709	0.4723	BINDER	12.1485
FQFCNDPFL	HLA-A0211	2.7069	0.537	1.0009	0.8291	0.3481	0.537	BINDER	6.3541
FTISVTTEI	HLA-A0211	2.0249	0.7693	0.4249	0.8043	0.4669	0.7693	BINDER	8.30976
FTYASALWEI	HLA-A0211	2.3003	0.3596	1.6672	0.854	0.2376	0.3596	BINDER	4.85344
FVAAIFYLI	HLA-A0211	4.9188	0.7278	0.511	0.9058	0.0676	0.7278	BINDER	2.77104
FVCNLLLLFV	HLA-A0211	3.659	0.0959	4.5057	0.701	1.1752	0.0959	BINDER	25.4093
FVDGVPFVV	HLA-A0211	1.2638	0.9715	0.0491	0.8956	0.0972	0.9715	BINDER	3.09437
FVENPDILRV	HLA-A0211	0.5047	0.6459	0.6983	0.6199	1.9701	0.6459	BINDER	61.1052
FVFLVLLPL	HLA-A0211	2.7112	0.3114	1.9228	0.7342	0.9064	0.3114	BINDER	17.7413
FVLAAVYRI	HLA-A0211	3.6962	0.8618	0.2548	0.9066	0.0661	0.8618	BINDER	2.74716
FVNEFYAYL	HLA-A0211	4.5985	0.9616	0.0662	0.9384	0.0184	0.9616	BINDER	1.94741
FVTVYSHLL	HLA-A0211	1.2449	0.5763	0.8884	0.7331	0.9144	0.5763	BINDER	17.9537
FYLCFLAFLL	HLA-A0211	0.9273	0.0469	6.6125	0.7213	0.9978	0.0469	BINDER	20.3987
GLEAPFLYL	HLA-A0211	0.5118	0.7964	0.3702	0.7252	0.9701	0.7964	BINDER	19.5559
GLLPPKNSI	HLA-A0211	0.7743	0.8832	0.2209	0.6208	1.9607	0.8832	BINDER	60.5131
GLMWLSYFI	HLA-A0211	27.5699	0.8026	0.3579	0.9421	0.0157	0.8026	BINDER	1.87099
GLTVLPPLL	HLA-A0211	1.0085	0.7751	0.4129	0.688	1.2912	0.7751	BINDER	29.2468
GMSRIGMEV	HLA-A0211	2.4781	0.7855	0.3918	0.827	0.3576	0.7855	BINDER	6.50013
GVYDYLVST	HLA-A0211	1.0913	0.7467	0.4721	0.7397	0.8653	0.7467	BINDER	16.7164
GYLQPRTFLL	HLA-A0211	0.4455	0.4525	1.2775	0.6969	1.21	0.4525	BINDER	26.5618
HLMSFPQSA	HLA-A0211	5.15	0.8994	0.1922	0.8025	0.4759	0.8994	BINDER	8.47318
HLVDFQVTI	HLA-A0211	3.8457	0.983	0.0315	0.8715	0.179	0.983	BINDER	4.01622
IELSLIDFYL	HLA-A0211	0.4215	0.2108	2.7252	0.7739	0.6416	0.2108	BINDER	11.5462
IFLWLLWPV	HLA-A0211	2.9913	0.0508	6.3496	0.6539	1.5999	0.0508	BINDER	42.2974
IIFWFSLEL	HLA-A0211	3.6914	0.7384	0.4894	0.8527	0.2421	0.7384	BINDER	4.92219
IIWFLLLSV	HLA-A0211	3.5843	0.5665	0.9165	0.7904	0.5426	0.5665	BINDER	9.65838
ILASFSAST	HLA-A0211	1.371	0.4123	1.4355	0.7264	0.9615	0.4123	BINDER	19.3036
ILFTRFFYV	HLA-A0211	19.13	0.9834	0.031	0.962	0.0076	0.9834	BINDER	1.50855
ILGLPTQTV	HLA-A0211	1.7168	0.9198	0.1431	0.7777	0.6175	0.9198	BINDER	11.081
ILGTVSWNL	HLA-A0211	2.1649	0.8961	0.2003	0.8667	0.1936	0.8961	BINDER	4.23031
ILHCANFNV	HLA-A0211	7.6733	0.7618	0.4406	0.9198	0.0434	0.7618	BINDER	2.38154
ILSPLYAFA	HLA-A0211	4.1539	0.794	0.375	0.8685	0.1882	0.794	BINDER	4.14872
ILTSLLVLV	HLA-A0211	9.6839	0.9489	0.0888	0.897	0.0933	0.9489	BINDER	3.04785
INVFAFPFTI	HLA-A0211	0.223	0.1826	3.0287	0.7455	0.8222	0.1826	BINDER	15.6996
IQPGQTFSV	HLA-A0211	2.0499	0.7314	0.5039	0.6965	1.2137	0.7314	BINDER	26.677
IVAGGIVAI	HLA-A0211	1.2535	0.8258	0.3122	0.7747	0.6367	0.8258	BINDER	11.4466
IVDTVSALV	HLA-A0211	0.9616	0.7218	0.5229	0.7589	0.7351	0.7218	BINDER	13.5807
KIADYNYKL	HLA-A0211	4.078	0.9503	0.0857	0.8453	0.2735	0.9503	BINDER	5.3325
KIAEIPKEEV	HLA-A0211	2.5528	0.7594	0.4457	0.64	1.7605	0.7594	BINDER	49.162
KIFVDGVPFV	HLA-A0211	4.4552	0.9513	0.0836	0.8675	0.1911	0.9513	BINDER	4.19386
KIYSKHTPI	HLA-A0211	3.0048	0.6418	0.709	0.7148	1.0572	0.6418	BINDER	21.885
KLDGFMGRI	HLA-A0211	1.1691	0.6914	0.5836	0.7604	0.7257	0.6914	BINDER	13.362
KLFIRQEEV	HLA-A0211	5.7962	0.9681	0.0567	0.8599	0.2165	0.9681	BINDER	4.55329
KLKDCVMYA	HLA-A0211	16.7861	0.8498	0.2731	0.8403	0.2966	0.8498	BINDER	5.62893
KLLEQWNLV	HLA-A0211	10.8608	0.9761	0.0388	0.9318	0.0266	0.9761	BINDER	2.09156
KLLHKPIVWHV	HLA-A0211	16.4174	0.8758	0.2327	0.8411	0.2928	0.8758	BINDER	5.58041
KLMPVCVET	HLA-A0211	9.0937	0.7578	0.4489	0.8004	0.4862	0.7578	BINDER	8.66791
KLNDLCFTNV	HLA-A0211	24.7992	0.8805	0.2253	0.8851	0.1312	0.8805	BINDER	3.46666
KLNEEIAII	HLA-A0211	4.1746	0.9617	0.0661	0.8612	0.2121	0.9617	BINDER	4.4897
KLNIKLLGV	HLA-A0211	4.7728	0.9148	0.1535	0.8348	0.3216	0.9148	BINDER	5.97406
KLNVGDYFV	HLA-A0211	9.282	0.8892	0.2115	0.9144	0.0525	0.8892	BINDER	2.52483
KLPDDFTGCV	HLA-A0211	3.1994	0.7825	0.3977	0.7782	0.6148	0.7825	BINDER	11.0213
KLSYGIATV	HLA-A0211	13.4436	0.9776	0.0372	0.918	0.0465	0.9776	BINDER	2.42837
KLVNKFLAL	HLA-A0211	1.7776	0.9326	0.1198	0.8341	0.3247	0.9326	BINDER	6.01948
KLVSSFLEM	HLA-A0211	0.9268	0.7781	0.4066	0.7635	0.7064	0.7781	BINDER	12.9213
KLWAQCVQL	HLA-A0211	11.9251	0.9482	0.0903	0.8812	0.1415	0.9482	BINDER	3.61608
KNLSDRVVFV	HLA-A0211	0.4816	0.8422	0.2845	0.8245	0.3689	0.8422	BINDER	6.67835
KQGDDYVYL	HLA-A0211	0.7947	0.6483	0.6921	0.6458	1.6956	0.6483	BINDER	46.1716
KVDGVVQQL	HLA-A0211	1.002	0.9595	0.0688	0.6648	1.5085	0.9595	BINDER	37.5919
LFLLPSLATV	HLA-A0211	0.4382	0.7883	0.3862	0.8797	0.1456	0.7883	BINDER	3.67524
LIDFYLCFL	HLA-A0211	0.8672	0.2608	2.2849	0.7656	0.6931	0.2608	BINDER	12.631
LIIMRTFKV	HLA-A0211	2.9263	0.6124	0.7864	0.7732	0.6455	0.6124	BINDER	11.6339
LITGRLQSLQTYV	HLA-A0211	2.9115	0.0759	5.1373	0.6186	1.9828	0.0759	BINDER	61.9708
LLADKFPVL	HLA-A0211	2.045	0.9831	0.0313	0.8736	0.1715	0.9831	BINDER	3.926
LLALHRSYL	HLA-A0211	1.9504	0.5087	1.0863	0.718	1.0277	0.5087	BINDER	21.1402
LLDDFVEII	HLA-A0211	2.143	0.8881	0.2132	0.8191	0.394	0.8881	BINDER	7.08017
LLFLAFVVFL	HLA-A0211	3.4412	0.2185	2.6444	0.7487	0.7981	0.2185	BINDER	15.1653
LLFLMSFTV	HLA-A0211	8.3969	0.7506	0.4639	0.9048	0.0694	0.7506	BINDER	2.80119
LLFLVLIML	HLA-A0211	3.5669	0.4666	1.2235	0.6507	1.6374	0.4666	BINDER	43.7875
LLFNKVTLA	HLA-A0211	5.532	0.9188	0.1451	0.8776	0.152	0.9188	BINDER	3.75971
LLFVTVYSHL	HLA-A0211	3.3541	0.2046	2.7908	0.7346	0.9035	0.2046	BINDER	17.6647
LLLDDFVEI	HLA-A0211	2.7437	0.9807	0.0339	0.9246	0.0361	0.9807	BINDER	2.26101
LLLDDFVEII	HLA-A0211	2.2099	0.7094	0.5477	0.803	0.4735	0.7094	BINDER	8.42747
LLLDRLNQL	HLA-A0211	3.7	0.9819	0.0327	0.8835	0.1355	0.9819	BINDER	3.5272
LLLLDRLNQL	HLA-A0211	0.8838	0.7092	0.5482	0.6975	1.2045	0.7092	BINDER	26.3899
LLMPILTLT	HLA-A0211	6.6002	0.7795	0.4036	0.8393	0.3011	0.7795	BINDER	5.69016
LLSAGIFGA	HLA-A0211	2.1029	0.6215	0.7624	0.8464	0.2688	0.6215	BINDER	5.26941
LLWPVTLAC	HLA-A0211	3.1027	0.6405	0.7125	0.6504	1.641	0.6405	BINDER	43.9299
LLWPVTLACFV	HLA-A0211	14.8633	0.5491	0.9662	0.7974	0.5017	0.5491	BINDER	8.95388
LLYDANYFL	HLA-A0211	13.6478	0.9913	0.0134	0.9596	0.0081	0.9913	BINDER	1.54824
LLYDANYFLC	HLA-A0211	4.3927	0.3798	1.5791	0.7899	0.5452	0.3798	BINDER	9.71077
LMIERFVSL	HLA-A0211	2.4792	0.9818	0.0327	0.9162	0.0495	0.9818	BINDER	2.47613
LQLGFSTGV	HLA-A0211	3.9347	0.6349	0.7272	0.8263	0.3609	0.6349	BINDER	6.54954
LVLSVNPYV	HLA-A0211	4.1712	0.8567	0.2626	0.8511	0.2477	0.8567	BINDER	5.00814
MDLFMRIFTI	HLA-A0211	0.2378	0.1758	3.12	0.799	0.4933	0.1758	BINDER	8.80021
MELTPVVQTI	HLA-A0211	0.3365	0.4388	1.3309	0.6627	1.5255	0.4388	BINDER	38.4559
MIAQYTSAL	HLA-A0211	1.4062	0.553	0.955	0.7506	0.7861	0.553	BINDER	14.8567
MLIIFWFSL	HLA-A0211	1.9319	0.3014	1.9838	0.7843	0.5782	0.3014	BINDER	10.3173
MLWCKDGHV	HLA-A0211	1.6133	0.5452	0.9775	0.8522	0.2439	0.5452	BINDER	4.94889
MMISAGFSL	HLA-A0211	1.8717	0.8518	0.27	0.9213	0.0408	0.8518	BINDER	2.3432
MVMCGGSLYV	HLA-A0211	2.6611	0.4813	1.1728	0.8619	0.2096	0.4813	BINDER	4.45582
NLIDSYFVV	HLA-A0211	2.9004	0.9619	0.0658	0.9324	0.0258	0.9619	BINDER	2.07802
NLLKDCPAV	HLA-A0211	3.2426	0.7294	0.5078	0.7995	0.4907	0.7294	BINDER	8.75273
NLLLLFVTV	HLA-A0211	2.457	0.7111	0.5443	0.7885	0.5535	0.7111	BINDER	9.85898
NLNESLIDL	HLA-A0211	0.772	0.8637	0.252	0.7566	0.7493	0.8637	BINDER	13.9229
NLWNTFTRL	HLA-A0211	1.408	0.9004	0.1896	0.8217	0.3819	0.9004	BINDER	6.88377
NLYDKLVSSFL	HLA-A0211	2.5111	0.8997	0.1913	0.7531	0.7711	0.8997	BINDER	14.4603
NMLRIMASL	HLA-A0211	1.8964	0.5738	0.8955	0.8026	0.4755	0.5738	BINDER	8.46402
NPLLYDANYFL	HLA-A0211	0.1805	0.6584	0.6654	0.7636	0.7053	0.6584	BINDER	12.9073
NVFAFPFTI	HLA-A0211	1.8539	0.8447	0.2807	0.885	0.1315	0.8447	BINDER	3.47042
PLLYDANYFL	HLA-A0211	0.6592	0.3504	1.7081	0.8086	0.4457	0.3504	BINDER	7.932
QLEMELTPV	HLA-A0211	1.1064	0.294	2.0358	0.6509	1.6351	0.294	BINDER	43.6929
QLFFSYFAV	HLA-A0211	3.6651	0.7389	0.4884	0.9212	0.041	0.7389	BINDER	2.34573
QLMCQPILL	HLA-A0211	1.9806	0.8356	0.2946	0.8576	0.2248	0.8356	BINDER	4.66803
QLMCQPILLL	HLA-A0211	2.1509	0.5683	0.9114	0.7668	0.6858	0.5683	BINDER	12.4681
RILGAGCFV	HLA-A0211	4.4297	0.467	1.2221	0.7933	0.5257	0.467	BINDER	9.36003
RIMTWLDMV	HLA-A0211	16.6403	0.8293	0.3053	0.9193	0.0442	0.8293	BINDER	2.39446
RLANECAQV	HLA-A0211	15.4844	0.8424	0.2843	0.8451	0.2745	0.8424	BINDER	5.34405
RLDKVEAEV	HLA-A0211	2.8237	0.948	0.0908	0.8282	0.352	0.948	BINDER	6.41628
RLFARTRSM	HLA-A0211	1.4335	0.556	0.9465	0.6306	1.8619	0.556	BINDER	54.4251
RLIDAMMFT	HLA-A0211	3.7631	0.7155	0.5356	0.8405	0.2954	0.7155	BINDER	5.61676
RLITGRLQSL	HLA-A0211	1.6877	0.7211	0.5244	0.688	1.2912	0.7211	BINDER	29.2468
RLNEVAKNL	HLA-A0211	1.8768	0.9304	0.1235	0.7467	0.8128	0.9304	BINDER	15.497
RLQSLQTYV	HLA-A0211	20.5294	0.9726	0.0462	0.9038	0.0717	0.9726	BINDER	2.83166
RQLLFVVEV	HLA-A0211	6.8624	0.8315	0.3011	0.8313	0.3379	0.8315	BINDER	6.20464
RTIKVFTTV	HLA-A0211	5.981	0.7382	0.4899	0.7432	0.8394	0.7382	BINDER	16.0952
SALWEIQQVV	HLA-A0211	0.8331	0.9136	0.1563	0.843	0.2841	0.9136	BINDER	5.46686
SFELLHAPATV	HLA-A0211	0.2085	0.6433	0.705	0.6965	1.2136	0.6433	BINDER	26.677
SFLPGVYSV	HLA-A0211	1.2546	0.6955	0.5755	0.6944	1.2329	0.6955	BINDER	27.2901
SIIAYTMSL	HLA-A0211	1.5025	0.8885	0.2126	0.8528	0.2417	0.8885	BINDER	4.91687
SIWNLDYII	HLA-A0211	2.1245	0.3901	1.5285	0.7566	0.7493	0.3901	BINDER	13.9229
SIWNLDYIINL	HLA-A0211	1.6146	0.5658	0.9184	0.6316	1.8514	0.5658	BINDER	53.8394
SLDTYPSLETI	HLA-A0211	1.1525	0.7639	0.4363	0.6235	1.9335	0.7639	BINDER	58.7709
SLENVAFNV	HLA-A0211	2.13	0.8869	0.215	0.8722	0.1771	0.8869	BINDER	3.98592
SLIDFYLCFL	HLA-A0211	5.6377	0.7528	0.4593	0.9016	0.0772	0.7528	BINDER	2.89987
SLINTLNDL	HLA-A0211	0.7241	0.7648	0.4344	0.7665	0.6876	0.7648	BINDER	12.5086
SLIYSTAAL	HLA-A0211	1.9221	0.8082	0.347	0.8364	0.3142	0.8082	BINDER	5.87153
SLLMPILTL	HLA-A0211	1.8416	0.9416	0.1045	0.7952	0.5144	0.9416	BINDER	9.16957
SLLSVLLSM	HLA-A0211	2.0499	0.9124	0.1595	0.834	0.3256	0.9124	BINDER	6.026
SLPGVFCGV	HLA-A0211	6.1517	0.8895	0.211	0.9044	0.07	0.8895	BINDER	2.81334
SLVKPSFYV	HLA-A0211	4.0194	0.9783	0.0364	0.9238	0.0373	0.9783	BINDER	2.28067
SMWALIISV	HLA-A0211	14.8387	0.9775	0.0373	0.9413	0.0162	0.9775	BINDER	1.88725
SMWSFNPET	HLA-A0211	2.3783	0.6921	0.5822	0.8069	0.4542	0.6921	BINDER	8.07925
SMWSFNPETNIL	HLA-A0211	2.226	0.3433	1.7458	0.7415	0.8521	0.3433	BINDER	16.394
STSAFVETV	HLA-A0211	3.4638	0.7318	0.5031	0.744	0.8334	0.7318	BINDER	15.9565
SVLLFLAFV	HLA-A0211	7.3056	0.5733	0.8971	0.8241	0.3709	0.5733	BINDER	6.70732
SVLNDILSRL	HLA-A0211	0.936	0.8211	0.3215	0.7108	1.0938	0.8211	BINDER	22.8529
SVVSKVVKV	HLA-A0211	1.0933	0.9413	0.1051	0.6775	1.3871	0.9413	BINDER	32.7656
TLACFVLAAV	HLA-A0211	8.3397	0.3383	1.7724	0.8629	0.206	0.3383	BINDER	4.40787
TLDSKTQSL	HLA-A0211	0.5578	0.9792	0.0355	0.7293	0.941	0.9792	BINDER	18.7073
TLGVYDYLV	HLA-A0211	1.3697	0.5792	0.8802	0.8383	0.3055	0.5792	BINDER	5.75206
TLIGDCATV	HLA-A0211	3.4571	0.8447	0.2809	0.8621	0.2087	0.8447	BINDER	4.44619
TLMNVLTLV	HLA-A0211	37.8149	0.9801	0.0346	0.9465	0.0125	0.9801	BINDER	1.784
TLVPQEHYV	HLA-A0211	2.2665	0.9857	0.0267	0.8625	0.2075	0.9857	BINDER	4.42699
TMADLVYAL	HLA-A0211	7.3012	0.9862	0.0255	0.9406	0.0168	0.9862	BINDER	1.9016
TVLSFCAFA	HLA-A0211	2.0402	0.0693	5.3931	0.6362	1.8038	0.0693	BINDER	51.2254
TVLSFCAFAV	HLA-A0211	3.7039	0.1247	3.8887	0.7742	0.6397	0.1247	BINDER	11.5087
TVYEKLKPV	HLA-A0211	2.6524	0.8977	0.1967	0.7928	0.5282	0.8977	BINDER	9.4108
TVYSHLLLV	HLA-A0211	4.1911	0.9492	0.088	0.8526	0.2424	0.9492	BINDER	4.92752
VLAWLYAAV	HLA-A0211	12.2632	0.7847	0.3934	0.9217	0.0402	0.7847	BINDER	2.33308
VLLSVLQQL	HLA-A0211	6.5561	0.9878	0.0208	0.8682	0.1892	0.9878	BINDER	4.16221
VLNDILSRL	HLA-A0211	8.687	0.9923	0.0122	0.887	0.1263	0.9923	BINDER	3.39612
VLPFNDGVYFA	HLA-A0211	0.9775	0.605	0.8063	0.6745	1.4144	0.605	BINDER	33.8466
VLQAVGACV	HLA-A0211	4.8442	0.6704	0.6338	0.8034	0.4712	0.6704	BINDER	8.39107
VLSEARQHL	HLA-A0211	2.0429	0.8684	0.2446	0.6886	1.2855	0.8684	BINDER	29.0576
VLSFCAFAV	HLA-A0211	4.7218	0.4899	1.1453	0.8902	0.1154	0.4899	BINDER	3.28055
VLWAHGFEL	HLA-A0211	7.0049	0.9842	0.0302	0.9362	0.02	0.9842	BINDER	1.99432
VMCGGSLYV	HLA-A0211	2.9179	0.8081	0.3471	0.8943	0.1009	0.8081	BINDER	3.1382
VMVELVAEL	HLA-A0211	3.475	0.9632	0.0642	0.8958	0.0967	0.9632	BINDER	3.08768
VMYASAVVLL	HLA-A0211	3.2929	0.4261	1.381	0.7618	0.7169	0.4261	BINDER	13.1612
VTWFHAIHV	HLA-A0211	1.8529	0.6156	0.7779	0.7283	0.9482	0.6156	BINDER	18.9108
VVFLHVTYV	HLA-A0211	7.3805	0.9482	0.0902	0.8737	0.1711	0.9482	BINDER	3.92175
WLDMVDTSL	HLA-A0211	0.4873	0.6459	0.6983	0.7689	0.6724	0.6459	BINDER	12.188
WLLWPVTLA	HLA-A0211	1.4748	0.564	0.9237	0.8321	0.3341	0.564	BINDER	6.15116
WLMWLIINL	HLA-A0211	4.4329	0.7036	0.5594	0.8982	0.0897	0.7036	BINDER	3.00854
WLPTGTLLV	HLA-A0211	0.9861	0.7452	0.4752	0.8174	0.4017	0.7452	BINDER	7.2116
WMVMFTPLV	HLA-A0211	3.3371	0.4607	1.2462	0.8833	0.136	0.4607	BINDER	3.53484
YADVFHLYL	HLA-A0211	0.4889	0.5362	1.0034	0.6495	1.6522	0.5362	BINDER	44.3597
YASAVVLLI	HLA-A0211	1.3529	0.3381	1.7738	0.6992	1.1901	0.3381	BINDER	25.909
YHLMSFPQSA	HLA-A0211	0.3583	0.6371	0.7213	0.8099	0.439	0.6371	BINDER	7.82121
YIDIGNYTV	HLA-A0211	1.5959	0.9323	0.1203	0.8971	0.0929	0.9323	BINDER	3.04456
YIIKLIFLWL	HLA-A0211	1.8331	0.1045	4.3109	0.6642	1.5134	0.1045	BINDER	37.8368
YLASGGQPI	HLA-A0211	5.772	0.8437	0.2824	0.8845	0.1329	0.8437	BINDER	3.48924
YLATALLTL	HLA-A0211	4.5494	0.9786	0.0362	0.9097	0.0603	0.9786	BINDER	2.65654
YLCFLAFLL	HLA-A0211	3.9431	0.5792	0.8802	0.8936	0.1036	0.5792	BINDER	3.16206
YLDAYNMMI	HLA-A0211	4.2491	0.956	0.0746	0.9454	0.0133	0.956	BINDER	1.80536
YLFDESGEF	HLA-A0211	0.5783	0.5797	0.8786	0.6377	1.7865	0.5797	BINDER	50.4007
YLFDESGEFKL	HLA-A0211	2.7993	0.9673	0.0585	0.8673	0.1919	0.9673	BINDER	4.20294
YLGTGPEAGL	HLA-A0211	0.838	0.4512	1.2828	0.6395	1.7662	0.4512	BINDER	49.4286
YLITPVHV	HLA-A0211	8.5653	0.7845	0.3936	0.7357	0.8952	0.7845	BINDER	17.4557
YLITPVHVM	HLA-A0211	1.2175	0.9648	0.0622	0.8526	0.2425	0.9648	BINDER	4.92752
YLNSTNVTI	HLA-A0211	5.9877	0.9692	0.0542	0.8979	0.0906	0.9692	BINDER	3.01832
YLNTLTLAV	HLA-A0211	9.0345	0.9762	0.0387	0.9465	0.0125	0.9762	BINDER	1.784
YLPYPDPSRI	HLA-A0211	0.7815	0.8651	0.2499	0.7427	0.8432	0.8651	BINDER	16.1825
YLQPRTFLL	HLA-A0211	10.5523	0.9921	0.0124	0.933	0.025	0.9921	BINDER	2.06458
YLTNDVSFLA	HLA-A0211	3.5669	0.6338	0.7301	0.8653	0.1978	0.6338	BINDER	4.29488
YLYALVYFL	HLA-A0211	32.7301	0.9718	0.0482	0.9608	0.0078	0.9718	BINDER	1.52827
YLYFIKGLNNL	HLA-A0211	2.347	0.8152	0.3332	0.7824	0.5893	0.8152	BINDER	10.5316
YLYLTFYLT	HLA-A0211	2.254	0.4584	1.2551	0.8256	0.3642	0.4584	BINDER	6.59934
YMHHMELPTGV	HLA-A0211	6.6498	0.8189	0.3259	0.8951	0.0987	0.8189	BINDER	3.11116
YMPYFFTLL	HLA-A0211	3.6895	0.7922	0.3786	0.8903	0.115	0.7922	BINDER	3.277
YNLWNTFTRL	HLA-A0211	0.5483	0.6973	0.572	0.8314	0.3374	0.6973	BINDER	6.19793
YQDVNCTEV	HLA-A0211	1.5349	0.5069	1.0917	0.6809	1.3556	0.5069	BINDER	31.5821
YTMADLVYA	HLA-A0211	4.653	0.6673	0.642	0.8865	0.1276	0.6673	BINDER	3.41455
YTMADLVYAL	HLA-A0211	4.8223	0.8086	0.3461	0.9262	0.0339	0.8086	BINDER	2.2222
YTVSCLPFTI	HLA-A0211	1.5063	0.0783	5.0432	0.6862	1.307	0.0783	BINDER	29.822
YVFCTVNAL	HLA-A0211	1.3499	0.5781	0.8832	0.844	0.2795	0.5781	BINDER	5.40803
YVVDDPCPI	HLA-A0211	1.1708	0.4777	1.1842	0.7573	0.7446	0.4777	BINDER	13.8178
YVYSRVKNL	HLA-A0211	0.8747	0.8108	0.3419	0.6572	1.572	0.8108	BINDER	40.8138
YYVGYLQPRTFLL	HLA-A0211	0.8841	0.1914	2.93	0.6333	1.8338	0.1914	BINDER	52.8582
AGFSLWVYK	HLA-A0301	0.6068	0.4502	0.5406	0.5577	0.437	0.4502	BINDER	119.772
AIMQLFFSY	HLA-A0301	0.2579	0.3445	0.7516	0.5071	0.6544	0.3445	BINDER	207.072
AIVSTIQRK	HLA-A0301	1.3368	0.8689	0.0675	0.5587	0.4334	0.8689	BINDER	118.483
AIVSTIQRKYK	HLA-A0301	1.0954	0.5051	0.4423	0.4684	0.8701	0.5051	BINDER	314.755
ALCTFLLNK	HLA-A0301	10.0093	0.8663	0.0695	0.7297	0.0517	0.8663	BINDER	18.6265
ALDPLSETK	HLA-A0301	1.0935	0.5216	0.4134	0.3728	1.6025	0.5216	BINDER	885.511
ALRANSAVK	HLA-A0301	3.8477	0.6802	0.2308	0.6377	0.2005	0.6802	BINDER	50.4007
ALRKVPTDNY	HLA-A0301	0.2887	0.1807	1.3144	0.3495	1.8585	0.1807	BINDER	1139.41
AQALNTLVK	HLA-A0301	2.2333	0.3858	0.6632	0.4233	1.1835	0.3858	BINDER	512.739
ARLYYDSMSY	HLA-A0301	0.1687	0.4197	0.5966	0.6352	0.2067	0.4197	BINDER	51.7826
ASAFFGMSR	HLA-A0301	0.5601	0.3546	0.7285	0.4736	0.8346	0.3546	BINDER	297.535
ASANLAATK	HLA-A0301	1.8472	0.6606	0.2528	0.5667	0.4037	0.6606	BINDER	108.659
ASFNYLKSPNFSK	HLA-A0301	1.9842	0.5154	0.4243	0.5703	0.3918	0.5154	BINDER	104.507
ASKIITLKK	HLA-A0301	1.4089	0.784	0.1386	0.5405	0.5013	0.784	BINDER	144.27
ASMPTTIAK	HLA-A0301	5.6754	0.9425	0.0222	0.6883	0.1095	0.9425	BINDER	29.152
ASVYAWNRK	HLA-A0301	0.8307	0.2242	1.1106	0.4417	1.0398	0.2242	BINDER	420.18
ATEGALNTPK	HLA-A0301	1.3135	0.2764	0.9222	0.4767	0.8136	0.2764	BINDER	287.721
ATSRTLSYY	HLA-A0301	0.4326	0.4102	0.6152	0.5063	0.6585	0.4102	BINDER	208.873
ATSRTLSYYK	HLA-A0301	6.6663	0.6747	0.2371	0.7239	0.0566	0.6747	BINDER	19.8329
ATVVIGTSK	HLA-A0301	1.4142	0.7246	0.1805	0.5191	0.5957	0.7246	BINDER	181.859
AVFDKNLYDK	HLA-A0301	3.1084	0.9714	0.008	0.7712	0.0273	0.9714	BINDER	11.8884
AVLQSGFRK	HLA-A0301	6.9624	0.8924	0.0507	0.6344	0.2086	0.8924	BINDER	52.2328
AYKTFPPTEPK	HLA-A0301	0.4843	0.8225	0.0991	0.4992	0.6931	0.8225	BINDER	225.551
CALDPLSETK	HLA-A0301	0.302	0.1426	1.542	0.378	1.5588	0.1426	BINDER	837.065
CMTSCCSCLK	HLA-A0301	0.7443	0.0055	7.1274	0.5521	0.4578	0.0055	BINDER	127.253
CTLKSFTVEK	HLA-A0301	1.3806	0.3056	0.8445	0.6371	0.202	0.3056	BINDER	50.729
CVADYSVLY	HLA-A0301	0.2438	0.0972	1.9442	0.3721	1.6092	0.0972	BINDER	892.243
DGVYFASTEK	HLA-A0301	0.132	0.1445	1.5298	0.5164	0.6085	0.1445	BINDER	187.25
DTVIEVQGYK	HLA-A0301	0.2427	0.0313	3.417	0.3621	1.7104	0.0313	BINDER	994.198
EILPVSMTK	HLA-A0301	0.6159	0.5316	0.3972	0.4153	1.2511	0.5316	BINDER	559.098
FAVSKGFFK	HLA-A0301	0.4215	0.1438	1.5341	0.4292	1.1373	0.1438	BINDER	481.03
FLYLYALVY	HLA-A0301	0.1841	0.0836	2.1463	0.3614	1.7182	0.0836	BINDER	1001.76
FTIGTVTLK	HLA-A0301	0.7545	0.6545	0.2588	0.5091	0.6444	0.6545	BINDER	202.64
GLEAPFLYLY	HLA-A0301	0.194	0.0772	2.2454	0.3958	1.4098	0.0772	BINDER	690.427
GSFCTQLNR	HLA-A0301	1.2915	0.1869	1.2837	0.412	1.2794	0.1869	BINDER	579.421
GTHWFVTQR	HLA-A0301	0.6191	0.4863	0.4753	0.4236	1.181	0.4863	BINDER	511.077
GTITVEELK	HLA-A0301	0.9362	0.2401	1.0473	0.3425	1.9487	0.2401	BINDER	1229.06
GVAMPNLYK	HLA-A0301	4.8383	0.9249	0.0309	0.7325	0.0496	0.9249	BINDER	18.0707
GVYFASTEK	HLA-A0301	6.3113	0.9184	0.0337	0.7271	0.0539	0.9184	BINDER	19.1579
GVYYHKNNK	HLA-A0301	4.6153	0.898	0.0456	0.6925	0.104	0.898	BINDER	27.8569
GVYYPDKVFR	HLA-A0301	0.6667	0.4779	0.4901	0.4928	0.7264	0.4779	BINDER	241.723
HSYFTSDYY	HLA-A0301	0.1679	0.1044	1.86	0.3949	1.4178	0.1044	BINDER	697.183
HVSGTNGTK	HLA-A0301	0.7514	0.3787	0.6771	0.4142	1.2604	0.3787	BINDER	565.792
HVTFFIYNK	HLA-A0301	0.5543	0.4449	0.5502	0.5792	0.3632	0.4449	BINDER	94.9132
HVTYVPAQEK	HLA-A0301	0.8914	0.7819	0.1401	0.5949	0.3133	0.7819	BINDER	80.0853
ILFTRFFYV	HLA-A0301	0.2276	0.0208	4.0707	0.379	1.5503	0.0208	BINDER	828.057
ILLIIMRTFK	HLA-A0301	1.2297	0.2229	1.1164	0.7025	0.0853	0.2229	BINDER	25.0002
ILMTARTVY	HLA-A0301	0.2378	0.1594	1.43	0.452	0.9702	0.1594	BINDER	375.868
ILPDPSKPSK	HLA-A0301	0.4217	0.6437	0.2694	0.4839	0.773	0.6437	BINDER	266.157
IMASLVLAR	HLA-A0301	0.5753	0.3616	0.7123	0.543	0.4915	0.3616	BINDER	140.42
IQITISSFK	HLA-A0301	1.6861	0.5279	0.4025	0.6149	0.2582	0.5279	BINDER	64.502
KCYGVSPTK	HLA-A0301	1.2103	0.6603	0.2532	0.4513	0.9738	0.6603	BINDER	378.726
KLFAAETLK	HLA-A0301	18.2338	0.9573	0.0139	0.8051	0.0137	0.9573	BINDER	8.23814
KLFDRYFKY	HLA-A0301	0.8926	0.9443	0.0213	0.7471	0.0407	0.9443	BINDER	15.4301
KMADQAMTQMY	HLA-A0301	0.6122	0.2963	0.8677	0.4387	1.0634	0.2963	BINDER	434.042
KMQRMLLEK	HLA-A0301	7.3506	0.8875	0.054	0.7796	0.0238	0.8875	BINDER	10.8556
KQIYKTPPIK	HLA-A0301	2.4016	0.916	0.0347	0.7045	0.0799	0.916	BINDER	24.465
KSAAEASKK	HLA-A0301	2.3904	0.6465	0.2666	0.5364	0.5194	0.6465	BINDER	150.814
KSAGFPFNK	HLA-A0301	4.9554	0.9385	0.0242	0.7105	0.0731	0.9385	BINDER	22.9272
KSAGFPFNKW	HLA-A0301	0.2427	0.0832	2.1517	0.367	1.6604	0.0832	BINDER	942.862
KTFPPTEPK	HLA-A0301	23.6835	0.9856	0.004	0.726	0.0548	0.9856	BINDER	19.3873
KTFPPTEPKK	HLA-A0301	7.5632	0.9864	0.0038	0.7232	0.0571	0.9864	BINDER	19.9837
KTFPPTEPKKDKKK	HLA-A0301	4.6788	0.6992	0.2089	0.497	0.7043	0.6992	BINDER	230.984
KTIQPRVEK	HLA-A0301	8.823	0.9635	0.0104	0.6596	0.157	0.9635	BINDER	39.7676
KVAGFAKFLK	HLA-A0301	11.6547	0.8557	0.0743	0.7815	0.0229	0.8557	BINDER	10.6347
KVFRSSVLH	HLA-A0301	2.7096	0.8599	0.0725	0.6249	0.2326	0.8599	BINDER	57.8873
KVSIWNLDY	HLA-A0301	0.3256	0.2374	1.0578	0.4784	0.8023	0.2374	BINDER	282.477
LAYYFMRFR	HLA-A0301	0.2872	0.0394	3.0663	0.4195	1.2147	0.0394	BINDER	534.259
LLIIMRTFK	HLA-A0301	0.9625	0.4358	0.567	0.7111	0.0724	0.4358	BINDER	22.7789
LSSTASALGK	HLA-A0301	0.6858	0.1089	1.8136	0.5177	0.6023	0.1089	BINDER	184.635
LSYFIASFR	HLA-A0301	0.3386	0.2354	1.0656	0.6075	0.2776	0.2354	BINDER	69.8788
LTAVVIPTK	HLA-A0301	0.6089	0.6317	0.2812	0.5339	0.5302	0.6317	BINDER	154.949
LVAEWFLAY	HLA-A0301	0.2738	0.2916	0.8793	0.4572	0.9399	0.2916	BINDER	355.305
MASLVLARK	HLA-A0301	0.3959	0.2007	1.2164	0.5029	0.6748	0.2007	BINDER	216.7
MSALNHTKK	HLA-A0301	0.6011	0.2315	1.0807	0.4578	0.936	0.2315	BINDER	353.006
MTSCCSCLK	HLA-A0301	1.5664	0.0188	4.2638	0.6074	0.2779	0.0188	BINDER	69.9545
NLSKSLTENK	HLA-A0301	0.6167	0.2136	1.1578	0.4444	1.0188	0.2136	BINDER	408.082
NSASFSTFK	HLA-A0301	0.767	0.3486	0.7422	0.5628	0.4183	0.3486	BINDER	113.342
NVFAFPFTIY	HLA-A0301	0.1648	0.0262	3.7028	0.3561	1.7792	0.0262	BINDER	1060.88
QIAPGQTGK	HLA-A0301	0.8075	0.7354	0.1711	0.474	0.8321	0.7354	BINDER	296.25
QIPFAMQMAY	HLA-A0301	0.1519	0.0231	3.9004	0.4197	1.2124	0.0231	BINDER	533.104
QLPQGTTLPK	HLA-A0301	1.1559	0.478	0.4899	0.5735	0.3814	0.478	BINDER	100.951
QLRARSVSPK	HLA-A0301	2.1168	0.4204	0.5953	0.6563	0.1639	0.4204	BINDER	41.2132
QLYLGGMSYY	HLA-A0301	0.3303	0.4751	0.495	0.6285	0.2236	0.4751	BINDER	55.6759
QTVKPGNFNK	HLA-A0301	0.948	0.547	0.3788	0.4499	0.9819	0.547	BINDER	384.506
QVVNVVTTK	HLA-A0301	1.3002	0.7824	0.1397	0.4842	0.7711	0.7824	BINDER	265.295
RASANLAATK	HLA-A0301	2.7027	0.4711	0.5021	0.5893	0.3309	0.4711	BINDER	85.0877
RFASVYAWNRKR	HLA-A0301	0.3026	0.067	2.4035	0.3449	1.9166	0.067	BINDER	1197.55
RIAGHHLGR	HLA-A0301	3.4857	0.7955	0.1309	0.6113	0.2677	0.7955	BINDER	67.064
RIFTIGTVTLK	HLA-A0301	10.3618	0.9388	0.0241	0.7328	0.0494	0.9388	BINDER	18.0121
RIRGGDGKMK	HLA-A0301	1.2414	0.4757	0.4939	0.4779	0.8056	0.4757	BINDER	284.009
RISNCVADY	HLA-A0301	0.3081	0.06	2.5186	0.3995	1.3803	0.06	BINDER	663.333
RLFARTRSM	HLA-A0301	0.528	0.153	1.4726	0.4017	1.3626	0.153	BINDER	647.73
RLFRKSNLK	HLA-A0301	16.7628	0.9787	0.006	0.8547	0.0078	0.9787	BINDER	4.81682
RLYYDSMSY	HLA-A0301	0.8913	0.9336	0.0267	0.7947	0.0176	0.9336	BINDER	9.21931
RMYIFFASFY	HLA-A0301	0.4601	0.2529	0.998	0.7806	0.0233	0.2529	BINDER	10.7388
RQIAPGQTGK	HLA-A0301	4.0386	0.9045	0.0396	0.6391	0.1977	0.9045	BINDER	49.643
RTFKVSIWNLDY	HLA-A0301	0.6182	0.0264	3.6864	0.3442	1.926	0.0264	BINDER	1206.66
RVAGDSGFAAY	HLA-A0301	0.5235	0.1436	1.5354	0.3489	1.8654	0.1436	BINDER	1146.83
SAFAMMFVK	HLA-A0301	0.6823	0.4005	0.6341	0.6619	0.1522	0.4005	BINDER	38.7902
SASAFFGMSR	HLA-A0301	0.3213	0.0422	2.9693	0.3828	1.5186	0.0422	BINDER	794.702
SASKIITLK	HLA-A0301	0.6626	0.8301	0.0934	0.5837	0.3487	0.8301	BINDER	90.4027
SETKCTLKSFTVEK	HLA-A0301	0.3367	0.0496	2.7823	0.3983	1.3895	0.0496	BINDER	672.002
SICSTMTNR	HLA-A0301	0.5222	0.2346	1.0688	0.3504	1.8472	0.2346	BINDER	1128.37
SINFVRIIMR	HLA-A0301	0.3158	0.0809	2.1871	0.4005	1.3723	0.0809	BINDER	656.194
SLIDLQELGK	HLA-A0301	1.0244	0.6775	0.2339	0.5778	0.3677	0.6775	BINDER	96.3619
SLLLCRMNSR	HLA-A0301	0.3748	0.0183	4.3065	0.4015	1.3643	0.0183	BINDER	649.133
SSNVANYQK	HLA-A0301	0.693	0.329	0.7874	0.4155	1.249	0.329	BINDER	557.889
SSTASALGK	HLA-A0301	1.0394	0.4608	0.5211	0.4957	0.7109	0.4608	BINDER	234.256
SSTFNVPMEKLK	HLA-A0301	0.3218	0.0629	2.4669	0.4978	0.7003	0.0629	BINDER	228.993
STFNVPMEK	HLA-A0301	7.2929	0.9845	0.0043	0.7731	0.0265	0.9845	BINDER	11.6465
SVASQSIIAY	HLA-A0301	0.2751	0.1921	1.2586	0.3787	1.5525	0.1921	BINDER	830.749
SVSPKLFIR	HLA-A0301	0.3706	0.4649	0.5135	0.3444	1.9228	0.4649	BINDER	1204.05
SVYAWNRKR	HLA-A0301	0.5334	0.6685	0.2442	0.5265	0.5628	0.6685	BINDER	167.866
TEILPVSMTK	HLA-A0301	0.2176	0.7624	0.1532	0.623	0.2373	0.7624	BINDER	59.0897
TISLAGSYK	HLA-A0301	0.6722	0.5609	0.3619	0.6393	0.1972	0.5609	BINDER	49.5357
TLADAGFIK	HLA-A0301	1.5793	0.5556	0.3684	0.5187	0.5975	0.5556	BINDER	182.648
TLATCELYHY	HLA-A0301	0.2352	0.0128	4.9837	0.3751	1.5827	0.0128	BINDER	863.747
TLKSFTVEK	HLA-A0301	2.8547	0.927	0.03	0.7058	0.0784	0.927	BINDER	24.1233
TSFGPLVRK	HLA-A0301	0.9821	0.9405	0.0232	0.6548	0.1669	0.9405	BINDER	41.8875
TSRTLSYYK	HLA-A0301	0.4765	0.3197	0.8094	0.5266	0.5626	0.3197	BINDER	167.684
TTIAKNTVK	HLA-A0301	0.5859	0.4806	0.4853	0.4537	0.9599	0.4806	BINDER	369.018
TVATSRTLSY	HLA-A0301	0.3187	0.1761	1.3379	0.4076	1.3161	0.1761	BINDER	607.673
TVATSRTLSYYK	HLA-A0301	1.6363	0.1469	1.5136	0.4974	0.7023	0.1469	BINDER	229.986
TVYDPLQPELDSFK	HLA-A0301	2.2268	0.4638	0.5156	0.528	0.5562	0.4638	BINDER	165.163
VATSRTLSYY	HLA-A0301	0.2282	0.0249	3.7824	0.3484	1.8721	0.0249	BINDER	1153.05
VFAQVKQIYK	HLA-A0301	0.4568	0.0907	2.0364	0.4086	1.3081	0.0907	BINDER	601.133
VFITLCFTLK	HLA-A0301	0.249	0.0194	4.206	0.4672	0.8781	0.0194	BINDER	318.868
VLHSYFTSDY	HLA-A0301	0.2139	0.0537	2.6783	0.4156	1.2485	0.0537	BINDER	557.286
VLKGVKLHY	HLA-A0301	0.6148	0.5655	0.3565	0.4178	1.2287	0.5655	BINDER	544.177
VLNEKCSAY	HLA-A0301	0.3913	0.17	1.369	0.3597	1.7375	0.17	BINDER	1020.35
VMYMGTLSY	HLA-A0301	0.4799	0.9032	0.0404	0.8235	0.0095	0.9032	BINDER	6.751
VTDTPKGPK	HLA-A0301	0.8351	0.3532	0.7318	0.3953	1.4146	0.3532	BINDER	694.172
VTNNTFTLK	HLA-A0301	5.7609	0.9077	0.0383	0.7117	0.0717	0.9077	BINDER	22.6315
VTYVPAQEK	HLA-A0301	4.1983	0.9324	0.0273	0.6609	0.1543	0.9324	BINDER	39.2122
VVNARLRAK	HLA-A0301	1.7509	0.7768	0.1435	0.6325	0.2135	0.7768	BINDER	53.3177
VVSTGYHFR	HLA-A0301	0.537	0.2153	1.1502	0.3876	1.4789	0.2153	BINDER	754.483
VVTTKIALK	HLA-A0301	1.5886	0.7451	0.1646	0.5905	0.3273	0.7451	BINDER	83.9901
VVYRAFDIY	HLA-A0301	0.1899	0.0746	2.2852	0.3424	1.9503	0.0746	BINDER	1230.39
VVYRGTTTY	HLA-A0301	0.4854	0.8274	0.0954	0.6223	0.2392	0.8274	BINDER	59.5389
VVYRGTTTYK	HLA-A0301	21.2142	0.9605	0.0121	0.8296	0.0092	0.9605	BINDER	6.31982
WIFGTTLDSK	HLA-A0301	0.454	0.3097	0.8344	0.5908	0.3261	0.3097	BINDER	83.7179
YIATNGPLK	HLA-A0301	0.5654	0.4046	0.626	0.4825	0.7803	0.4046	BINDER	270.22
YICGFIQQK	HLA-A0301	1.1121	0.4531	0.5353	0.4136	1.2656	0.4531	BINDER	569.477
YIFFASFYY	HLA-A0301	0.2211	0.1618	1.4138	0.6176	0.2511	0.1618	BINDER	62.645
YILFTRFFY	HLA-A0301	0.1801	0.0515	2.7334	0.486	0.7617	0.0515	BINDER	260.178
YKTFPPTEPK	HLA-A0301	0.2586	0.7387	0.1689	0.5625	0.4194	0.7387	BINDER	113.71
YMSALNHTK	HLA-A0301	0.68	0.4532	0.5351	0.5857	0.3424	0.4532	BINDER	88.4674
YSRYRIGNYK	HLA-A0301	0.384	0.3617	0.7123	0.6213	0.2417	0.3617	BINDER	60.1866
YSVLYNSASFSTFK	HLA-A0301	0.4764	0.0026	9.4953	0.3764	1.5722	0.0026	BINDER	851.682
AAISDYDYYR	HLA-A0302	0.6719	0.1261	2.2079	0.4291	1.2137	0.1261	BINDER	481.551
AGFSLWVYK	HLA-A0302	0.6649	0.5293	0.4497	0.6337	0.1811	0.5293	BINDER	52.6299
AGLPYGANK	HLA-A0302	0.4421	0.2857	1.1273	0.3634	1.8945	0.2857	BINDER	980.312
AIMQLFFSY	HLA-A0302	0.4189	0.3865	0.774	0.4986	0.6937	0.3865	BINDER	227.02
AISDYDYYR	HLA-A0302	1.6231	0.4734	0.5672	0.5648	0.3888	0.4734	BINDER	110.915
AIVSTIQRK	HLA-A0302	1.1402	0.8563	0.0509	0.5407	0.4832	0.8563	BINDER	143.958
AIVSTIQRKYK	HLA-A0302	1.1263	0.558	0.3932	0.4463	1.0629	0.558	BINDER	399.779
ALALLLLDR	HLA-A0302	0.5292	0.1873	1.6519	0.3769	1.7279	0.1873	BINDER	847.087
ALCTFLLNK	HLA-A0302	4.6025	0.8482	0.0558	0.7346	0.0335	0.8482	BINDER	17.6647
ALDPLSETK	HLA-A0302	1.7203	0.8054	0.0904	0.5272	0.5403	0.8054	BINDER	166.599
ALRANSAVK	HLA-A0302	1.43	0.3747	0.8104	0.4821	0.7892	0.3747	BINDER	271.392
AQALNTLVK	HLA-A0302	1.4225	0.4337	0.6514	0.4355	1.1559	0.4337	BINDER	449.333
ARLYYDSMSY	HLA-A0302	0.1764	0.2619	1.2442	0.4835	0.7812	0.2619	BINDER	267.312
ASAFFGMSR	HLA-A0302	0.9629	0.6053	0.3212	0.5819	0.3287	0.6053	BINDER	92.1806
ASANLAATK	HLA-A0302	2.1174	0.7932	0.104	0.6191	0.2134	0.7932	BINDER	61.6365
ASFNYLKSPNFSK	HLA-A0302	1.9064	0.591	0.3429	0.6058	0.2518	0.591	BINDER	71.1761
ASKIITLKK	HLA-A0302	1.2512	0.6453	0.2625	0.4643	0.9206	0.6453	BINDER	329.032
ASMPTTIAK	HLA-A0302	6.2518	0.9568	0.0078	0.7183	0.045	0.9568	BINDER	21.0717
ASVYAWNRK	HLA-A0302	0.9472	0.3257	0.9687	0.4621	0.9372	0.3257	BINDER	336.958
ATEGALNTPK	HLA-A0302	1.4249	0.5038	0.5023	0.5423	0.4768	0.5038	BINDER	141.488
ATSRTLSYY	HLA-A0302	0.5853	0.4075	0.7097	0.4314	1.1922	0.4075	BINDER	469.715
ATSRTLSYYK	HLA-A0302	13.6665	0.7868	0.1093	0.7686	0.0148	0.7868	BINDER	12.2276
ATVVIGTSK	HLA-A0302	1.4125	0.7572	0.1341	0.5245	0.552	0.7572	BINDER	171.538
AVFDKNLYDK	HLA-A0302	3.5077	0.954	0.0083	0.7476	0.0227	0.954	BINDER	15.3469
AVILRGHLR	HLA-A0302	1.1957	0.3116	1.0207	0.3576	1.9646	0.3116	BINDER	1043.8
AVLQSGFRK	HLA-A0302	8.5994	0.9212	0.0161	0.6534	0.1403	0.9212	BINDER	42.5268
AYKTFPPTEPK	HLA-A0302	0.56	0.8328	0.0701	0.5078	0.6361	0.8328	BINDER	205.51
CALDPLSETK	HLA-A0302	0.432	0.2839	1.1365	0.4294	1.2109	0.2839	BINDER	479.99
CMTSCCSCLK	HLA-A0302	0.9771	0.0132	6.4829	0.6286	0.1907	0.0132	BINDER	55.6157
CTLKSFTVEK	HLA-A0302	1.9929	0.3946	0.7491	0.6514	0.144	0.3946	BINDER	43.4571
CVADYSVLY	HLA-A0302	0.3231	0.2035	1.5515	0.4153	1.3402	0.2035	BINDER	559.098
DGVYFASTEK	HLA-A0302	0.1423	0.0839	2.7947	0.4078	1.4062	0.0839	BINDER	606.359
DTVIEVQGYK	HLA-A0302	0.2506	0.0501	3.6215	0.3546	1.9996	0.0501	BINDER	1078.24
EILPVSMTK	HLA-A0302	0.5901	0.6319	0.2817	0.4578	0.9697	0.6319	BINDER	353.006
FAVSKGFFK	HLA-A0302	0.7546	0.2888	1.1122	0.5182	0.5794	0.2888	BINDER	183.638
FLQSINFVR	HLA-A0302	0.4089	0.2372	1.363	0.4742	0.8458	0.2372	BINDER	295.61
FTIGTVTLK	HLA-A0302	0.9473	0.6983	0.1962	0.5301	0.5275	0.6983	BINDER	161.453
FVNEFYAYLR	HLA-A0302	0.8267	0.0551	3.4534	0.4704	0.8745	0.0551	BINDER	308.017
FVVSTGYHFR	HLA-A0302	0.6161	0.0829	2.8128	0.3771	1.726	0.0829	BINDER	845.256
GAMDTTSYR	HLA-A0302	1.6602	0.4568	0.6027	0.4635	0.9261	0.4568	BINDER	331.892
GLEAPFLYLY	HLA-A0302	0.2199	0.133	2.1306	0.4159	1.3355	0.133	BINDER	555.48
GSFCTQLNR	HLA-A0302	1.7525	0.3693	0.8266	0.5096	0.6246	0.3693	BINDER	201.546
GTHWFVTQR	HLA-A0302	1.4953	0.6756	0.2234	0.5394	0.4883	0.6756	BINDER	145.998
GTITVEELK	HLA-A0302	2.0867	0.5736	0.3695	0.5015	0.6758	0.5736	BINDER	220.007
GVAMPNLYK	HLA-A0302	4.5195	0.9244	0.015	0.7177	0.0454	0.9244	BINDER	21.209
GVYFASTEK	HLA-A0302	2.988	0.8631	0.0468	0.6756	0.1006	0.8631	BINDER	33.4461
GVYYHKNNK	HLA-A0302	3.1919	0.6929	0.2022	0.558	0.4142	0.6929	BINDER	119.384
GVYYPDKVFR	HLA-A0302	0.9328	0.6034	0.324	0.5419	0.4785	0.6034	BINDER	142.101
HSYFTSDYY	HLA-A0302	0.2036	0.1344	2.1141	0.3753	1.7487	0.1344	BINDER	861.88
HTTDPSFLGR	HLA-A0302	0.8085	0.4575	0.6011	0.3963	1.5216	0.4575	BINDER	686.702
HVSGTNGTK	HLA-A0302	0.5768	0.3895	0.7649	0.3764	1.7347	0.3895	BINDER	851.682
HVTFFIYNK	HLA-A0302	1.1214	0.6682	0.2325	0.6892	0.0781	0.6682	BINDER	28.8695
HVTYVPAQEK	HLA-A0302	1.0735	0.6553	0.2483	0.5181	0.5799	0.6553	BINDER	183.837
IASFRLFAR	HLA-A0302	0.48	0.0608	3.3066	0.367	1.8526	0.0608	BINDER	942.862
ILFTRFFYV	HLA-A0302	0.2713	0.0269	4.8283	0.4051	1.4339	0.0269	BINDER	624.334
ILLIIMRTFK	HLA-A0302	1.451	0.1812	1.6953	0.6635	0.1219	0.1812	BINDER	38.1244
ILMTARTVY	HLA-A0302	0.2631	0.1141	2.3428	0.3552	1.9924	0.1141	BINDER	1071.26
ILPDPSKPSK	HLA-A0302	0.3594	0.7438	0.1457	0.504	0.6598	0.7438	BINDER	214.136
IMASLVLAR	HLA-A0302	0.7984	0.5486	0.4102	0.6281	0.1918	0.5486	BINDER	55.9174
IQITISSFK	HLA-A0302	1.4501	0.5488	0.4098	0.6184	0.2152	0.5488	BINDER	62.1051
KCYGVSPTK	HLA-A0302	0.7606	0.541	0.4259	0.4017	1.4687	0.541	BINDER	647.73
KFLPFQQFGR	HLA-A0302	0.5176	0.1288	2.1771	0.3972	1.5132	0.1288	BINDER	680.047
KLFAAETLK	HLA-A0302	11.8846	0.9266	0.0144	0.782	0.0119	0.9266	BINDER	10.5773
KLFDRYFKY	HLA-A0302	1.0434	0.8762	0.0391	0.6909	0.0761	0.8762	BINDER	28.3434
KMADQAMTQMY	HLA-A0302	0.6102	0.266	1.224	0.3608	1.9263	0.266	BINDER	1008.28
KMQRMLLEK	HLA-A0302	5.2945	0.8561	0.0511	0.7644	0.0161	0.8561	BINDER	12.7961
KQIYKTPPIK	HLA-A0302	1.7142	0.6907	0.2049	0.5395	0.4877	0.6907	BINDER	145.84
KSAAEASKK	HLA-A0302	2.5446	0.6317	0.282	0.4883	0.7534	0.6317	BINDER	253.783
KSAGFPFNK	HLA-A0302	11.0409	0.9581	0.0076	0.7609	0.0173	0.9581	BINDER	13.29
KSAGFPFNKW	HLA-A0302	0.3668	0.1652	1.8228	0.4154	1.3395	0.1652	BINDER	558.493
KSNLKPFER	HLA-A0302	1.6262	0.4831	0.5465	0.405	1.4342	0.4831	BINDER	625.01
KTFPPTEPK	HLA-A0302	27.2465	0.9779	0.004	0.7112	0.0495	0.9779	BINDER	22.7542
KTFPPTEPKK	HLA-A0302	7.3165	0.9558	0.008	0.6413	0.1654	0.9558	BINDER	48.4753
KTFPPTEPKKDKKK	HLA-A0302	4.9298	0.5378	0.4324	0.4338	1.1706	0.5378	BINDER	457.675
KTIQPRVEK	HLA-A0302	10.2643	0.9366	0.012	0.6092	0.2417	0.9366	BINDER	68.6053
KVAGFAKFLK	HLA-A0302	17.1727	0.8736	0.0403	0.8071	0.0092	0.8736	BINDER	8.06179
KVFRSSVLH	HLA-A0302	2.0693	0.5528	0.4015	0.4432	1.0888	0.5528	BINDER	413.415
KVGGNYNYLY	HLA-A0302	0.4685	0.1005	2.4968	0.3671	1.851	0.1005	BINDER	941.842
KVSIWNLDY	HLA-A0302	0.3812	0.2219	1.4454	0.4348	1.1621	0.2219	BINDER	452.749
LAYYFMRFR	HLA-A0302	0.4435	0.0517	3.5633	0.4092	1.3926	0.0517	BINDER	597.244
LLIIMRTFK	HLA-A0302	1.1376	0.4322	0.6544	0.7009	0.0622	0.4322	BINDER	25.4368
LLLCRMNSR	HLA-A0302	0.4249	0.0413	3.9555	0.356	1.983	0.0413	BINDER	1062.03
LSSTASALGK	HLA-A0302	0.7175	0.1734	1.7575	0.5225	0.5607	0.1734	BINDER	175.29
LSYFIASFR	HLA-A0302	0.5658	0.361	0.8519	0.6659	0.1176	0.361	BINDER	37.1472
LTAVVIPTK	HLA-A0302	0.8486	0.7178	0.1759	0.5604	0.4048	0.7178	BINDER	116.323
LVAEWFLAY	HLA-A0302	0.2781	0.2543	1.2813	0.3836	1.6487	0.2543	BINDER	787.853
LVIGAVILR	HLA-A0302	0.6881	0.4005	0.731	0.4033	1.4521	0.4005	BINDER	636.613
MASLVLARK	HLA-A0302	0.6684	0.3523	0.8782	0.5779	0.3425	0.3523	BINDER	96.2576
MLAHAEETR	HLA-A0302	0.6138	0.1335	2.124	0.3719	1.7941	0.1335	BINDER	894.176
MSALNHTKK	HLA-A0302	0.974	0.3752	0.8087	0.4992	0.6903	0.3752	BINDER	225.551
MTSCCSCLK	HLA-A0302	3.2572	0.1165	2.3166	0.7479	0.0226	0.1165	BINDER	15.2971
NASVVNIQK	HLA-A0302	0.3396	0.2211	1.4505	0.3664	1.8594	0.2211	BINDER	949.003
NLSKSLTENK	HLA-A0302	0.8257	0.3102	1.0263	0.4593	0.958	0.3102	BINDER	347.323
NSASFSTFK	HLA-A0302	1.3234	0.6246	0.2921	0.6649	0.1195	0.6246	BINDER	37.5513
NVFAFPFTIY	HLA-A0302	0.1907	0.0542	3.4772	0.3835	1.6494	0.0542	BINDER	788.706
NVYADSFVIR	HLA-A0302	0.4518	0.1469	1.9776	0.3594	1.9431	0.1469	BINDER	1023.67
QIAPGQTGK	HLA-A0302	0.7104	0.7659	0.1268	0.4798	0.8034	0.7659	BINDER	278.23
QIPFAMQMAY	HLA-A0302	0.1491	0.0262	4.8888	0.3609	1.9241	0.0262	BINDER	1007.19
QLPQGTTLPK	HLA-A0302	0.7593	0.562	0.3871	0.5929	0.2913	0.562	BINDER	81.8372
QLRARSVSPK	HLA-A0302	0.7406	0.2424	1.3383	0.5439	0.4705	0.2424	BINDER	139.059
QLYLGGMSYY	HLA-A0302	0.2545	0.2679	1.2151	0.4761	0.8311	0.2679	BINDER	289.595
QQQGQTVTK	HLA-A0302	0.6628	0.5535	0.4002	0.369	1.8288	0.5535	BINDER	922.678
QTVKPGNFNK	HLA-A0302	1.3811	0.6461	0.2613	0.4757	0.8342	0.6461	BINDER	290.851
QVVNVVTTK	HLA-A0302	1.0953	0.827	0.0749	0.5121	0.6091	0.827	BINDER	196.168
RASANLAATK	HLA-A0302	3.1286	0.5151	0.4791	0.5744	0.3549	0.5151	BINDER	99.9728
RFASVYAWNR	HLA-A0302	0.6242	0.0359	4.2286	0.4071	1.4135	0.0359	BINDER	610.969
RIAGHHLGR	HLA-A0302	2.5453	0.7486	0.1416	0.5854	0.3164	0.7486	BINDER	88.755
RIFTIGTVTLK	HLA-A0302	6.3019	0.8518	0.0537	0.6381	0.1726	0.8518	BINDER	50.1831
RISNCVADY	HLA-A0302	0.3417	0.0869	2.74	0.3867	1.6132	0.0869	BINDER	761.865
RLFRKSNLK	HLA-A0302	9.7517	0.9334	0.0128	0.8002	0.0095	0.9334	BINDER	8.68669
RLYYDSMSY	HLA-A0302	0.5118	0.7987	0.0992	0.6758	0.1001	0.7987	BINDER	33.3738
RMYIFFASFY	HLA-A0302	0.3949	0.0963	2.5704	0.666	0.1175	0.0963	BINDER	37.107
RQIAPGQTGK	HLA-A0302	2.1494	0.8222	0.0789	0.5552	0.4255	0.8222	BINDER	123.056
SAFAMMFVK	HLA-A0302	0.9646	0.4318	0.6554	0.6849	0.0863	0.4318	BINDER	30.2444
SASAFFGMSR	HLA-A0302	0.5414	0.1643	1.8297	0.4927	0.7282	0.1643	BINDER	241.984
SASKIITLK	HLA-A0302	1.2487	0.8605	0.0484	0.6043	0.2563	0.8605	BINDER	72.3406
SETKCTLKSFTVEK	HLA-A0302	0.323	0.0475	3.7191	0.3808	1.6804	0.0475	BINDER	812.086
SICSTMTNR	HLA-A0302	0.8183	0.4367	0.6449	0.4462	1.0638	0.4367	BINDER	400.212
SINFVRIIMR	HLA-A0302	0.5951	0.1547	1.9047	0.4746	0.8424	0.1547	BINDER	294.333
SLIDLQELGK	HLA-A0302	1.0424	0.7194	0.174	0.6067	0.2488	0.7194	BINDER	70.4863
SLLLCRMNSR	HLA-A0302	0.5451	0.0397	4.024	0.453	1.0064	0.0397	BINDER	371.823
SQDLSVVSK	HLA-A0302	0.4027	0.6243	0.2926	0.4354	1.157	0.6243	BINDER	449.82
SSNVANYQK	HLA-A0302	1.8731	0.6399	0.2701	0.5565	0.4204	0.6399	BINDER	121.337
SSTASALGK	HLA-A0302	0.8859	0.5624	0.3864	0.5198	0.5725	0.5624	BINDER	180.487
SSTFNVPMEKLK	HLA-A0302	0.4876	0.0987	2.5278	0.484	0.7782	0.0987	BINDER	265.87
STFNVPMEK	HLA-A0302	5.3117	0.9762	0.0043	0.7804	0.0122	0.9762	BINDER	10.762
STGSNVFQTR	HLA-A0302	0.8585	0.3441	0.9036	0.3859	1.6229	0.3441	BINDER	768.489
SVLNDILSR	HLA-A0302	0.7008	0.6919	0.2034	0.4402	1.1143	0.6919	BINDER	427.055
SVSPKLFIR	HLA-A0302	1.059	0.7058	0.1884	0.4702	0.876	0.7058	BINDER	308.684
SVYAWNRKR	HLA-A0302	0.7201	0.5983	0.3318	0.5058	0.6489	0.5983	BINDER	210.006
TEILPVSMTK	HLA-A0302	0.2201	0.7789	0.1159	0.6129	0.2313	0.7789	BINDER	65.913
TISLAGSYK	HLA-A0302	0.8317	0.6603	0.2423	0.659	0.13	0.6603	BINDER	40.0266
TLADAGFIK	HLA-A0302	1.97	0.7895	0.1071	0.6309	0.1864	0.7895	BINDER	54.2488
TLATCELYHY	HLA-A0302	0.3016	0.0398	4.0199	0.3956	1.5283	0.0398	BINDER	691.923
TLKSFTVEK	HLA-A0302	2.09	0.9203	0.0163	0.7191	0.0445	0.9203	BINDER	20.8901
TSFGPLVRK	HLA-A0302	0.875	0.9041	0.0238	0.62	0.2108	0.9041	BINDER	61.0392
TSRTLSYYK	HLA-A0302	0.803	0.4145	0.6918	0.5606	0.4037	0.4145	BINDER	116.072
TTIAKNTVK	HLA-A0302	0.7553	0.5605	0.3894	0.4459	1.0663	0.5605	BINDER	401.513
TVATSRTLSYYK	HLA-A0302	2.7496	0.3266	0.9657	0.6135	0.2294	0.3266	BINDER	65.4865
TVYDPLQPELDSFK	HLA-A0302	1.6837	0.4111	0.699	0.4556	0.9861	0.4111	BINDER	361.509
VFAQVKQIYK	HLA-A0302	0.6006	0.2358	1.3695	0.4986	0.6941	0.2358	BINDER	227.02
VFITLCFTLK	HLA-A0302	0.2997	0.0395	4.0318	0.508	0.6351	0.0395	BINDER	205.066
VMYMGTLSY	HLA-A0302	0.363	0.6692	0.2313	0.6681	0.1137	0.6692	BINDER	36.2734
VTDTPKGPK	HLA-A0302	0.8149	0.4191	0.682	0.3928	1.5543	0.4191	BINDER	713.205
VTNNTFTLK	HLA-A0302	8.3898	0.8926	0.0323	0.6855	0.085	0.8926	BINDER	30.0487
VTYVPAQEK	HLA-A0302	2.7693	0.8821	0.0366	0.6132	0.2302	0.8821	BINDER	65.6994
VVCTEIDPK	HLA-A0302	1.0076	0.2305	1.3947	0.4094	1.3912	0.2305	BINDER	595.953
VVNARLRAK	HLA-A0302	1.3571	0.5231	0.4626	0.4868	0.7623	0.5231	BINDER	257.936
VVSTGYHFR	HLA-A0302	1.6493	0.4988	0.5129	0.5337	0.5119	0.4988	BINDER	155.285
VVTTKIALK	HLA-A0302	2.0169	0.7299	0.161	0.5663	0.3834	0.7299	BINDER	109.13
VVYRGTTTY	HLA-A0302	0.4337	0.5676	0.3786	0.4186	1.312	0.5676	BINDER	539.487
VVYRGTTTYK	HLA-A0302	9.4774	0.8882	0.0341	0.7414	0.0272	0.8882	BINDER	16.4117
WIFGTTLDSK	HLA-A0302	0.3405	0.2177	1.4709	0.5236	0.5562	0.2177	BINDER	173.217
WVLNNDYYR	HLA-A0302	0.404	0.0507	3.6004	0.3795	1.6953	0.0507	BINDER	823.59
YFLQSINFVR	HLA-A0302	0.2142	0.0587	3.3617	0.4054	1.4304	0.0587	BINDER	622.311
YIATNGPLK	HLA-A0302	0.6466	0.4997	0.5111	0.4926	0.7292	0.4997	BINDER	242.246
YICGFIQQK	HLA-A0302	0.9851	0.5848	0.3523	0.48	0.8017	0.5848	BINDER	277.629
YIFFASFYY	HLA-A0302	0.3	0.2152	1.4865	0.6377	0.1734	0.2152	BINDER	50.4007
YILFTRFFY	HLA-A0302	0.2345	0.0981	2.5386	0.516	0.5892	0.0981	BINDER	188.062
YKTFPPTEPK	HLA-A0302	0.2465	0.7301	0.1607	0.5536	0.4316	0.7301	BINDER	125.205
YMSALNHTK	HLA-A0302	1.2022	0.7215	0.1715	0.7178	0.0453	0.7215	BINDER	21.186
YNYLYRLFR	HLA-A0302	0.2901	0.0383	4.0979	0.3634	1.8953	0.0383	BINDER	980.312
YSRYRIGNYK	HLA-A0302	0.359	0.3567	0.865	0.5886	0.3051	0.3567	BINDER	85.7346
YSVLYNSASFSTFK	HLA-A0302	0.6781	0.0121	6.7325	0.3985	1.5014	0.0121	BINDER	670.549
AAISDYDYYR	HLA-A1101	1.0183	0.0964	1.8417	0.522	0.8647	0.0964	BINDER	176.241
AEIRASANLAATK	HLA-A1101	0.4608	0.0885	1.9383	0.4937	1.0583	0.0885	BINDER	239.38
AGFSLWVYK	HLA-A1101	1.7505	0.6185	0.2385	0.7451	0.0771	0.6185	BINDER	15.7677
AGLPYGANK	HLA-A1101	0.6507	0.3673	0.6099	0.4934	1.061	0.3673	BINDER	240.159
AIMQLFFSY	HLA-A1101	0.4305	0.5336	0.3337	0.6739	0.2088	0.5336	BINDER	34.067
AISDYDYYR	HLA-A1101	1.7782	0.4106	0.5216	0.6038	0.4251	0.4106	BINDER	72.7331
AIVSTIQRK	HLA-A1101	4.2873	0.901	0.0337	0.6726	0.2128	0.901	BINDER	34.5496
AIVSTIQRKYK	HLA-A1101	3.0915	0.5362	0.3304	0.5838	0.5219	0.5362	BINDER	90.3049
ALCTFLLNK	HLA-A1101	9.6314	0.5966	0.2629	0.7255	0.109	0.5966	BINDER	19.4925
ALDPLSETK	HLA-A1101	1.529	0.5888	0.2707	0.4872	1.1084	0.5888	BINDER	256.822
AQALNTLVK	HLA-A1101	1.7325	0.5087	0.366	0.5787	0.5477	0.5087	BINDER	95.428
ARLYYDSMSY	HLA-A1101	0.1766	0.0817	2.0262	0.4513	1.4043	0.0817	BINDER	378.726
ASAFFGMSR	HLA-A1101	1.7547	0.7952	0.0999	0.7509	0.0714	0.7952	BINDER	14.8086
ASANLAATK	HLA-A1101	9.6698	0.9003	0.034	0.7744	0.0423	0.9003	BINDER	11.4839
ASFNYLKSPNFSK	HLA-A1101	6.6403	0.6637	0.1893	0.7505	0.0718	0.6637	BINDER	14.8728
ASKIITLKK	HLA-A1101	6.0182	0.8244	0.0778	0.6521	0.2692	0.8244	BINDER	43.1292
ASMPTTIAK	HLA-A1101	34.7822	0.9894	0.0024	0.8623	0.0086	0.9894	BINDER	4.43658
ASVYAWNRK	HLA-A1101	5.4242	0.5934	0.2661	0.6885	0.1753	0.5934	BINDER	29.089
ATEGALNTPK	HLA-A1101	6.2397	0.6497	0.1991	0.7099	0.1387	0.6497	BINDER	23.0766
ATSRTLSYY	HLA-A1101	0.9051	0.6174	0.2399	0.6555	0.2605	0.6174	BINDER	41.5714
ATSRTLSYYK	HLA-A1101	64.0574	0.8233	0.0783	0.8564	0.009	0.8233	BINDER	4.72903
ATVVIGTSK	HLA-A1101	11.0598	0.9214	0.024	0.7336	0.0929	0.9214	BINDER	17.8569
AVFDKNLYDK	HLA-A1101	14.1804	0.9727	0.0062	0.8416	0.0099	0.9727	BINDER	5.5503
AVILRGHLR	HLA-A1101	1.7825	0.3353	0.6862	0.4637	1.2926	0.3353	BINDER	331.175
AVLQSGFRK	HLA-A1101	32.4019	0.9576	0.0096	0.7877	0.0292	0.9576	BINDER	9.94469
AYKTFPPTEPK	HLA-A1101	0.8286	0.9448	0.0144	0.6989	0.1572	0.9448	BINDER	25.9932
CALDPLSETK	HLA-A1101	1.0852	0.2875	0.818	0.5313	0.8134	0.2875	BINDER	159.37
CMTSCCSCLK	HLA-A1101	0.9729	0.0047	6.7858	0.5515	0.693	0.0047	BINDER	128.082
CTLKSFTVEK	HLA-A1101	13.6353	0.3749	0.5931	0.7449	0.0773	0.3749	BINDER	15.8018
CVADYSVLY	HLA-A1101	0.4058	0.2181	1.0186	0.5257	0.8443	0.2181	BINDER	169.325
DGVYFASTEK	HLA-A1101	0.2167	0.0886	1.9371	0.5079	0.9532	0.0886	BINDER	205.288
DTVIEVQGYK	HLA-A1101	0.8868	0.0894	1.9279	0.5218	0.8656	0.0894	BINDER	176.623
EILPVSMTK	HLA-A1101	1.6274	0.7802	0.1106	0.6241	0.3515	0.7802	BINDER	58.3906
FAIGLALYY	HLA-A1101	0.214	0.1054	1.7381	0.3981	1.9209	0.1054	BINDER	673.457
FAVSKGFFK	HLA-A1101	1.9278	0.4268	0.4912	0.6732	0.2109	0.4268	BINDER	34.326
FTIGTVTLK	HLA-A1101	6.6688	0.8063	0.0869	0.6906	0.1717	0.8063	BINDER	28.4355
FVNEFYAYLR	HLA-A1101	0.9534	0.0269	3.4534	0.4831	1.1375	0.0269	BINDER	268.471
FVVSTGYHFR	HLA-A1101	0.9737	0.0355	3.0255	0.4351	1.5449	0.0355	BINDER	451.282
GADPIHSLR	HLA-A1101	0.5811	0.3616	0.6234	0.4084	1.8096	0.3616	BINDER	602.436
GAMDTTSYR	HLA-A1101	4.0592	0.6474	0.2013	0.6297	0.3332	0.6474	BINDER	54.9577
GSFCTQLNR	HLA-A1101	3.2448	0.472	0.4172	0.6658	0.2323	0.472	BINDER	37.1874
GSVAYESLR	HLA-A1101	0.6328	0.1154	1.6409	0.4402	1.4952	0.1154	BINDER	427.055
GTHWFVTQR	HLA-A1101	3.1845	0.8021	0.0892	0.6724	0.2133	0.8021	BINDER	34.6244
GTITVEELK	HLA-A1101	9.7575	0.7698	0.118	0.6823	0.1885	0.7698	BINDER	31.1073
GVAMPNLYK	HLA-A1101	18.686	0.9483	0.013	0.8203	0.0162	0.9483	BINDER	6.98884
GVYFASTEK	HLA-A1101	13.1221	0.9208	0.0242	0.7903	0.0265	0.9208	BINDER	9.66883
GVYYHKNNK	HLA-A1101	6.5389	0.7079	0.1564	0.6349	0.3164	0.7079	BINDER	51.951
GVYYPDKVFR	HLA-A1101	1.1926	0.5668	0.2928	0.5911	0.4858	0.5668	BINDER	83.4466
HSYFTSDYY	HLA-A1101	0.2549	0.2526	0.9042	0.5568	0.6638	0.2526	BINDER	120.944
HTTDPSFLGR	HLA-A1101	2.4685	0.4797	0.4046	0.5056	0.9694	0.4797	BINDER	210.461
HVSGTNGTK	HLA-A1101	1.328	0.2904	0.8112	0.401	1.8934	0.2904	BINDER	652.654
HVTFFIYNK	HLA-A1101	3.7874	0.725	0.1449	0.7923	0.0248	0.725	BINDER	9.46185
HVTYVPAQEK	HLA-A1101	4.1396	0.7068	0.1572	0.6296	0.3337	0.7068	BINDER	55.0172
IASFRLFAR	HLA-A1101	0.4551	0.0436	2.7902	0.4281	1.6144	0.0436	BINDER	486.789
ILLIIMRTFK	HLA-A1101	1.4616	0.0284	3.3751	0.5662	0.6117	0.0284	BINDER	109.248
ILPDPSKPSK	HLA-A1101	0.502	0.378	0.587	0.4311	1.5842	0.378	BINDER	471.242
IMASLVLAR	HLA-A1101	0.5056	0.1309	1.5038	0.503	0.9872	0.1309	BINDER	216.465
IQITISSFK	HLA-A1101	2.837	0.609	0.2505	0.732	0.0958	0.609	BINDER	18.1687
ITLATCELY	HLA-A1101	0.5038	0.0625	2.3541	0.4392	1.5038	0.0625	BINDER	431.7
KLFAAETLK	HLA-A1101	6.9264	0.7039	0.1595	0.7085	0.1409	0.7039	BINDER	23.4288
KLFDRYFKY	HLA-A1101	0.5086	0.6782	0.1791	0.6606	0.2473	0.6782	BINDER	39.3396
KMQRMLLEK	HLA-A1101	2.1553	0.4671	0.4253	0.6869	0.1789	0.4671	BINDER	29.597
KQIYKTPPIK	HLA-A1101	2.9272	0.414	0.5148	0.5425	0.7469	0.414	BINDER	141.182
KSAAEASKK	HLA-A1101	6.0697	0.6751	0.1812	0.6067	0.4113	0.6751	BINDER	70.4863
KSAGFPFNK	HLA-A1101	27.5049	0.9747	0.0057	0.842	0.0099	0.9747	BINDER	5.52634
KSAGFPFNKW	HLA-A1101	0.3503	0.1099	1.6913	0.4869	1.1108	0.1099	BINDER	257.657
KSNLKPFER	HLA-A1101	1.6188	0.4146	0.5136	0.446	1.4479	0.4146	BINDER	401.079
KTFPPTEPK	HLA-A1101	74.6038	0.9899	0.0023	0.8021	0.0212	0.9899	BINDER	8.50993
KTFPPTEPKK	HLA-A1101	26.1802	0.9748	0.0057	0.7475	0.0747	0.9748	BINDER	15.3635
KTFPPTEPKKDKKK	HLA-A1101	11.0371	0.5818	0.2777	0.5607	0.6422	0.5818	BINDER	115.946
KTIQPRVEK	HLA-A1101	51.3184	0.9762	0.0054	0.7587	0.0597	0.9762	BINDER	13.6101
KVAGFAKFLK	HLA-A1101	32.8013	0.7944	0.1005	0.8319	0.0128	0.7944	BINDER	6.16449
KVFRSSVLH	HLA-A1101	2.0717	0.4924	0.3872	0.5053	0.9714	0.4924	BINDER	211.145
KVSIWNLDY	HLA-A1101	0.3298	0.1906	1.1317	0.5152	0.9027	0.1906	BINDER	189.697
LAYYFMRFR	HLA-A1101	0.532	0.048	2.6659	0.5024	0.9913	0.048	BINDER	217.875
LLIIMRTFK	HLA-A1101	1.7059	0.1656	1.2752	0.642	0.2949	0.1656	BINDER	48.1095
LSPRWYFYY	HLA-A1101	0.208	0.0206	3.8863	0.4239	1.6608	0.0206	BINDER	509.421
LSSTASALGK	HLA-A1101	3.0107	0.1885	1.1428	0.6388	0.3037	0.1885	BINDER	49.8044
LSYFIASFR	HLA-A1101	0.8195	0.3448	0.6634	0.7237	0.1129	0.3448	BINDER	19.8758
LTAVVIPTK	HLA-A1101	5.6914	0.7902	0.1035	0.6992	0.1566	0.7902	BINDER	25.909
LVAEWFLAY	HLA-A1101	0.3106	0.3325	0.6927	0.5553	0.672	0.3325	BINDER	122.923
LVIGAVILR	HLA-A1101	1.6186	0.4151	0.5126	0.5096	0.9416	0.4151	BINDER	201.546
MASLVLARK	HLA-A1101	1.4809	0.3713	0.6004	0.6651	0.2344	0.3713	BINDER	37.4701
MSALNHTKK	HLA-A1101	2.1771	0.4506	0.4523	0.6282	0.338	0.4506	BINDER	55.8569
MTSCCSCLK	HLA-A1101	16.6462	0.0844	1.9865	0.7423	0.0799	0.0844	BINDER	16.2527
NASVVNIQK	HLA-A1101	0.5606	0.296	0.7969	0.4951	1.047	0.296	BINDER	235.782
NGTITVEELK	HLA-A1101	0.1994	0.0936	1.8767	0.4498	1.4167	0.0936	BINDER	384.923
NSASFSTFK	HLA-A1101	5.3196	0.7868	0.1059	0.7956	0.0236	0.7868	BINDER	9.12997
NSFTRGVYY	HLA-A1101	0.2958	0.179	1.1927	0.4413	1.4861	0.179	BINDER	422.002
NVFAFPFTIY	HLA-A1101	0.21	0.0568	2.4511	0.4967	1.0348	0.0568	BINDER	231.735
NVYADSFVIR	HLA-A1101	0.5642	0.1336	1.484	0.4224	1.6768	0.1336	BINDER	517.756
QIAPGQTGK	HLA-A1101	1.4676	0.7381	0.1374	0.5276	0.8336	0.7381	BINDER	165.88
QIPFAMQMAY	HLA-A1101	0.1697	0.0141	4.4954	0.4139	1.7582	0.0141	BINDER	567.631
QLPQGTTLPK	HLA-A1101	1.202	0.2059	1.065	0.5242	0.8526	0.2059	BINDER	172.096
QLRARSVSPK	HLA-A1101	1.1152	0.0346	3.0725	0.4495	1.4192	0.0346	BINDER	386.174
QLYLGGMSYY	HLA-A1101	0.2357	0.0742	2.1538	0.4346	1.5497	0.0742	BINDER	453.73
QQQGQTVTK	HLA-A1101	0.9558	0.6146	0.2435	0.4794	1.1642	0.6146	BINDER	279.437
QTVKPGNFNK	HLA-A1101	8.4373	0.7724	0.1161	0.6462	0.2842	0.7724	BINDER	45.9722
QVVDMSMTY	HLA-A1101	0.3515	0.3935	0.5559	0.4801	1.1596	0.3935	BINDER	277.329
QVVNVVTTK	HLA-A1101	6.8058	0.9028	0.033	0.6662	0.2311	0.9028	BINDER	37.0268
RASANLAATK	HLA-A1101	5.2173	0.4667	0.4259	0.6577	0.2551	0.4667	BINDER	40.5936
RIAGHHLGR	HLA-A1101	2.834	0.4795	0.4049	0.5346	0.7946	0.4795	BINDER	153.78
RIFTIGTVTLK	HLA-A1101	11.781	0.8417	0.0712	0.6862	0.1802	0.8417	BINDER	29.822
RLFRKSNLK	HLA-A1101	5.0374	0.6707	0.1843	0.7045	0.1475	0.6707	BINDER	24.465
RLYYDSMSY	HLA-A1101	0.3099	0.5297	0.3387	0.6308	0.3298	0.5297	BINDER	54.3075
RMYIFFASFY	HLA-A1101	0.2568	0.031	3.2467	0.585	0.516	0.031	BINDER	89.14
RQIAPGQTGK	HLA-A1101	2.3939	0.7152	0.1507	0.5715	0.5841	0.7152	BINDER	103.159
SAFAMMFVK	HLA-A1101	2.293	0.6934	0.1677	0.8384	0.0106	0.6934	BINDER	5.74584
SANNCTFEY	HLA-A1101	0.4333	0.1868	1.1516	0.5286	0.8284	0.1868	BINDER	164.095
SASAFFGMSR	HLA-A1101	0.6673	0.2441	0.9317	0.6756	0.204	0.2441	BINDER	33.4461
SASFSTFKCY	HLA-A1101	0.222	0.0306	3.271	0.4122	1.7735	0.0306	BINDER	578.169
SASKIITLK	HLA-A1101	5.1107	0.9424	0.0153	0.7636	0.0544	0.9424	BINDER	12.9073
SICSTMTNR	HLA-A1101	1.152	0.3245	0.7143	0.5096	0.9417	0.3245	BINDER	201.546
SIIQFPNTY	HLA-A1101	0.2131	0.4656	0.4277	0.4604	1.3226	0.4656	BINDER	343.213
SINFVRIIMR	HLA-A1101	0.5513	0.0754	2.1336	0.501	1.0016	0.0754	BINDER	221.2
SLIDLQELGK	HLA-A1101	1.5543	0.5037	0.3726	0.6146	0.382	0.5037	BINDER	64.7117
SQDLSVVSK	HLA-A1101	0.6109	0.6856	0.1738	0.5644	0.6215	0.6856	BINDER	111.396
SSANNCTFEY	HLA-A1101	0.4228	0.0793	2.0665	0.4834	1.136	0.0793	BINDER	267.601
SSNVANYQK	HLA-A1101	4.697	0.8275	0.0766	0.7381	0.0858	0.8275	BINDER	17.0083
SSTASALGK	HLA-A1101	4.1927	0.7383	0.1373	0.7083	0.1413	0.7383	BINDER	23.4795
SSTFNVPMEKLK	HLA-A1101	1.2697	0.143	1.4183	0.6571	0.2564	0.143	BINDER	40.858
STECSNLLLQY	HLA-A1101	0.4101	0.1322	1.494	0.4106	1.788	0.1322	BINDER	588.265
STFNVPMEK	HLA-A1101	31.6727	0.9952	0.0011	0.8918	0.0068	0.9952	BINDER	3.22425
STGSNVFQTR	HLA-A1101	1.4878	0.3987	0.5454	0.5344	0.7957	0.3987	BINDER	154.113
STNVTIATY	HLA-A1101	0.3566	0.4998	0.3776	0.5329	0.8045	0.4998	BINDER	156.635
SVASQSIIAY	HLA-A1101	0.3527	0.341	0.6725	0.5485	0.7107	0.341	BINDER	132.308
SVLNDILSR	HLA-A1101	1.2481	0.8268	0.0769	0.6211	0.3612	0.8268	BINDER	60.317
SVSPKLFIR	HLA-A1101	1.2779	0.7725	0.1161	0.6005	0.4409	0.7725	BINDER	75.3769
SVYAWNRKR	HLA-A1101	0.649	0.5961	0.2634	0.5731	0.5759	0.5961	BINDER	101.389
TEILPVSMTK	HLA-A1101	0.3069	0.8053	0.0875	0.7474	0.0749	0.8053	BINDER	15.3801
TISLAGSYK	HLA-A1101	1.5761	0.6821	0.1763	0.7536	0.0678	0.6821	BINDER	14.3822
TLADAGFIK	HLA-A1101	2.4634	0.6392	0.2118	0.659	0.2516	0.6392	BINDER	40.0266
TLKSFTVEK	HLA-A1101	2.4147	0.8168	0.0811	0.716	0.1284	0.8168	BINDER	21.6027
TSFGPLVRK	HLA-A1101	3.3349	0.9802	0.0045	0.8029	0.0209	0.9802	BINDER	8.43659
TSNQVAVLY	HLA-A1101	0.3284	0.2987	0.7892	0.4326	1.5689	0.2987	BINDER	463.656
TSRTLSYYK	HLA-A1101	1.8303	0.5201	0.3512	0.6954	0.1632	0.5201	BINDER	26.9964
TTIAKNTVK	HLA-A1101	2.9072	0.7755	0.114	0.6614	0.2449	0.7755	BINDER	39.0006
TVATSRTLSY	HLA-A1101	0.3805	0.2021	1.0792	0.4795	1.1639	0.2021	BINDER	279.135
TVATSRTLSYYK	HLA-A1101	9.9811	0.333	0.6915	0.724	0.1122	0.333	BINDER	19.8114
TVKNGSIHLY	HLA-A1101	0.3959	0.1961	1.1031	0.4036	1.8643	0.1961	BINDER	634.55
TVYDPLQPELDSFK	HLA-A1101	6.6424	0.5068	0.3685	0.6315	0.3274	0.5068	BINDER	53.8977
VATSRTLSYY	HLA-A1101	0.3029	0.036	3.0004	0.425	1.6486	0.036	BINDER	503.394
VFAQVKQIYK	HLA-A1101	0.6097	0.1238	1.5655	0.5252	0.8471	0.1238	BINDER	170.244
VFITLCFTLK	HLA-A1101	0.4025	0.0174	4.1629	0.5059	0.9672	0.0174	BINDER	209.779
VMYMGTLSY	HLA-A1101	0.2714	0.4532	0.448	0.6671	0.2286	0.4532	BINDER	36.668
VTDTPKGPK	HLA-A1101	2.8849	0.5506	0.3116	0.5449	0.732	0.5506	BINDER	137.563
VTNNTFTLK	HLA-A1101	47.9893	0.95	0.0123	0.8168	0.0171	0.95	BINDER	7.25857
VTPSGTWLTY	HLA-A1101	0.3622	0.1149	1.6456	0.4428	1.4742	0.1149	BINDER	415.208
VTYVPAQEK	HLA-A1101	14.1616	0.9444	0.0145	0.7411	0.0815	0.9444	BINDER	16.4651
VVCTEIDPK	HLA-A1101	4.7088	0.2767	0.8444	0.5634	0.6272	0.2767	BINDER	112.608
VVNARLRAK	HLA-A1101	2.4752	0.3985	0.546	0.54	0.7619	0.3985	BINDER	145.053
VVSTGYHFR	HLA-A1101	3.3602	0.5169	0.3554	0.6324	0.3245	0.5169	BINDER	53.3754
VVTTKIALK	HLA-A1101	11.4097	0.7064	0.1575	0.6577	0.2549	0.7064	BINDER	40.5936
VVYRAFDIY	HLA-A1101	0.222	0.1504	1.3704	0.4743	1.2013	0.1504	BINDER	295.29
VVYRGTTTY	HLA-A1101	0.4606	0.6778	0.1793	0.5709	0.5868	0.6778	BINDER	103.831
VVYRGTTTYK	HLA-A1101	35.2544	0.884	0.0411	0.8095	0.0189	0.884	BINDER	7.85514
WIFGTTLDSK	HLA-A1101	0.5839	0.1378	1.455	0.5648	0.6193	0.1378	BINDER	110.915
WVLNNDYYR	HLA-A1101	0.4369	0.0393	2.9081	0.4109	1.7855	0.0393	BINDER	586.359
YANRNRFLY	HLA-A1101	0.2804	0.0659	2.2957	0.4107	1.7872	0.0659	BINDER	587.629
YIATNGPLK	HLA-A1101	1.4668	0.4832	0.3991	0.5853	0.5144	0.4832	BINDER	88.8511
YICGFIQQK	HLA-A1101	2.7814	0.4925	0.387	0.5456	0.7282	0.4925	BINDER	136.525
YIFFASFYY	HLA-A1101	0.2833	0.2413	0.9408	0.7051	0.1466	0.2413	BINDER	24.3067
YILFTRFFY	HLA-A1101	0.217	0.0757	2.1293	0.5648	0.6193	0.0757	BINDER	110.915
YKTFPPTEPK	HLA-A1101	0.4045	0.8429	0.0707	0.7104	0.1378	0.8429	BINDER	22.9521
YMSALNHTK	HLA-A1101	0.6166	0.3606	0.6258	0.6259	0.3456	0.3606	BINDER	57.2644
YNYLYRLFR	HLA-A1101	0.2721	0.0277	3.4141	0.408	1.8143	0.0277	BINDER	605.049
YQIGGYTEK	HLA-A1101	1.3229	0.4316	0.4833	0.5134	0.915	0.4316	BINDER	193.428
YSRYRIGNYK	HLA-A1101	0.6695	0.4105	0.5219	0.7096	0.139	0.4105	BINDER	23.1516
YSVLYNSASFSTFK	HLA-A1101	2.0497	0.0145	4.4593	0.5079	0.9529	0.0145	BINDER	205.288
YTNSFTRGVYY	HLA-A1101	0.4732	0.0586	2.4204	0.4164	1.7348	0.0586	BINDER	552.483
AEWFLAYILF	HLA-A2301	0.4869	0.1406	0.9471	0.5771	0.3128	0.1406	BINDER	97.0944
AFPFTIYSL	HLA-A2301	1.6056	0.5025	0.2753	0.5054	0.5399	0.5025	BINDER	210.917
AYANRNRFL	HLA-A2301	0.6363	0.2392	0.6062	0.3281	1.7839	0.2392	BINDER	1436.28
AYILFTRF	HLA-A2301	20.6482	0.592	0.2089	0.5014	0.557	0.592	BINDER	220.245
AYILFTRFF	HLA-A2301	16.6972	0.9111	0.0269	0.7336	0.058	0.9111	BINDER	17.8569
AYILFTRFFYV	HLA-A2301	4.5444	0.0219	2.8545	0.3824	1.2445	0.0219	BINDER	798.149
AYSNNSIAI	HLA-A2301	1.3261	0.1197	1.067	0.349	1.5651	0.1197	BINDER	1145.59
AYSNNSIAIPTNF	HLA-A2301	6.4584	0.3073	0.4818	0.4601	0.735	0.3073	BINDER	344.329
AYVDNSSLTI	HLA-A2301	2.7234	0.2193	0.6586	0.4481	0.7874	0.2193	BINDER	392.068
AYVNTFSSTF	HLA-A2301	11.3599	0.8398	0.0593	0.751	0.0451	0.8398	BINDER	14.7926
CFTNVYADSF	HLA-A2301	2.2384	0.0364	2.1837	0.5218	0.4768	0.0364	BINDER	176.623
CTFEYVSQPF	HLA-A2301	0.443	0.0049	5.6943	0.3489	1.5658	0.0049	BINDER	1146.83
CTFEYVSQPFLM	HLA-A2301	0.3324	0.006	5.2196	0.3301	1.7569	0.006	BINDER	1405.53
DYKHWPQIAQF	HLA-A2301	0.8184	0.5835	0.2148	0.4109	1.0247	0.5835	BINDER	586.359
DYKHYTPSF	HLA-A2301	1.07	0.7215	0.121	0.4499	0.7795	0.7215	BINDER	384.506
DYYQLYSTQL	HLA-A2301	0.7443	0.1555	0.8748	0.3916	1.1711	0.1555	BINDER	722.526
EWFLAYILF	HLA-A2301	1.2663	0.5377	0.2463	0.6119	0.2427	0.5377	BINDER	66.6301
EYHDVRVVLDF	HLA-A2301	1.3184	0.3377	0.4411	0.3642	1.4071	0.3377	BINDER	971.863
EYVSQPFLM	HLA-A2301	1.2564	0.6445	0.1748	0.5135	0.506	0.6445	BINDER	193.219
FAFPFTIYSL	HLA-A2301	0.6254	0.0304	2.4117	0.3903	1.1809	0.0304	BINDER	732.76
FAMQMAYRF	HLA-A2301	2.8275	0.2262	0.6406	0.6134	0.2396	0.2262	BINDER	65.5574
FAPSASAFF	HLA-A2301	0.8845	0.0755	1.429	0.3505	1.5498	0.0755	BINDER	1127.15
FAYANRNRF	HLA-A2301	0.6962	0.0907	1.2794	0.3268	1.8017	0.0907	BINDER	1456.62
FEYVSQPFLM	HLA-A2301	0.2634	0.222	0.6514	0.5495	0.3866	0.222	BINDER	130.884
FEYYHTTDPSF	HLA-A2301	0.3378	0.3506	0.4237	0.3988	1.1169	0.3506	BINDER	668.376
FLPFFSNVTW	HLA-A2301	0.7517	0.0672	1.5324	0.3988	1.1168	0.0672	BINDER	668.376
FLWLLWPVTL	HLA-A2301	0.5382	0.0432	1.9511	0.4916	0.5981	0.0432	BINDER	244.882
FLYIIKLIFL	HLA-A2301	0.3679	0.0666	1.54	0.3782	1.2795	0.0666	BINDER	835.256
FLYLYALVYF	HLA-A2301	0.6814	0.2844	0.5181	0.622	0.222	0.2844	BINDER	59.7325
FTYASALWEI	HLA-A2301	0.6146	0.0857	1.3234	0.5765	0.3143	0.0857	BINDER	97.7268
FVAAIFYLI	HLA-A2301	2.478	0.015	3.4154	0.4279	0.893	0.015	BINDER	487.844
FVLAAVYRI	HLA-A2301	1.2395	0.0148	3.4349	0.3631	1.4178	0.0148	BINDER	983.499
FYAYLRKHF	HLA-A2301	3.5767	0.616	0.193	0.4897	0.6061	0.616	BINDER	249.968
FYLCFLAFL	HLA-A2301	31.1818	0.1243	1.0408	0.598	0.2694	0.1243	BINDER	77.4437
FYLCFLAFLL	HLA-A2301	43.4247	0.0613	1.6093	0.6646	0.1446	0.0613	BINDER	37.6734
FYLITPVHV	HLA-A2301	2.2293	0.6021	0.2019	0.5253	0.4647	0.6021	BINDER	170.06
FYVYSRVKNL	HLA-A2301	1.3457	0.0838	1.3426	0.3845	1.2273	0.0838	BINDER	780.218
FYYVWKSYV	HLA-A2301	2.9639	0.1752	0.8013	0.4942	0.587	0.1752	BINDER	238.089
GNYNYLYRLF	HLA-A2301	0.2371	0.1211	1.0586	0.5191	0.4859	0.1211	BINDER	181.859
GNYTVSCLPF	HLA-A2301	0.2178	0.009	4.3081	0.4265	0.9009	0.009	BINDER	495.29
GTITSGWTF	HLA-A2301	0.6159	0.209	0.6857	0.4584	0.7424	0.209	BINDER	350.721
GYINVFAFPF	HLA-A2301	37.2277	0.6072	0.1986	0.8081	0.0158	0.6072	BINDER	7.97503
GYLQPRTFL	HLA-A2301	1.8412	0.4879	0.2876	0.3808	1.2576	0.4879	BINDER	812.086
GYLQPRTFLL	HLA-A2301	5.2338	0.5127	0.2667	0.6281	0.2095	0.5127	BINDER	55.9174
GYQPYRVVVL	HLA-A2301	1.0789	0.1988	0.7169	0.397	1.1302	0.1988	BINDER	681.52
GYQPYRVVVLSF	HLA-A2301	4.3697	0.512	0.2673	0.5675	0.3385	0.512	BINDER	107.722
HFISNSWLMW	HLA-A2301	6.0798	0.4912	0.2849	0.6922	0.1045	0.4912	BINDER	27.9475
HWFVTQRNF	HLA-A2301	0.9041	0.6871	0.1446	0.5564	0.368	0.6871	BINDER	121.468
IAIPTNFTI	HLA-A2301	1.5134	0.0669	1.5358	0.3612	1.4379	0.0669	BINDER	1003.93
IDFYLCFLAF	HLA-A2301	0.282	0.0155	3.3615	0.4059	1.0628	0.0155	BINDER	618.954
IFFITGNTL	HLA-A2301	0.9656	0.5151	0.2646	0.5115	0.5143	0.5151	BINDER	197.445
IFLWLLWPV	HLA-A2301	2.8471	0.0071	4.8076	0.349	1.5651	0.0071	BINDER	1145.59
ILFTRFFYV	HLA-A2301	0.7871	0.0154	3.3711	0.3402	1.6486	0.0154	BINDER	1260.03
INVFAFPFTI	HLA-A2301	0.2875	0.0016	9.3603	0.3504	1.5506	0.0016	BINDER	1128.37
IPYNSVTSSI	HLA-A2301	0.2202	0.1245	1.0393	0.4737	0.6755	0.1245	BINDER	297.213
IQLSSYSLF	HLA-A2301	1.8041	0.5775	0.2189	0.7093	0.0838	0.5775	BINDER	23.2269
IYKTPPIKDF	HLA-A2301	0.7654	0.852	0.0548	0.4813	0.6425	0.852	BINDER	273.751
IYLYLTFYL	HLA-A2301	71.067	0.732	0.116	0.7786	0.0283	0.732	BINDER	10.9737
IYQTSNFRV	HLA-A2301	1.6387	0.3508	0.4235	0.55	0.3852	0.3508	BINDER	130.178
IYSKHTPINL	HLA-A2301	3.976	0.4278	0.3433	0.4597	0.7369	0.4278	BINDER	345.823
KAYNVTQAF	HLA-A2301	0.7032	0.2328	0.6231	0.4026	1.0878	0.2328	BINDER	641.453
KFALTCFSTQF	HLA-A2301	5.014	0.1969	0.7236	0.5084	0.5276	0.1969	BINDER	204.18
KLFDRYFKY	HLA-A2301	0.9132	0.1612	0.8538	0.3199	1.9035	0.1612	BINDER	1569.53
KLINIIIWF	HLA-A2301	0.9458	0.1388	0.9573	0.3333	1.7141	0.1388	BINDER	1357.7
KLMGHFAWW	HLA-A2301	2.1322	0.1789	0.7881	0.5249	0.4661	0.1789	BINDER	170.797
KMFDAYVNTF	HLA-A2301	2.7789	0.4812	0.2933	0.6499	0.1678	0.4812	BINDER	44.1682
KMKDLSPRW	HLA-A2301	1.7505	0.3214	0.463	0.3223	1.8682	0.3214	BINDER	1529.3
KQFDTYNLW	HLA-A2301	1.0232	0.5524	0.2362	0.5698	0.3323	0.5524	BINDER	105.074
KQLIKVTLVF	HLA-A2301	0.8702	0.0818	1.3621	0.4525	0.7683	0.0818	BINDER	373.84
KWPWYIWLGF	HLA-A2301	6.9953	0.4861	0.2892	0.8187	0.0099	0.4861	BINDER	7.11088
LFARTRSMW	HLA-A2301	2.3403	0.2334	0.6215	0.4293	0.8855	0.2334	BINDER	480.51
LMIERFVSL	HLA-A2301	0.5966	0.1065	1.1556	0.3454	1.6026	0.1065	BINDER	1191.09
LPFFSNVTWF	HLA-A2301	0.2498	0.0878	1.3034	0.5219	0.4766	0.0878	BINDER	176.432
LSPRWYFYY	HLA-A2301	0.8218	0.0134	3.5944	0.3335	1.7115	0.0134	BINDER	1354.76
LSPRWYFYYL	HLA-A2301	1.8478	0.0033	6.8715	0.35	1.555	0.0033	BINDER	1133.26
LWLLWPVTL	HLA-A2301	2.6255	0.5536	0.2353	0.6935	0.1029	0.5536	BINDER	27.5572
LWPVTLACF	HLA-A2301	4.477	0.3329	0.4476	0.6256	0.2147	0.3329	BINDER	57.4506
LYDANYFLCW	HLA-A2301	11.8016	0.3455	0.4306	0.6943	0.102	0.3455	BINDER	27.3196
LYDKLVSSF	HLA-A2301	4.851	0.9274	0.0209	0.6	0.2657	0.9274	BINDER	75.7858
LYIIKLIFL	HLA-A2301	4.6153	0.6907	0.1418	0.5685	0.3357	0.6907	BINDER	106.563
LYIIKLIFLW	HLA-A2301	18.6224	0.3307	0.4504	0.6926	0.104	0.3307	BINDER	27.8268
LYLQYIRKL	HLA-A2301	6.6276	0.8501	0.0555	0.6289	0.2079	0.8501	BINDER	55.4355
LYLYALVYF	HLA-A2301	26.3371	0.8253	0.0654	0.7364	0.0555	0.8253	BINDER	17.324
LYNSASFSTF	HLA-A2301	25.1575	0.8018	0.0799	0.8084	0.0157	0.8018	BINDER	7.94919
LYQPPQTSI	HLA-A2301	1.5781	0.7941	0.0836	0.4796	0.6502	0.7941	BINDER	278.833
LYSPIFLIV	HLA-A2301	6.0912	0.6214	0.1895	0.6022	0.2616	0.6214	BINDER	74.0032
LYYQNNVFM	HLA-A2301	1.8619	0.5374	0.2465	0.5626	0.3515	0.5374	BINDER	113.587
MFDAYVNTF	HLA-A2301	1.5308	0.7239	0.1199	0.5963	0.2728	0.7239	BINDER	78.8813
MFTPLVPFW	HLA-A2301	4.2153	0.7793	0.0911	0.6275	0.2107	0.7793	BINDER	56.2816
MFVKHKHAF	HLA-A2301	3.0836	0.5611	0.2302	0.5077	0.5304	0.5611	BINDER	205.733
MGYINVFAF	HLA-A2301	0.3363	0.0581	1.6528	0.5255	0.4641	0.0581	BINDER	169.692
MMISAGFSL	HLA-A2301	0.7332	0.0409	2.0149	0.4682	0.6998	0.0409	BINDER	315.437
MSMTYGQQF	HLA-A2301	0.4624	0.1736	0.8074	0.4943	0.5867	0.1736	BINDER	237.831
MWSFNPETNI	HLA-A2301	0.3725	0.0277	2.5174	0.416	0.9852	0.0277	BINDER	554.879
MYASAVVLL	HLA-A2301	7.8955	0.8097	0.0739	0.7119	0.081	0.8097	BINDER	22.5826
MYKGLPWNV	HLA-A2301	2.3407	0.4714	0.3018	0.5513	0.3817	0.4714	BINDER	128.359
NVFAFPFTI	HLA-A2301	0.7521	0.0457	1.8901	0.4572	0.7478	0.0457	BINDER	355.305
NYIAQVDVV	HLA-A2301	1.4435	0.0623	1.5969	0.3269	1.7991	0.0623	BINDER	1455.05
NYIAQVDVVNFNL	HLA-A2301	5.5975	0.0085	4.415	0.3661	1.3887	0.0085	BINDER	952.088
NYMPYFFTL	HLA-A2301	117.037	0.9742	0.005	0.8782	0.0067	0.9742	BINDER	3.73538
NYNYLYRLF	HLA-A2301	5.6765	0.8237	0.0661	0.7207	0.0715	0.8237	BINDER	20.5316
NYSGVVTTVMF	HLA-A2301	10.8047	0.7085	0.1285	0.5434	0.4035	0.7085	BINDER	139.814
NYTVSCLPF	HLA-A2301	3.9943	0.1962	0.7262	0.6322	0.2012	0.1962	BINDER	53.4911
PFFSNVTWF	HLA-A2301	0.9416	0.5404	0.2444	0.5778	0.311	0.5404	BINDER	96.3619
PFMIDVQQW	HLA-A2301	0.5813	0.3683	0.4001	0.3718	1.3363	0.3683	BINDER	895.144
PYNSVTSSI	HLA-A2301	1.2541	0.4774	0.2965	0.5083	0.5279	0.4774	BINDER	204.401
PYRVVVLSF	HLA-A2301	1.0098	0.7429	0.1107	0.6124	0.2417	0.7429	BINDER	66.2706
QEYADVFHLY	HLA-A2301	0.2057	0.3831	0.3859	0.3696	1.3568	0.3831	BINDER	916.707
QFAPSASAFF	HLA-A2301	1.9364	0.4655	0.3074	0.5826	0.2986	0.4655	BINDER	91.485
QGYKSVNITF	HLA-A2301	0.2235	0.7345	0.1148	0.5348	0.4325	0.7345	BINDER	153.448
QPYRVVVLSF	HLA-A2301	0.3435	0.1661	0.8354	0.487	0.6178	0.1661	BINDER	257.378
QWNLVIGFLF	HLA-A2301	3.4547	0.303	0.4877	0.73	0.0614	0.303	BINDER	18.5662
QYIKWPWYI	HLA-A2301	61.947	0.9428	0.0138	0.8617	0.0076	0.9428	BINDER	4.46547
QYIKWPWYIW	HLA-A2301	18.0081	0.646	0.1737	0.7984	0.0196	0.646	BINDER	8.85752
RFDNPVLPF	HLA-A2301	0.9584	0.5447	0.2415	0.4647	0.7151	0.5447	BINDER	327.611
RFLYIIKLIF	HLA-A2301	12.0127	0.337	0.442	0.7064	0.087	0.337	BINDER	23.9672
RFPNITNLCPF	HLA-A2301	15.0232	0.7318	0.1161	0.6337	0.1981	0.7318	BINDER	52.6299
RLFARTRSMW	HLA-A2301	1.0248	0.0435	1.9438	0.3547	1.5054	0.0435	BINDER	1077.07
RMYIFFASFY	HLA-A2301	0.4336	0.0174	3.1849	0.3964	1.135	0.0174	BINDER	685.959
RTFKVSIWNL	HLA-A2301	0.8077	0.0373	2.1485	0.4119	1.0175	0.0373	BINDER	580.048
RTIKVFTTV	HLA-A2301	0.848	0.0398	2.0553	0.3458	1.599	0.0398	BINDER	1185.95
RTNVYLAVF	HLA-A2301	0.8465	0.0536	1.7212	0.3982	1.1213	0.0536	BINDER	672.729
RTTNGDFLHF	HLA-A2301	0.8446	0.0506	1.7838	0.3635	1.4142	0.0506	BINDER	979.252
RVYSTGSNVF	HLA-A2301	0.6575	0.2915	0.5044	0.4642	0.717	0.2915	BINDER	329.388
RYFKYWDQTY	HLA-A2301	1.9852	0.3642	0.4055	0.5944	0.2764	0.3642	BINDER	80.5197
RYRIGNYKL	HLA-A2301	1.6925	0.584	0.2144	0.5915	0.2819	0.584	BINDER	83.0863
SAMVRMYIF	HLA-A2301	1.3201	0.0787	1.392	0.4914	0.5988	0.0787	BINDER	245.412
SFGPLVRKI	HLA-A2301	0.3252	0.4342	0.3373	0.3807	1.2591	0.4342	BINDER	812.966
SFIEDLLF	HLA-A2301	3.4535	0.2388	0.6074	0.4128	1.0105	0.2388	BINDER	574.427
SFLPGVYSV	HLA-A2301	1.1787	0.3589	0.4127	0.4555	0.755	0.3589	BINDER	361.9
SFPQSAPHGVVF	HLA-A2301	2.092	0.3489	0.426	0.3897	1.1854	0.3489	BINDER	737.533
SLYVNKHAF	HLA-A2301	0.6791	0.2268	0.6389	0.3732	1.324	0.2268	BINDER	881.687
STQDLFLPF	HLA-A2301	0.5904	0.1601	0.8578	0.4865	0.6202	0.1601	BINDER	258.774
STQDLFLPFF	HLA-A2301	0.6601	0.041	2.0086	0.3706	1.3474	0.041	BINDER	906.842
SVLYNSASF	HLA-A2301	0.6442	0.0654	1.5549	0.3624	1.4252	0.0654	BINDER	990.976
SVYYTSNPTTF	HLA-A2301	0.3825	0.6816	0.1487	0.5094	0.5233	0.6816	BINDER	201.983
SWMESEFRV	HLA-A2301	0.5359	0.1206	1.062	0.4337	0.8617	0.1206	BINDER	458.17
SYATHSDKF	HLA-A2301	4.2445	0.7153	0.124	0.4937	0.5892	0.7153	BINDER	239.38
SYFIASFRL	HLA-A2301	8.9252	0.832	0.0625	0.752	0.0445	0.832	BINDER	14.6334
SYFIASFRLF	HLA-A2301	11.4657	0.9012	0.0296	0.8819	0.0065	0.9012	BINDER	3.58879
SYFIASFRLFA	HLA-A2301	0.3062	0.1522	0.8873	0.6025	0.261	0.1522	BINDER	73.7633
SYFTSDYYQL	HLA-A2301	3.7911	0.6329	0.1822	0.6895	0.1077	0.6329	BINDER	28.776
SYFTSDYYQLY	HLA-A2301	1.6363	0.2594	0.5659	0.4215	0.9413	0.2594	BINDER	522.822
SYSLFDMSKF	HLA-A2301	3.1613	0.6409	0.1771	0.7083	0.0849	0.6409	BINDER	23.4795
SYYSLLMPI	HLA-A2301	3.4414	0.4055	0.3646	0.7554	0.0425	0.4055	BINDER	14.1048
TFEYVSQPFLM	HLA-A2301	0.2897	0.1956	0.7284	0.41	1.0316	0.1956	BINDER	592.096
TFISAARQGF	HLA-A2301	1.1242	0.3654	0.4039	0.4989	0.5675	0.3654	BINDER	226.284
TFKVSIWNL	HLA-A2301	0.685	0.4148	0.3557	0.4717	0.6844	0.4148	BINDER	303.715
TFNGECPNF	HLA-A2301	1.3004	0.4226	0.3483	0.4225	0.9334	0.4226	BINDER	517.196
TFTYASALW	HLA-A2301	3.848	0.3325	0.4481	0.5593	0.3604	0.3325	BINDER	117.716
TRFASVYAW	HLA-A2301	0.2531	0.1047	1.1691	0.3153	1.9689	0.1047	BINDER	1649.62
TTLPVNVAF	HLA-A2301	0.6613	0.22	0.6568	0.3291	1.7703	0.22	BINDER	1420.82
TYACWHHSI	HLA-A2301	10.8211	0.4914	0.2846	0.7527	0.0441	0.4914	BINDER	14.523
TYASALWEI	HLA-A2301	21.8671	0.6536	0.1683	0.6981	0.0972	0.6536	BINDER	26.2192
TYERHSLSHF	HLA-A2301	1.8635	0.41	0.3603	0.4699	0.6922	0.41	BINDER	309.688
TYKNTCDGTTF	HLA-A2301	1.4233	0.4984	0.2787	0.4369	0.845	0.4984	BINDER	442.578
TYVPAQEKNF	HLA-A2301	2.1262	0.9138	0.0262	0.591	0.2827	0.9138	BINDER	83.537
VAMPNLYKM	HLA-A2301	0.5381	0.1091	1.1361	0.3464	1.5926	0.1091	BINDER	1178.28
VFITLCFTL	HLA-A2301	7.7276	0.3121	0.4755	0.6421	0.181	0.3121	BINDER	48.0575
VFKNIDGYF	HLA-A2301	1.4166	0.46	0.3126	0.5013	0.5574	0.46	BINDER	220.484
VFVSNGTHW	HLA-A2301	1.7536	0.751	0.1069	0.5267	0.4603	0.751	BINDER	167.503
VFVSNGTHWF	HLA-A2301	2.7001	0.5063	0.2721	0.6178	0.2305	0.5063	BINDER	62.5095
VGYLQPRTFL	HLA-A2301	0.1748	0.3108	0.4772	0.3952	1.1437	0.3108	BINDER	694.924
VLAAECTIF	HLA-A2301	0.4966	0.0411	2.0083	0.3184	1.9248	0.0411	BINDER	1595.21
VLPFNDGVYF	HLA-A2301	0.6641	0.0887	1.295	0.3871	1.2054	0.0887	BINDER	758.575
VLWAHGFEL	HLA-A2301	0.9722	0.0401	2.0443	0.3589	1.4621	0.0401	BINDER	1029.22
VMYASAVVLL	HLA-A2301	0.6371	0.4107	0.3596	0.5807	0.3034	0.4107	BINDER	93.3852
VQELYSPIFLIV	HLA-A2301	0.2701	0.0147	3.4389	0.3515	1.5387	0.0147	BINDER	1115.02
VQSTQWSLF	HLA-A2301	0.6903	0.2559	0.5727	0.4812	0.6431	0.2559	BINDER	274.047
VRETMSYLF	HLA-A2301	0.4295	0.0895	1.2891	0.3507	1.5476	0.0895	BINDER	1124.71
VTIAEILLI	HLA-A2301	0.737	0.0369	2.1647	0.3289	1.7723	0.0369	BINDER	1423.9
VYAWNRKRI	HLA-A2301	2.1497	0.1633	0.8459	0.3906	1.1786	0.1633	BINDER	730.386
VYDPLQPELDSF	HLA-A2301	3.686	0.5982	0.2047	0.4596	0.7371	0.5982	BINDER	346.197
VYFLQSINF	HLA-A2301	20.3369	0.9752	0.0048	0.7931	0.022	0.9752	BINDER	9.3803
VYFLQSINFV	HLA-A2301	2.5952	0.2212	0.6535	0.5587	0.3619	0.2212	BINDER	118.483
VYIGDPAQL	HLA-A2301	3.8694	0.8712	0.0468	0.5224	0.4748	0.8712	BINDER	175.48
VYLPYPDPSRI	HLA-A2301	6.8324	0.5478	0.2394	0.523	0.4727	0.5478	BINDER	174.345
VYMPASWVM	HLA-A2301	21.6493	0.862	0.0512	0.7515	0.0449	0.862	BINDER	14.7128
VYRGTTTYKL	HLA-A2301	2.5	0.3363	0.443	0.5609	0.356	0.3363	BINDER	115.696
VYSSANNCTF	HLA-A2301	22.0374	0.7549	0.105	0.6536	0.1622	0.7549	BINDER	42.4349
VYSTGSNVF	HLA-A2301	6.8991	0.7982	0.0816	0.5658	0.3431	0.7982	BINDER	109.722
VYYPDKVF	HLA-A2301	5.1432	0.6115	0.1958	0.363	1.4196	0.6115	BINDER	984.564
WSMATYYLF	HLA-A2301	2.3313	0.2624	0.5601	0.8039	0.0174	0.2624	BINDER	8.3458
YDYLVSTQEF	HLA-A2301	0.2313	0.835	0.0612	0.7733	0.0307	0.835	BINDER	11.6213
YEQYIKWPW	HLA-A2301	0.8406	0.0223	2.8305	0.3359	1.6866	0.0223	BINDER	1320.04
YEQYIKWPWYI	HLA-A2301	0.9506	0.2512	0.5816	0.692	0.1047	0.2512	BINDER	28.008
YFIASFRLF	HLA-A2301	8.2827	0.9372	0.0166	0.851	0.0082	0.9372	BINDER	5.01356
YFIASFRLFA	HLA-A2301	0.274	0.0616	1.6057	0.5484	0.3894	0.0616	BINDER	132.451
YFIKGLNNL	HLA-A2301	1.7041	0.5867	0.2126	0.554	0.3746	0.5867	BINDER	124.664
YFMRFRRAF	HLA-A2301	3.3471	0.3533	0.4202	0.5845	0.2952	0.3533	BINDER	89.6235
YFPLQSYGF	HLA-A2301	3.992	0.7129	0.1252	0.6403	0.1846	0.7129	BINDER	49.0026
YFTSDYYQL	HLA-A2301	1.7902	0.5593	0.2314	0.5902	0.2844	0.5593	BINDER	84.2632
YFVVKRHTF	HLA-A2301	3.6233	0.7832	0.0889	0.6118	0.2427	0.7832	BINDER	66.7022
YIIKLIFLW	HLA-A2301	3.1673	0.1647	0.8404	0.4745	0.6724	0.1647	BINDER	294.652
YINVFAFPF	HLA-A2301	1.8092	0.0195	2.9897	0.46	0.7355	0.0195	BINDER	344.702
YLCFLAFLL	HLA-A2301	1.0416	0.0052	5.5748	0.3346	1.6981	0.0052	BINDER	1338.74
YLFDESGEF	HLA-A2301	0.4662	0.1491	0.8988	0.3628	1.4212	0.1491	BINDER	986.697
YLQPRTFLL	HLA-A2301	1.8621	0.2843	0.5182	0.5152	0.4992	0.2843	BINDER	189.697
YLYALVYFL	HLA-A2301	0.7485	0.0132	3.6189	0.3339	1.7066	0.0132	BINDER	1348.91
YMPYFFTLL	HLA-A2301	1.9077	0.1437	0.9292	0.5576	0.3649	0.1437	BINDER	119.901
YQIGGYTEKW	HLA-A2301	0.613	0.1407	0.9468	0.3785	1.2771	0.1407	BINDER	832.549
YSVLYNSASF	HLA-A2301	0.4383	0.0065	5.0056	0.3511	1.5435	0.0065	BINDER	1119.85
YVMHANYIF	HLA-A2301	2.0629	0.301	0.4903	0.6819	0.1167	0.301	BINDER	31.2422
YVNTFSSTF	HLA-A2301	0.8814	0.2516	0.5808	0.462	0.7269	0.2516	BINDER	337.323
YVYANGGKGF	HLA-A2301	0.384	0.2402	0.6037	0.3509	1.5455	0.2402	BINDER	1122.28
YYHKNNKSW	HLA-A2301	3.6661	0.774	0.0945	0.5366	0.4267	0.774	BINDER	150.488
YYHTTDPSF	HLA-A2301	6.5756	0.9285	0.0205	0.6855	0.1124	0.9285	BINDER	30.0487
YYKKDNSYF	HLA-A2301	4.7159	0.8958	0.0325	0.6509	0.1662	0.8958	BINDER	43.6929
YYQLYSTQL	HLA-A2301	4.6464	0.7279	0.1179	0.6088	0.2489	0.7279	BINDER	68.9028
YYRARAGEAANF	HLA-A2301	1.9776	0.2308	0.6283	0.5058	0.5383	0.2308	BINDER	210.006
YYRSLPGVF	HLA-A2301	1.9133	0.6281	0.1853	0.578	0.3105	0.6281	BINDER	96.1535
YYTSNPTTF	HLA-A2301	33.0682	0.9689	0.0061	0.7261	0.0656	0.9689	BINDER	19.3664
YYTSNPTTFHL	HLA-A2301	15.1274	0.6469	0.173	0.5691	0.3343	0.6469	BINDER	105.873
YYVGYLQPRTF	HLA-A2301	9.93	0.8689	0.048	0.7359	0.0559	0.8689	BINDER	17.418
YYVGYLQPRTFLL	HLA-A2301	16.2482	0.1521	0.8876	0.6092	0.2481	0.1521	BINDER	68.6053
AEWFLAYILF	HLA-A2402	0.3338	0.0816	1.413	0.434	0.5831	0.0816	BINDER	456.685
AFPFTIYSL	HLA-A2402	1.3362	0.5931	0.2302	0.4841	0.4233	0.5931	BINDER	265.582
AQFAPSASAF	HLA-A2402	0.2295	0.213	0.7288	0.2847	1.6689	0.213	BINDER	2297.06
AWPLIVTAL	HLA-A2402	0.5719	0.2988	0.5478	0.281	1.7125	0.2988	BINDER	2390.89
AYANRNRFL	HLA-A2402	0.5421	0.3643	0.4487	0.3472	1.076	0.3643	BINDER	1168.12
AYILFTRF	HLA-A2402	13.3489	0.537	0.2746	0.4067	0.7092	0.537	BINDER	613.619
AYILFTRFF	HLA-A2402	11.0295	0.9017	0.044	0.671	0.079	0.9017	BINDER	35.1529
AYILFTRFFYV	HLA-A2402	4.2647	0.0185	3.0543	0.2978	1.5208	0.0185	BINDER	1993.5
AYSNNSIAI	HLA-A2402	1.2408	0.2771	0.5876	0.4083	0.7006	0.2771	BINDER	603.088
AYSNNSIAIPTNF	HLA-A2402	4.5561	0.3897	0.4157	0.414	0.673	0.3897	BINDER	567.017
AYVDNSSLTI	HLA-A2402	2.4162	0.3682	0.4437	0.4677	0.472	0.3682	BINDER	317.148
AYVNTFSSTF	HLA-A2402	7.3131	0.8751	0.0577	0.7284	0.0376	0.8751	BINDER	18.8904
CFTNVYADSF	HLA-A2402	1.598	0.0403	2.0701	0.4731	0.456	0.0403	BINDER	299.149
CTFEYVSQPF	HLA-A2402	0.3395	0.0035	6.488	0.2982	1.5166	0.0035	BINDER	1984.89
CTFEYVSQPFLM	HLA-A2402	0.2647	0.0048	5.6291	0.2818	1.7035	0.0048	BINDER	2370.28
DDYQGKPLEF	HLA-A2402	0.1073	0.4649	0.3409	0.2699	1.8434	0.4649	BINDER	2695.99
DYKHWPQIAQF	HLA-A2402	0.8068	0.4988	0.3092	0.3139	1.3641	0.4988	BINDER	1674.8
DYKHYTPSF	HLA-A2402	1.0454	0.7813	0.1155	0.4534	0.5167	0.7813	BINDER	370.218
DYYQLYSTQL	HLA-A2402	0.5696	0.1671	0.887	0.3615	0.9757	0.1671	BINDER	1000.67
EWFLAYILF	HLA-A2402	0.9202	0.4459	0.3587	0.4807	0.4333	0.4459	BINDER	275.534
EYHDVRVVL	HLA-A2402	0.6646	0.516	0.2935	0.2803	1.72	0.516	BINDER	2409.07
EYHDVRVVLDF	HLA-A2402	0.997	0.3475	0.4705	0.2992	1.5058	0.3475	BINDER	1963.53
EYVSQPFLM	HLA-A2402	0.9856	0.686	0.1709	0.4679	0.4714	0.686	BINDER	316.462
FAFPFTIYSL	HLA-A2402	0.4053	0.029	2.4559	0.3508	1.0499	0.029	BINDER	1123.5
FAMQMAYRF	HLA-A2402	1.4385	0.1616	0.9103	0.5136	0.3354	0.1616	BINDER	193.01
FAPSASAFF	HLA-A2402	0.7692	0.1229	1.1116	0.3511	1.0482	0.1229	BINDER	1119.85
FDIYNDKVAGF	HLA-A2402	0.1448	0.3657	0.4469	0.2774	1.7516	0.3657	BINDER	2485.85
FEYVSQPFLM	HLA-A2402	0.1903	0.2174	0.7156	0.4771	0.4441	0.2174	BINDER	286.478
FEYYHTTDPSF	HLA-A2402	0.2345	0.424	0.3791	0.3604	0.9831	0.424	BINDER	1012.65
FLPFFSNVTW	HLA-A2402	0.4931	0.0751	1.4785	0.3436	1.1023	0.0751	BINDER	1214.52
FLPGVYSVI	HLA-A2402	0.5783	0.0476	1.8964	0.2943	1.558	0.0476	BINDER	2070.44
FLWLLWPVTL	HLA-A2402	0.3386	0.0247	2.6785	0.3758	0.8828	0.0247	BINDER	857.229
FLYIIKLIFL	HLA-A2402	0.2419	0.0419	2.0158	0.2729	1.8017	0.0419	BINDER	2609.88
FLYLYALVYF	HLA-A2402	0.3873	0.2062	0.7491	0.4868	0.4152	0.2062	BINDER	257.936
FTYASALWEI	HLA-A2402	0.3955	0.1178	1.1414	0.5775	0.1974	0.1178	BINDER	96.6751
FVAAIFYLI	HLA-A2402	1.6125	0.0074	4.6145	0.3216	1.2863	0.0074	BINDER	1540.92
FVLAAVYRI	HLA-A2402	0.7403	0.0073	4.6329	0.2671	1.8811	0.0073	BINDER	2778.91
FVSNGTHWF	HLA-A2402	0.4374	0.0793	1.4364	0.2882	1.6258	0.0793	BINDER	2211.7
FYAYLRKHF	HLA-A2402	2.2661	0.6874	0.1701	0.48	0.4356	0.6874	BINDER	277.629
FYLCFLAFL	HLA-A2402	13.4381	0.0987	1.2644	0.5109	0.3435	0.0987	BINDER	198.731
FYLCFLAFLL	HLA-A2402	18.802	0.0309	2.392	0.5474	0.248	0.0309	BINDER	133.892
FYLITPVHV	HLA-A2402	1.5001	0.6528	0.1906	0.4645	0.4814	0.6528	BINDER	328.321
FYVYSRVKNL	HLA-A2402	0.9984	0.0872	1.3597	0.3307	1.2055	0.0872	BINDER	1396.43
FYYVWKSYV	HLA-A2402	1.6765	0.159	0.9224	0.4242	0.6236	0.159	BINDER	507.77
GNYNYLYRLF	HLA-A2402	0.1845	0.1292	1.0755	0.4652	0.4794	0.1292	BINDER	325.844
GNYTVSCLPF	HLA-A2402	0.1749	0.0175	3.1519	0.4107	0.6891	0.0175	BINDER	587.629
GTITSGWTF	HLA-A2402	0.4474	0.1627	0.905	0.3731	0.8988	0.1627	BINDER	882.641
GYINVFAFPF	HLA-A2402	18.2274	0.4888	0.3186	0.7207	0.0427	0.4888	BINDER	20.5316
GYLQPRTFL	HLA-A2402	1.1041	0.523	0.2871	0.3396	1.134	0.523	BINDER	1268.24
GYLQPRTFLL	HLA-A2402	3.1203	0.5494	0.2635	0.5715	0.2072	0.5494	BINDER	103.159
GYQPYRVVVL	HLA-A2402	0.8561	0.2815	0.5795	0.3712	0.9116	0.2815	BINDER	900.974
GYQPYRVVVLSF	HLA-A2402	2.9024	0.4979	0.3101	0.5012	0.3724	0.4979	BINDER	220.722
HFISNSWLMW	HLA-A2402	3.214	0.4357	0.3682	0.6232	0.1293	0.4357	BINDER	58.962
HWFVTQRNF	HLA-A2402	0.5766	0.6565	0.1884	0.4738	0.4538	0.6565	BINDER	296.892
HWPQIAQF	HLA-A2402	3.2748	0.3515	0.4653	0.2751	1.778	0.3515	BINDER	2548.49
IAIPTNFTI	HLA-A2402	0.9927	0.0615	1.6491	0.2858	1.6553	0.0615	BINDER	2269.89
IDFYLCFLAF	HLA-A2402	0.204	0.0059	5.1556	0.2807	1.7156	0.0059	BINDER	2398.66
IEYPIIGDEL	HLA-A2402	0.1875	0.2193	0.7099	0.3152	1.3505	0.2193	BINDER	1651.41
IFFITGNTL	HLA-A2402	0.6205	0.4589	0.3466	0.4106	0.6898	0.4589	BINDER	588.265
IPYNSVTSSI	HLA-A2402	0.1919	0.2546	0.633	0.5099	0.3465	0.2546	BINDER	200.893
IQLSSYSLF	HLA-A2402	0.9906	0.5431	0.2691	0.6384	0.1104	0.5431	BINDER	50.0204
IYKTPPIKDF	HLA-A2402	0.6023	0.8852	0.0532	0.452	0.5214	0.8852	BINDER	375.868
IYLYLTFYL	HLA-A2402	26.7428	0.6634	0.1844	0.6761	0.0759	0.6634	BINDER	33.2657
IYQTSNFRV	HLA-A2402	1.381	0.5176	0.292	0.5602	0.2264	0.5176	BINDER	116.575
IYSKHTPINL	HLA-A2402	3.0742	0.6341	0.2019	0.4798	0.4361	0.6341	BINDER	278.23
KAYNVTQAF	HLA-A2402	0.53	0.1783	0.843	0.3046	1.4556	0.1783	BINDER	1852.1
KFALTCFSTQF	HLA-A2402	3.2275	0.2406	0.6624	0.4195	0.6464	0.2406	BINDER	534.259
KLMGHFAWW	HLA-A2402	1.0992	0.1539	0.9462	0.4675	0.4726	0.1539	BINDER	317.835
KMFDAYVNTF	HLA-A2402	1.3531	0.4403	0.3639	0.5245	0.3025	0.4403	BINDER	171.538
KMKDLSPRW	HLA-A2402	1.1457	0.2889	0.5659	0.2723	1.8104	0.2889	BINDER	2626.88
KQFDTYNLW	HLA-A2402	0.6057	0.4593	0.3462	0.4715	0.4607	0.4593	BINDER	304.373
KQLIKVTLVF	HLA-A2402	0.4901	0.0493	1.8631	0.3403	1.128	0.0493	BINDER	1258.67
KSWMESEFRV	HLA-A2402	0.2149	0.0176	3.1389	0.2675	1.8764	0.0176	BINDER	2766.91
KWPWYIWLGF	HLA-A2402	5.0148	0.4869	0.3203	0.7847	0.0099	0.4869	BINDER	10.2728
LFARTRSMW	HLA-A2402	1.5729	0.2644	0.6124	0.4185	0.6514	0.2644	BINDER	540.071
[truncated: 9,769 more rows]
