# Supplementary material for: A systems approach evaluating the impact of SARS-CoV-2 variant of concern mutations on CD8+ T cell responses
Source: Immunother Adv. 2023 Mar 15;3(1):ltad005. doi: 10.1093/immadv/ltad005 (PMC10112682; doi:10.1093/immadv/ltad005)
Supplement: ltad005_suppl_Supplementary_Data_2_Table_2 [file ltad005_suppl_supplementary_data_2_table_2.xlsx]

## Sheet: Data2_Table2_BA1_Tcellimmuno
Peptide	Variant Peptide	HLA Allele	BA_Rank	Binder	MT_Binder	MT_BA_Rank	MHCScore	MT_MHCScore	Length	TRAPP_Wuhan	TRAPP_Omicron	WuhanPrediction	OmicronPrediction
AKSHNIALIW	AKSHNITLIW	HLA-A3201	1.6051	BINDER	BINDER	1.2665	0.6439	0.7503	10	0.9446	0.8575	0.6082	0.6434
AKSHNIALIW	AKSHNITLIW	HLA-B4402	1.81	BINDER	NONBINDER	2.1408	0.5708	0.4474	10	0.9422	0.01	0.5378	0.01
AKSHNIALIW	AKSHNITLIW	HLA-B4403	1.916	BINDER	NONBINDER	2.2616	0.5315	0.4031	10	0.941	0.01	0.5001	0.01
AKSHNIALIW	AKSHNITLIW	HLA-B5701	0.1435	BINDER	BINDER	0.1281	0.9418	0.9431	10	0.9412	0.8366	0.8864	0.789
AKSHNIALIW	AKSHNITLIW	HLA-B5801	0.1414	BINDER	BINDER	0.1249	0.942	0.9434	10	0.9411	0.8361	0.8865	0.7888
AKSHNIALIW	AKSHNITLIW	HLA-B5802	0.1281	BINDER	BINDER	0.1173	0.9431	0.944	10	0.9403	0.8351	0.8868	0.7883
APGQTGKIA	APGQTGNIA	HLA-B0702	0.8458	BINDER	BINDER	0.7539	0.8496	0.8664	9	0.9335	0.8524	0.7931	0.7385
APGQTGKIA	APGQTGNIA	HLA-B4201	1.7564	BINDER	BINDER	1.443	0.5903	0.6975	9	0.9184	0.8343	0.5421	0.5819
APRITFGGP	ALRITFGGP	HLA-B0702	0.8981	BINDER	NONBINDER	22.1741	0.8393	0	9	0.7	0.01	0.5875	0.01
CNDPFLGVY	CNDPFLDHK	HLA-A0101	0.1649	BINDER	NONBINDER	4.5007	0.9401	0.023	9	0.9748	0.01	0.9164	0.01
CNDPFLGVY	CNDPFLDHK	HLA-A2902	1.1414	BINDER	NONBINDER	27.6771	0.7838	0	9	0.9786	0.01	0.767	0.01
CNDPFLGVY	CNDPFLDHK	HLA-A3002	0.8015	BINDER	NONBINDER	48.5035	0.8579	0	9	0.9795	0.01	0.8403	0.01
CNDPFLGVYY	CNDPFLDHKN	HLA-A0101	0.1504	BINDER	NONBINDER	25.6543	0.9413	0	10	0.9315	0.01	0.8768	0.01
CNDPFLGVYY	CNDPFLDHKN	HLA-A2902	0.9854	BINDER	NONBINDER	63.1584	0.8208	0	10	0.9449	0.01	0.7756	0.01
CNDPFLGVYY	CNDPFLDHKN	HLA-A3002	1.1537	BINDER	NONBINDER	79.796	0.7806	0	10	0.9428	0.01	0.7359	0.01
DGVYFASTEK	DGVYFASIEK	HLA-A0301	0.6085	BINDER	BINDER	0.5449	0.8897	0.8987	10	0.9751	0.9768	0.8675	0.8779
DGVYFASTEK	DGVYFASIEK	HLA-A0302	1.4062	BINDER	BINDER	0.9887	0.709	0.8201	10	0.9728	0.9776	0.6897	0.8017
DGVYFASTEK	DGVYFASIEK	HLA-A1101	0.9532	BINDER	BINDER	0.5538	0.8278	0.8975	10	0.9758	0.9768	0.8078	0.8767
DGVYFASTEK	DGVYFASIEK	HLA-A6801	0.3191	BINDER	BINDER	0.2667	0.9256	0.9309	10	0.9726	0.9745	0.9002	0.9072
DSKVGGNYNY	DSKVSGNYNY	HLA-A0101	1.4799	BINDER	BINDER	1.1728	0.6857	0.7757	10	0.8798	0.9088	0.6033	0.705
DSKVGGNYNY	DSKVSGNYNY	HLA-A2501	0.8867	BINDER	BINDER	1.3525	0.8416	0.7254	10	0.8974	0.9039	0.7553	0.6557
DSKVGGNYNY	DSKVSGNYNY	HLA-A2601	0.4878	BINDER	BINDER	0.739	0.9062	0.8689	10	0.8912	0.9134	0.8076	0.7937
EELKKLLEQW	EELKKLLEEW	HLA-B4402	0.0626	BINDER	BINDER	0.0601	0.9481	0.9483	10	0.5208	0.5823	0.4938	0.5522
EELKKLLEQW	EELKKLLEEW	HLA-B4403	0.0703	BINDER	BINDER	0.0656	0.9476	0.9479	10	0.525	0.5859	0.4975	0.5554
FCNDPFLGVY	FCNDPFLDHK	HLA-A0101	0.2059	BINDER	NONBINDER	5.6865	0.9365	0.004	10	0.9467	0.01	0.8866	0.01
FCNDPFLGVY	FCNDPFLDHK	HLA-A2902	1.1658	BINDER	NONBINDER	26.7653	0.7775	0	10	0.9531	0.01	0.741	0.01
FCNDPFLGVY	FCNDPFLDHK	HLA-A3002	0.9652	BINDER	NONBINDER	51.2018	0.8252	0	10	0.9551	0.01	0.7881	0.01
FCNDPFLGVY	FCNDPFLDHK	HLA-B3501	1.1269	BINDER	NONBINDER	49.7225	0.7875	0	10	0.9536	0.01	0.751	0.01
FCNDPFLGVY	FCNDPFLDHK	HLA-C0202	0.7951	BINDER	NONBINDER	25.8577	0.859	0	10	0.9555	0.01	0.8208	0.01
FCNDPFLGVY	FCNDPFLDHK	HLA-C0210	0.7951	BINDER	NONBINDER	25.8577	0.859	0	10	0.9555	0.01	0.8208	0.01
FCNDPFLGVY	FCNDPFLDHK	HLA-C0302	0.7136	BINDER	NONBINDER	34.0521	0.8732	0	10	0.9549	0.01	0.8338	0.01
FCNDPFLGVY	FCNDPFLDHK	HLA-C1202	0.7004	BINDER	NONBINDER	29.3111	0.8754	0	10	0.9548	0.01	0.8358	0.01
FGEVFNATRF	FDEVFNATRF	HLA-B1801	0.5815	BINDER	BINDER	0.5379	0.8936	0.8996	10	0.9053	0.9042	0.809	0.8134
FGEVFNATRF	FDEVFNATRF	HLA-B4001	1.3598	BINDER	BINDER	1.3658	0.7232	0.7214	10	0.8993	0.8991	0.6504	0.6486
FGEVFNATRF	FDEVFNATRF	HLA-B4402	0.833	BINDER	BINDER	0.9282	0.852	0.8331	10	0.9094	0.9091	0.7748	0.7574
FGEVFNATRF	FDEVFNATRF	HLA-B4403	0.7294	BINDER	BINDER	0.8184	0.8706	0.8548	10	0.9082	0.9093	0.7907	0.7773
FGEVFNATRF	FDEVFNATRF	HLA-C0501	1.7964	BINDER	NONBINDER	9.9155	0.5758	0	10	0.8895	0.01	0.5122	0.01
FLARGIVFM	FLARGVVFM	HLA-A0201	0.0574	BINDER	BINDER	0.0673	0.9485	0.9478	9	0.7025	0.9769	0.6663	0.9259
FLARGIVFM	FLARGVVFM	HLA-A0202	0.0184	BINDER	BINDER	0.0193	0.9513	0.9512	9	0.6668	0.9723	0.6343	0.9249
FLARGIVFM	FLARGVVFM	HLA-A0206	0.126	BINDER	BINDER	0.1878	0.9433	0.9381	9	0.7269	0.9802	0.6857	0.9195
FLARGIVFM	FLARGVVFM	HLA-A0211	0.0509	BINDER	BINDER	0.0564	0.949	0.9486	9	0.6987	0.9763	0.6631	0.9261
FLARGIVFM	FLARGVVFM	HLA-A2601	0.5759	BINDER	BINDER	0.7359	0.8944	0.8695	9	0.7714	0.9832	0.6899	0.8549
FLARGIVFM	FLARGVVFM	HLA-A2902	1.731	BINDER	BINDER	1.735	0.5995	0.5981	9	0.737	0.9799	0.4418	0.5861
FLARGIVFM	FLARGVVFM	HLA-A6802	1.7231	BINDER	BINDER	1.8058	0.6024	0.5723	9	0.7374	0.9796	0.4442	0.5606
FLARGIVFM	FLARGVVFM	HLA-B0801	1.9059	BINDER	BINDER	1.9402	0.5352	0.5224	9	0.7293	0.9791	0.3903	0.5115
FLARGIVFM	FLARGVVFM	HLA-B1501	1.0659	BINDER	BINDER	1.027	0.8024	0.8115	9	0.767	0.9826	0.6154	0.7974
FLARGIVFM	FLARGVVFM	HLA-B1503	1.9201	BINDER	BINDER	1.707	0.5299	0.6081	9	0.7288	0.98	0.3862	0.5959
FLARGIVFM	FLARGVVFM	HLA-B3501	1.7075	BINDER	BINDER	1.5193	0.608	0.6728	9	0.7381	0.9808	0.4488	0.6599
FLARGIVFM	FLARGVVFM	HLA-B3503	1.3526	BINDER	BINDER	1.2047	0.7253	0.7673	9	0.7552	0.9821	0.5477	0.7536
FLARGIVFM	FLARGVVFM	HLA-C0102	0.8616	BINDER	BINDER	0.7937	0.8465	0.8593	9	0.773	0.9831	0.6543	0.8448
FLARGIVFM	FLARGVVFM	HLA-C0202	0.1826	BINDER	BINDER	0.2032	0.9385	0.9367	9	0.7385	0.9804	0.6931	0.9183
FLARGIVFM	FLARGVVFM	HLA-C0210	0.1826	BINDER	BINDER	0.2032	0.9385	0.9367	9	0.7385	0.9804	0.6931	0.9183
FLARGIVFM	FLARGVVFM	HLA-C0302	0.5475	BINDER	BINDER	0.4959	0.8983	0.9052	9	0.7702	0.9827	0.6919	0.8895
FLARGIVFM	FLARGVVFM	HLA-C0303	0.5997	BINDER	BINDER	0.5537	0.8909	0.8975	9	0.7722	0.983	0.688	0.8822
FLARGIVFM	FLARGVVFM	HLA-C0304	0.5997	BINDER	BINDER	0.5537	0.8909	0.8975	9	0.7722	0.983	0.688	0.8822
FLARGIVFM	FLARGVVFM	HLA-C0401	0.5273	BINDER	BINDER	0.4973	0.9011	0.905	9	0.7693	0.9827	0.6932	0.8893
FLARGIVFM	FLARGVVFM	HLA-C0501	0.7102	BINDER	BINDER	0.676	0.8738	0.8793	9	0.7747	0.9832	0.6769	0.8645
FLARGIVFM	FLARGVVFM	HLA-C0701	1.557	BINDER	BINDER	1.4738	0.6603	0.6877	9	0.745	0.981	0.4919	0.6746
FLARGIVFM	FLARGVVFM	HLA-C0702	1.1174	BINDER	BINDER	1.1009	0.7898	0.7939	9	0.7653	0.9824	0.6044	0.7799
FLARGIVFM	FLARGVVFM	HLA-C0801	0.393	BINDER	BINDER	0.3983	0.9176	0.917	9	0.7616	0.9822	0.6988	0.9007
FLARGIVFM	FLARGVVFM	HLA-C0802	1.03	BINDER	BINDER	0.9916	0.8108	0.8194	9	0.7682	0.9827	0.6229	0.8052
FLARGIVFM	FLARGVVFM	HLA-C1202	0.2883	BINDER	BINDER	0.2841	0.9287	0.9292	9	0.7525	0.9813	0.6988	0.9118
FLARGIVFM	FLARGVVFM	HLA-C1203	0.6829	BINDER	BINDER	0.6565	0.8782	0.8824	9	0.7744	0.9832	0.6801	0.8676
FLARGIVFM	FLARGVVFM	HLA-C1402	1.593	BINDER	BINDER	1.3776	0.6481	0.7178	9	0.7433	0.9814	0.4817	0.7044
FLARGIVFM	FLARGVVFM	HLA-C1601	1.4831	BINDER	BINDER	1.3368	0.6847	0.73	9	0.7486	0.9816	0.5126	0.7166
FLARGIVFM	FLARGVVFM	HLA-C1701	0.1333	BINDER	BINDER	0.1331	0.9427	0.9427	9	0.7286	0.9791	0.6869	0.923
FPPTSFGPL	FPLTSFGPL	HLA-A2501	1.5985	BINDER	NONBINDER	2.4632	0.6462	0.333	9	0.9321	0.01	0.6023	0.01
FPPTSFGPL	FPLTSFGPL	HLA-B0702	0.1512	BINDER	BINDER	0.0191	0.9412	0.9513	9	0.9256	0.7489	0.8712	0.7124
FPPTSFGPL	FPLTSFGPL	HLA-B0801	1.0786	BINDER	BINDER	0.2172	0.7993	0.9355	9	0.9406	0.8203	0.7518	0.7674
FPPTSFGPL	FPLTSFGPL	HLA-B1402	0.4879	BINDER	BINDER	0.1769	0.9062	0.939	9	0.9374	0.8148	0.8495	0.7651
FPPTSFGPL	FPLTSFGPL	HLA-B3501	0.543	BINDER	BINDER	0.0465	0.8989	0.9493	9	0.9384	0.7761	0.8435	0.7368
FPPTSFGPL	FPLTSFGPL	HLA-B3503	0.0569	BINDER	BINDER	0.0077	0.9486	0.952	9	0.9144	0.7212	0.8674	0.6866
FPPTSFGPL	FPLTSFGPL	HLA-B3801	4.4679	NONBINDER	BINDER	1.497	0.0241	0.6802	9	0.01	0.8322	0.01	0.5661
FPPTSFGPL	FPLTSFGPL	HLA-B4201	0.1043	BINDER	BINDER	0.0104	0.945	0.9519	9	0.9214	0.7306	0.8707	0.6955
FPPTSFGPL	FPLTSFGPL	HLA-B5101	0.3263	BINDER	BINDER	0.0685	0.9249	0.9477	9	0.9337	0.7878	0.8636	0.7466
FPPTSFGPL	FPLTSFGPL	HLA-B5301	1.7315	BINDER	BINDER	0.1701	0.5993	0.9396	9	0.9302	0.8137	0.5575	0.7646
FPPTSFGPL	FPLTSFGPL	HLA-C0102	0.0907	BINDER	BINDER	1.2698	0.946	0.7494	9	0.9199	0.8403	0.8702	0.6297
FPPTSFGPL	FPLTSFGPL	HLA-C0302	2.2356	NONBINDER	BINDER	1.0799	0.4126	0.799	9	0.01	0.8473	0.01	0.677
FPPTSFGPL	FPLTSFGPL	HLA-C0303	0.7394	BINDER	BINDER	0.4407	0.8689	0.9121	9	0.9412	0.8382	0.8178	0.7645
FPPTSFGPL	FPLTSFGPL	HLA-C0304	0.7394	BINDER	BINDER	0.4407	0.8689	0.9121	9	0.9412	0.8382	0.8178	0.7645
FPPTSFGPL	FPLTSFGPL	HLA-C0401	0.677	BINDER	BINDER	0.5432	0.8792	0.8989	9	0.9404	0.843	0.8268	0.7578
FPPTSFGPL	FPLTSFGPL	HLA-C0801	0.6755	BINDER	BINDER	0.3995	0.8794	0.9169	9	0.9404	0.8359	0.827	0.7664
FPPTSFGPL	FPLTSFGPL	HLA-C0802	1.1633	BINDER	BINDER	1.3782	0.7782	0.7176	9	0.939	0.8363	0.7307	0.6001
FPPTSFGPL	FPLTSFGPL	HLA-C1402	0.897	BINDER	BINDER	1.0063	0.8395	0.8162	9	0.9426	0.8492	0.7913	0.6931
FQPTNGVGY	FRPTYGVGH	HLA-B1501	0.8323	BINDER	NONBINDER	48.9983	0.8521	0	9	0.8934	0.01	0.7613	0.01
FQPTNGVGY	FRPTYGVGH	HLA-B1503	0.9073	BINDER	NONBINDER	15.9605	0.8374	0	9	0.8941	0.3823	0.7487	0.01
FQPTNGVGY	FRPTYGVGH	HLA-C0202	1.1466	BINDER	NONBINDER	27.7803	0.7825	0	9	0.8873	0.01	0.6943	0.01
FQPTNGVGY	FRPTYGVGH	HLA-C0210	1.1466	BINDER	NONBINDER	27.7803	0.7825	0	9	0.8873	0.01	0.6943	0.01
FQPTNGVGY	FRPTYGVGH	HLA-C0302	1.4759	BINDER	NONBINDER	19.3061	0.687	0	9	0.8759	0.3653	0.6017	0.01
FQPTNGVGY	FRPTYGVGH	HLA-C0702	0.4972	BINDER	BINDER	0.3711	0.905	0.9201	9	0.8862	0.6254	0.802	0.5754
FQPTNGVGY	FRPTYGVGH	HLA-C1202	1.0851	BINDER	NONBINDER	17.0699	0.7978	0	9	0.8897	0.3763	0.7098	0.01
FQPTNGVGY	FRPTYGVGH	HLA-C1402	1.5593	BINDER	NONBINDER	5.1855	0.6595	0.0083	9	0.8733	0.01	0.5759	0.01
GAEHVNNSY	GAEYVNNSY	HLA-A0101	0.537	BINDER	BINDER	0.431	0.8998	0.9132	9	0.8727	0.9115	0.7853	0.8324
GAEHVNNSY	GAEYVNNSY	HLA-A3002	1.1764	BINDER	BINDER	0.8454	0.7748	0.8497	9	0.87	0.9176	0.6741	0.7797
GAEHVNNSY	GAEYVNNSY	HLA-B3501	1.5318	BINDER	BINDER	1.0684	0.6687	0.8018	9	0.8572	0.9143	0.5732	0.7331
GAEHVNNSY	GAEYVNNSY	HLA-C0302	1.6259	BINDER	BINDER	1.152	0.6367	0.7811	9	0.8542	0.9122	0.5439	0.7125
GAEHVNNSY	GAEYVNNSY	HLA-C1202	2.6833	NONBINDER	BINDER	1.8382	0.2641	0.5604	9	0.01	0.8952	0.01	0.5017
GAEHVNNSY	GAEYVNNSY	HLA-C1601	2.1699	NONBINDER	BINDER	1.4976	0.4366	0.68	9	0.01	0.903	0.01	0.614
GEVFNATRF	DEVFNATRF	HLA-B1801	0.5389	BINDER	BINDER	0.0327	0.8995	0.9503	9	0.8328	0.767	0.7491	0.7289
GEVFNATRF	DEVFNATRF	HLA-B4001	0.3545	BINDER	NONBINDER	2.8866	0.9219	0.2092	9	0.824	0.01	0.7596	0.01
GEVFNATRF	DEVFNATRF	HLA-B4002	0.7121	BINDER	NONBINDER	5.4573	0.8735	0.0056	9	0.8376	0.01	0.7316	0.01
GEVFNATRF	DEVFNATRF	HLA-B4402	0.1634	BINDER	BINDER	0.5994	0.9402	0.891	9	0.8059	0.8348	0.7577	0.7438
GEVFNATRF	DEVFNATRF	HLA-B4403	0.1443	BINDER	BINDER	0.4862	0.9418	0.9064	9	0.8031	0.8307	0.7564	0.7529
GQTGKIADY	GQTGNIADY	HLA-A3002	0.851	BINDER	BINDER	0.5296	0.8486	0.9008	9	0.9817	0.9033	0.8331	0.8137
GQTGKIADY	GQTGNIADY	HLA-B1501	0.9524	BINDER	BINDER	0.9028	0.828	0.8383	9	0.9817	0.9089	0.8128	0.7619
GQTGKIADY	GQTGNIADY	HLA-B1503	0.9458	BINDER	BINDER	0.8191	0.8294	0.8546	9	0.9817	0.9082	0.8142	0.7761
GSFCTQLNR	GSFCTQLKR	HLA-A0301	1.2794	BINDER	BINDER	1.5461	0.7467	0.6639	9	0.8183	0.7465	0.611	0.4956
GSFCTQLNR	GSFCTQLKR	HLA-A0302	0.6246	BINDER	BINDER	0.8231	0.8873	0.8539	9	0.8271	0.7786	0.7339	0.6648
GSFCTQLNR	GSFCTQLKR	HLA-A1101	0.2323	BINDER	BINDER	0.3242	0.9341	0.9251	9	0.8063	0.7543	0.7532	0.6978
GSFCTQLNR	GSFCTQLKR	HLA-A3101	0.5334	BINDER	BINDER	0.7393	0.9002	0.8689	9	0.8238	0.776	0.7416	0.6743
GSFCTQLNR	GSFCTQLKR	HLA-A6801	1.0598	BINDER	BINDER	1.2543	0.8038	0.7537	9	0.8294	0.7619	0.6667	0.5742
GSFCTQLNR	GSFCTQLKR	HLA-A7401	0.3591	BINDER	BINDER	0.4817	0.9214	0.907	9	0.8156	0.7647	0.7515	0.6936
GVYFASTEK	GVYFASIEK	HLA-A0301	0.0539	BINDER	BINDER	0.0485	0.9488	0.9492	9	0.8994	0.955	0.8534	0.9065
GVYFASTEK	GVYFASIEK	HLA-A0302	0.1006	BINDER	BINDER	0.053	0.9453	0.9489	9	0.909	0.9557	0.8593	0.9069
GVYFASTEK	GVYFASIEK	HLA-A1101	0.0265	BINDER	BINDER	0.0162	0.9507	0.9515	9	0.8873	0.9452	0.8436	0.8994
GVYFASTEK	GVYFASIEK	HLA-A3001	0.6583	BINDER	BINDER	0.5901	0.8821	0.8923	9	0.9324	0.9706	0.8225	0.8661
GVYFASTEK	GVYFASIEK	HLA-A6801	0.9521	BINDER	BINDER	0.8592	0.828	0.847	9	0.9338	0.9719	0.7732	0.8232
GVYFASTEK	GVYFASIEK	HLA-A7401	0.7479	BINDER	BINDER	0.4789	0.8674	0.9073	9	0.9336	0.9696	0.8098	0.8797
GVYYHKNNK	PFLDHKNNK	HLA-A0301	0.104	BINDER	NONBINDER	16.3679	0.945	0	9	0.8333	0.7015	0.7875	0.01
GVYYHKNNK	PFLDHKNNK	HLA-A0302	0.4142	BINDER	NONBINDER	12.7551	0.9152	0	9	0.8573	0.722	0.7846	0.01
GVYYHKNNK	PFLDHKNNK	HLA-A1101	0.3164	BINDER	NONBINDER	14.3635	0.9259	0	9	0.8527	0.7123	0.7895	0.01
GVYYHKNNK	PFLDHKNNK	HLA-A3001	0.2901	BINDER	NONBINDER	15.2842	0.9286	0	9	0.8512	0.7072	0.7904	0.01
GVYYHKNNK	PFLDHKNNK	HLA-A7401	0.8899	BINDER	NONBINDER	20.9705	0.8409	0	9	0.8689	0.01	0.7307	0.01
GYQPYRVVVL	GHQPYRVVVL	HLA-A2301	1.1302	BINDER	NONBINDER	11.3407	0.7866	0	10	0.9644	0.9215	0.7586	0.01
GYQPYRVVVL	GHQPYRVVVL	HLA-A2402	0.9116	BINDER	NONBINDER	10.7878	0.8365	0	10	0.9659	0.9229	0.808	0.01
GYQPYRVVVL	GHQPYRVVVL	HLA-B1402	3.2465	NONBINDER	BINDER	0.9141	0.1336	0.836	10	0.01	0.9659	0.01	0.8075
GYQPYRVVVL	GHQPYRVVVL	HLA-B3801	8.0371	NONBINDER	BINDER	0.3463	0.0001	0.9228	10	0.01	0.9638	0.01	0.8894
GYQPYRVVVL	GHQPYRVVVL	HLA-C0102	0.7706	BINDER	NONBINDER	2.2465	0.8634	0.4086	10	0.9664	0.01	0.8344	0.01
GYQPYRVVVL	GHQPYRVVVL	HLA-C0702	0.8498	BINDER	NONBINDER	2.1289	0.8488	0.4518	10	0.9662	0.01	0.8201	0.01
GYQPYRVVVL	GHQPYRVVVL	HLA-C1402	0.7999	BINDER	NONBINDER	6.6253	0.8582	0.001	10	0.9663	0.01	0.8293	0.01
HVSGTNGTK	HVISGTNGTK	HLA-A0301	1.2604	BINDER	BINDER	0.6514	0.752	0.8832	9	0.7909	0.9058	0.5948	0.8
HVSGTNGTK	HVISGTNGTK	HLA-A0302	1.7347	BINDER	BINDER	0.9996	0.5982	0.8177	9	0.7673	0.9077	0.459	0.7422
HVSGTNGTK	HVISGTNGTK	HLA-A1101	1.8934	BINDER	BINDER	0.7258	0.5399	0.8712	9	0.7606	0.907	0.4106	0.7902
HVSGTNGTK	HVISGTNGTK	HLA-A6801	0.6602	BINDER	BINDER	0.4077	0.8818	0.9159	9	0.8023	0.9008	0.7075	0.825
IGAEHVNNSY	IGAEYVNNSY	HLA-A0101	0.7633	BINDER	BINDER	0.5961	0.8647	0.8915	10	0.8985	0.9213	0.7769	0.8213
IGAEHVNNSY	IGAEYVNNSY	HLA-A3002	0.4843	BINDER	BINDER	0.3927	0.9067	0.9177	10	0.8925	0.9171	0.8092	0.8416
IGAEHVNNSY	IGAEYVNNSY	HLA-B1501	1.8034	BINDER	BINDER	1.7302	0.5732	0.5998	10	0.8747	0.9054	0.5014	0.5431
IGAEHVNNSY	IGAEYVNNSY	HLA-B3501	1.8769	BINDER	BINDER	1.472	0.546	0.6883	10	0.8728	0.9111	0.4765	0.6271
IGAEHVNNSY	IGAEYVNNSY	HLA-C0302	1.7539	BINDER	BINDER	1.5123	0.5913	0.6751	10	0.8759	0.9102	0.5179	0.6145
IGAEHVNNSY	IGAEYVNNSY	HLA-C1601	1.909	BINDER	BINDER	1.6013	0.5341	0.6452	10	0.8721	0.9082	0.4658	0.586
IYKTPPIKDF	IYKTPPIKYF	HLA-A2301	0.6425	BINDER	BINDER	0.316	0.8846	0.9259	10	0.9655	0.9061	0.8541	0.839
IYKTPPIKDF	IYKTPPIKYF	HLA-A2402	0.5214	BINDER	BINDER	0.2678	0.9018	0.9308	10	0.9645	0.9038	0.8698	0.8413
IYKTPPIKDF	IYKTPPIKYF	HLA-C0602	5.5476	NONBINDER	BINDER	1.679	0.0049	0.6181	10	0.01	0.9042	0.01	0.5589
IYKTPPIKDF	IYKTPPIKYF	HLA-C0701	4.6271	NONBINDER	BINDER	1.4165	0.0191	0.7058	10	0.01	0.9092	0.01	0.6417
IYKTPPIKDF	IYKTPPIKYF	HLA-C0702	1.4159	BINDER	BINDER	0.4486	0.706	0.9111	10	0.9625	0.9108	0.6795	0.8298
IYKTPPIKDF	IYKTPPIKYF	HLA-C1402	1.0949	BINDER	BINDER	0.6639	0.7954	0.8812	10	0.9657	0.9158	0.7681	0.807
IYSKHTPINL	IYSKHTPIIV	HLA-A2301	0.7369	BINDER	BINDER	1.9377	0.8693	0.5233	10	0.9549	0.981	0.8301	0.5134
IYSKHTPINL	IYSKHTPIIV	HLA-A2402	0.4361	BINDER	BINDER	1.1815	0.9126	0.7734	10	0.9513	0.9843	0.8682	0.7613
IYSKHTPINL	IYSKHTPIIV	HLA-C0702	0.701	BINDER	NONBINDER	3.3115	0.8753	0.1227	10	0.9546	0.01	0.8356	0.01
IYSKHTPINL	IYSKHTPIIV	HLA-C1402	0.6152	BINDER	NONBINDER	2.7733	0.8887	0.2387	10	0.9537	0.01	0.8476	0.01
KIADYNYKL	NIADYNYKL	HLA-A0201	0.3398	BINDER	BINDER	1.1574	0.9235	0.7797	9	0.9924	0.9928	0.9165	0.7741
KIADYNYKL	NIADYNYKL	HLA-A0202	0.0995	BINDER	BINDER	0.2641	0.9454	0.9311	9	0.991	0.9921	0.9369	0.9237
KIADYNYKL	NIADYNYKL	HLA-A0206	0.2763	BINDER	BINDER	1.0941	0.9299	0.7956	9	0.9922	0.9929	0.9226	0.79
KIADYNYKL	NIADYNYKL	HLA-A0211	0.2735	BINDER	BINDER	0.9801	0.9302	0.822	9	0.9922	0.9931	0.9229	0.8163
KIADYNYKL	NIADYNYKL	HLA-A2501	5.6954	NONBINDER	BINDER	1.1215	0.0039	0.7888	9	0.01	0.9929	0.01	0.7832
KIADYNYKL	NIADYNYKL	HLA-A2601	7.5973	NONBINDER	BINDER	1.4218	0.0002	0.7042	9	0.01	0.9923	0.01	0.6988
KIADYNYKL	NIADYNYKL	HLA-A3201	0.093	BINDER	NONBINDER	3.3761	0.9459	0.1126	9	0.9909	0.01	0.9373	0.01
KIADYNYKL	NIADYNYKL	HLA-A6802	3.3707	NONBINDER	BINDER	0.331	0.1134	0.9244	9	0.01	0.9924	0.01	0.9174
KIADYNYKL	NIADYNYKL	HLA-A7401	1.9719	BINDER	NONBINDER	10.4891	0.5105	0	9	0.9914	0.9843	0.5061	0.01
KIADYNYKL	NIADYNYKL	HLA-B3503	5.3903	NONBINDER	BINDER	1.2206	0.0061	0.763	9	0.01	0.9927	0.01	0.7574
KIADYNYKL	NIADYNYKL	HLA-C0102	1.1877	BINDER	BINDER	1.8955	0.7718	0.5391	9	0.9928	0.9915	0.7662	0.5345
KIADYNYKL	NIADYNYKL	HLA-C0202	1.4898	BINDER	NONBINDER	2.3732	0.6825	0.3636	9	0.9922	0.01	0.6772	0.01
KIADYNYKL	NIADYNYKL	HLA-C0210	1.4898	BINDER	NONBINDER	2.3732	0.6825	0.3636	9	0.9922	0.01	0.6772	0.01
KIADYNYKL	NIADYNYKL	HLA-C0303	1.9198	BINDER	NONBINDER	2.427	0.53	0.3451	9	0.9915	0.01	0.5255	0.01
KIADYNYKL	NIADYNYKL	HLA-C0304	1.9198	BINDER	NONBINDER	2.427	0.53	0.3451	9	0.9915	0.01	0.5255	0.01
KIADYNYKL	NIADYNYKL	HLA-C0401	0.5126	BINDER	BINDER	0.7891	0.903	0.8601	9	0.9928	0.9932	0.8965	0.8543
KIADYNYKL	NIADYNYKL	HLA-C0501	0.5761	BINDER	BINDER	1.2473	0.8943	0.7557	9	0.9929	0.9926	0.888	0.7501
KIADYNYKL	NIADYNYKL	HLA-C0701	1.0567	BINDER	BINDER	1.3879	0.8045	0.7147	9	0.993	0.9924	0.7989	0.7093
KIADYNYKL	NIADYNYKL	HLA-C0702	1.4635	BINDER	BINDER	1.3971	0.691	0.7118	9	0.9922	0.9924	0.6856	0.7064
KIADYNYKL	NIADYNYKL	HLA-C0801	0.7712	BINDER	BINDER	1.0155	0.8633	0.8141	9	0.9932	0.9931	0.8574	0.8085
KIADYNYKL	NIADYNYKL	HLA-C0802	1.3575	BINDER	BINDER	1.711	0.7239	0.6067	9	0.9924	0.9918	0.7184	0.6017
KIADYNYKL	NIADYNYKL	HLA-C1502	0.5412	BINDER	NONBINDER	3.781	0.8992	0.0647	9	0.9929	0.01	0.8928	0.01
KIADYNYKL	NIADYNYKL	HLA-C1701	0.1418	BINDER	BINDER	0.5836	0.942	0.8933	9	0.9914	0.993	0.9339	0.887
KLLEQWNLV	KLLEEWNLV	HLA-A0201	0.0762	BINDER	BINDER	0.0632	0.9471	0.9481	9	0.9423	0.8583	0.8925	0.8138
KLLEQWNLV	KLLEEWNLV	HLA-A0202	0.4028	BINDER	BINDER	0.3744	0.9165	0.9197	9	0.9542	0.8894	0.8745	0.818
KLLEQWNLV	KLLEEWNLV	HLA-A0206	0.0824	BINDER	BINDER	0.0599	0.9467	0.9483	9	0.9429	0.8573	0.8926	0.813
KLLEQWNLV	KLLEEWNLV	HLA-A0211	0.0266	BINDER	BINDER	0.0332	0.9507	0.9503	9	0.9331	0.845	0.8871	0.803
KLLEQWNLV	KLLEEWNLV	HLA-A3201	0.2478	BINDER	BINDER	0.3998	0.9327	0.9169	9	0.9512	0.8904	0.8872	0.8164
KVGGNYNYLY	KVSGNYNYLY	HLA-A0101	1.2033	BINDER	BINDER	0.4216	0.7676	0.9143	10	0.673	0.8539	0.5166	0.7807
KVGGNYNYLY	KVSGNYNYLY	HLA-A0301	2.1887	NONBINDER	BINDER	1.251	0.4297	0.7546	10	0.01	0.8514	0.01	0.6425
KVGGNYNYLY	KVSGNYNYLY	HLA-A0302	1.851	BINDER	BINDER	0.9667	0.5556	0.8249	10	0.632	0.8618	0.3511	0.7109
KVGGNYNYLY	KVSGNYNYLY	HLA-A1101	2.0923	NONBINDER	BINDER	1.0694	0.4654	0.8015	10	0.01	0.8589	0.01	0.6884
KVGGNYNYLY	KVSGNYNYLY	HLA-A2902	0.4312	BINDER	BINDER	0.2103	0.9132	0.9361	10	0.6777	0.843	0.6189	0.7891
KVGGNYNYLY	KVSGNYNYLY	HLA-A3002	0.0289	BINDER	BINDER	0.0096	0.9506	0.9519	10	0.6163	0.7972	0.5859	0.7589
KVGGNYNYLY	KVSGNYNYLY	HLA-A3201	1.2114	BINDER	BINDER	0.6891	0.7655	0.8772	10	0.6724	0.8615	0.5147	0.7557
KVGGNYNYLY	KVSGNYNYLY	HLA-A7401	1.6778	BINDER	BINDER	0.8349	0.6185	0.8517	10	0.6416	0.8636	0.3968	0.7355
KVGGNYNYLY	KVSGNYNYLY	HLA-B1501	3.0973	NONBINDER	BINDER	1.4802	0.1617	0.6856	10	0.01	0.8426	0.01	0.5777
KVGGNYNYLY	KVSGNYNYLY	HLA-B5701	2.7177	NONBINDER	BINDER	0.8021	0.2542	0.8578	10	0.01	0.8634	0.01	0.7406
KVGGNYNYLY	KVSGNYNYLY	HLA-B5801	2.3909	NONBINDER	BINDER	0.6071	0.3575	0.8899	10	0.01	0.8597	0.01	0.765
KVGGNYNYLY	KVSGNYNYLY	HLA-B5802	1.8886	BINDER	BINDER	0.508	0.5417	0.9036	10	0.63	0.857	0.3413	0.7744
LLWPVTLAC	LLWPVTLTC	HLA-A0201	2.372	NONBINDER	BINDER	1.6253	0.364	0.6369	9	0.01	0.8252	0.01	0.5256
LLWPVTLAC	LLWPVTLTC	HLA-A0211	1.641	BINDER	BINDER	1.3367	0.6315	0.7301	9	0.6079	0.8343	0.3839	0.6091
LWPVTLACF	LWPVTLTCF	HLA-A2301	0.2147	BINDER	BINDER	0.4374	0.9357	0.9124	9	0.9092	0.9705	0.8507	0.8855
LWPVTLACF	LWPVTLTCF	HLA-A2402	0.1084	BINDER	BINDER	0.2479	0.9447	0.9327	9	0.9005	0.9682	0.8507	0.903
LWPVTLACF	LWPVTLTCF	HLA-C0401	1.2004	BINDER	BINDER	1.2421	0.7684	0.7571	9	0.9148	0.9696	0.7029	0.7341
LWPVTLACF	LWPVTLTCF	HLA-C1402	0.6656	BINDER	BINDER	0.7607	0.881	0.8652	9	0.9202	0.9719	0.8107	0.8409
LYNSASFSTF	LYNLAPFFTF	HLA-A2301	0.0157	BINDER	BINDER	0.0068	0.9515	0.9521	10	0.6234	0.6772	0.5932	0.6448
LYNSASFSTF	LYNLAPFFTF	HLA-A2402	0.0089	BINDER	BINDER	0.008	0.952	0.952	10	0.6045	0.682	0.5755	0.6493
LYNSASFSTF	LYNLAPFFTF	HLA-A2902	0.9104	BINDER	BINDER	0.6405	0.8368	0.8849	10	0.7444	0.8077	0.6229	0.7147
LYNSASFSTF	LYNLAPFFTF	HLA-B1503	1.1212	BINDER	NONBINDER	2.8362	0.7889	0.222	10	0.7347	0.01	0.5796	0.01
LYNSASFSTF	LYNLAPFFTF	HLA-B5201	3.4578	NONBINDER	BINDER	1.305	0.101	0.7393	10	0.01	0.7958	0.01	0.5883
LYNSASFSTF	LYNLAPFFTF	HLA-C0401	1.2673	BINDER	NONBINDER	2.7447	0.7501	0.2466	10	0.7247	0.01	0.5436	0.01
LYNSASFSTF	LYNLAPFFTF	HLA-C0702	0.2773	BINDER	BINDER	0.6459	0.9298	0.884	10	0.7162	0.8078	0.6659	0.7141
LYNSASFSTF	LYNLAPFFTF	HLA-C1402	0.1203	BINDER	BINDER	0.7083	0.9437	0.8741	10	0.6911	0.8097	0.6522	0.7078
LYQPPQTSI	LYQPPQISI	HLA-A2301	0.6502	BINDER	BINDER	0.3895	0.8834	0.918	9	0.9774	0.9613	0.8634	0.8825
LYQPPQTSI	LYQPPQISI	HLA-A2402	0.317	BINDER	BINDER	0.2029	0.9258	0.9368	9	0.9747	0.9566	0.9024	0.8961
LYQPPQTSI	LYQPPQISI	HLA-C0102	1.4149	BINDER	BINDER	1.7487	0.7063	0.5931	9	0.9758	0.9592	0.6892	0.5689
LYQPPQTSI	LYQPPQISI	HLA-C0401	0.448	BINDER	BINDER	0.6977	0.9112	0.8758	9	0.976	0.965	0.8893	0.8451
LYQPPQTSI	LYQPPQISI	HLA-C0602	1.2193	BINDER	BINDER	1.3566	0.7633	0.7241	9	0.9769	0.9625	0.7457	0.6969
LYQPPQTSI	LYQPPQISI	HLA-C0701	0.9301	BINDER	BINDER	0.9222	0.8327	0.8343	9	0.9785	0.9664	0.8148	0.8063
LYQPPQTSI	LYQPPQISI	HLA-C0702	0.4078	BINDER	BINDER	0.3837	0.9159	0.9187	9	0.9756	0.9612	0.8936	0.8831
LYQPPQTSI	LYQPPQISI	HLA-C1402	0.1047	BINDER	BINDER	0.1345	0.945	0.9426	9	0.9704	0.9537	0.917	0.899
NGVEGFNCY	NGVAGFNCY	HLA-B3501	0.591	BINDER	BINDER	0.8611	0.8922	0.8466	9	0.6597	0.7539	0.5886	0.6383
NLDSKVGGNY	KLDSKVSGNY	HLA-A0101	0.2328	BINDER	BINDER	0.3364	0.9341	0.9238	10	0.9374	0.9213	0.8756	0.8511
NLDSKVGGNY	KLDSKVSGNY	HLA-A0301	8.1763	NONBINDER	BINDER	1.1172	0.0001	0.7899	10	0.01	0.926	0.01	0.7314
NLDSKVGGNY	KLDSKVSGNY	HLA-A3002	0.9854	BINDER	BINDER	0.0898	0.8208	0.9461	10	0.9457	0.9074	0.7762	0.8585
NLDSKVGGNY	KLDSKVSGNY	HLA-B1501	3.2597	NONBINDER	BINDER	0.8116	0.1313	0.856	10	0.01	0.9293	0.01	0.7955
NSASFSTFK	NLAPFFTFK	HLA-A0101	1.5648	BINDER	NONBINDER	5.0029	0.6576	0.0109	9	0.8638	0.01	0.568	0.01
NSASFSTFK	NLAPFFTFK	HLA-A0301	0.4183	BINDER	BINDER	0.0768	0.9147	0.9471	9	0.8757	0.9056	0.801	0.8577
NSASFSTFK	NLAPFFTFK	HLA-A0302	0.1195	BINDER	BINDER	0.0134	0.9438	0.9517	9	0.8591	0.8772	0.8108	0.8348
NSASFSTFK	NLAPFFTFK	HLA-A1101	0.0236	BINDER	BINDER	0.0299	0.9509	0.9505	9	0.8337	0.891	0.7928	0.8469
NSASFSTFK	NLAPFFTFK	HLA-A3001	0.7318	BINDER	BINDER	1.0399	0.8702	0.8085	9	0.8825	0.9319	0.768	0.7534
NSASFSTFK	NLAPFFTFK	HLA-A3101	1.6747	BINDER	BINDER	0.7077	0.6196	0.8742	9	0.8606	0.9323	0.5332	0.815
NSASFSTFK	NLAPFFTFK	HLA-A3303	0.7065	BINDER	BINDER	0.2565	0.8744	0.9318	9	0.882	0.9213	0.7712	0.8585
NSASFSTFK	NLAPFFTFK	HLA-A6801	0.0214	BINDER	BINDER	0.0858	0.9511	0.9464	9	0.8321	0.9072	0.7914	0.8586
NSASFSTFK	NLAPFFTFK	HLA-A7401	0.7326	BINDER	BINDER	0.0812	0.87	0.9468	9	0.8825	0.9064	0.7678	0.8582
QIAPGQTGK	QIAPGQTGN	HLA-A0301	0.8321	BINDER	NONBINDER	49.7661	0.8522	0	9	0.9566	0.01	0.8152	0.01
QIAPGQTGK	QIAPGQTGN	HLA-A0302	0.8034	BINDER	NONBINDER	45.6187	0.8575	0	9	0.9564	0.01	0.8201	0.01
QIAPGQTGK	QIAPGQTGN	HLA-A1101	0.8336	BINDER	NONBINDER	51.5172	0.8519	0	9	0.9566	0.01	0.8149	0.01
QIAPGQTGK	QIAPGQTGN	HLA-A6801	1.1679	BINDER	NONBINDER	34.2373	0.777	0	9	0.954	0.01	0.7413	0.01
QRNAPRITF	QRNALRITF	HLA-B1402	0.6658	BINDER	BINDER	0.2742	0.8809	0.9301	9	0.8723	0.9644	0.7684	0.897
QRNAPRITF	QRNALRITF	HLA-B1503	1.3653	BINDER	BINDER	1.211	0.7215	0.7656	9	0.8642	0.9679	0.6235	0.741
QRNAPRITF	QRNALRITF	HLA-B2705	1.2328	BINDER	BINDER	0.2744	0.7597	0.9301	9	0.8686	0.9644	0.6599	0.897
QRNAPRITF	QRNALRITF	HLA-B3801	1.1822	BINDER	BINDER	0.5749	0.7732	0.8945	9	0.8703	0.9685	0.6729	0.8663
QRNAPRITF	QRNALRITF	HLA-C0602	0.391	BINDER	BINDER	0.2655	0.9179	0.931	9	0.8613	0.9642	0.7906	0.8977
QRNAPRITF	QRNALRITF	HLA-C0701	0.0911	BINDER	BINDER	0.0531	0.946	0.9488	9	0.8301	0.9526	0.7853	0.9038
QRNAPRITF	QRNALRITF	HLA-C0702	0.2385	BINDER	BINDER	0.1364	0.9335	0.9424	9	0.8508	0.9599	0.7942	0.9046
QTGKIADYNY	QTGNIADYNY	HLA-A0101	0.31	BINDER	BINDER	0.1829	0.9266	0.9385	10	0.7475	0.6797	0.6926	0.6379
QTGKIADYNY	QTGNIADYNY	HLA-A2902	1.997	BINDER	BINDER	1.2282	0.5011	0.7609	10	0.7182	0.7069	0.3599	0.5379
QTGKIADYNY	QTGNIADYNY	HLA-A3002	0.8965	BINDER	BINDER	0.6122	0.8396	0.8891	10	0.7746	0.7168	0.6504	0.6373
QTNSPRRAR	QTKSHRRAR	HLA-A3101	0.3145	BINDER	BINDER	0.6839	0.9261	0.8781	9	0.819	0.3085	0.7585	0.2709
QTNSPRRAR	QTKSHRRAR	HLA-A3303	0.2258	BINDER	BINDER	0.5972	0.9347	0.8913	9	0.8113	0.3038	0.7583	0.2708
QTNSPRRAR	QTKSHRRAR	HLA-A6801	0.9555	BINDER	NONBINDER	4.3499	0.8273	0.0286	9	0.8416	0.01	0.6963	0.01
QTNSPRRAR	QTKSHRRAR	HLA-A7401	1.3039	BINDER	NONBINDER	3.4791	0.7396	0.0981	9	0.8268	0.01	0.6115	0.01
QWNLVIGFLF	EWNLVIGFLF	HLA-A2301	0.0614	BINDER	BINDER	0.2737	0.9482	0.9302	10	0.7406	0.7841	0.7022	0.7294
QWNLVIGFLF	EWNLVIGFLF	HLA-A2402	0.1171	BINDER	BINDER	0.4027	0.944	0.9165	10	0.7603	0.7943	0.7177	0.728
QWNLVIGFLF	EWNLVIGFLF	HLA-A2902	0.565	BINDER	BINDER	1.3661	0.8959	0.7213	10	0.8028	0.7897	0.7192	0.5696
RQIAPGQTGK	RQIAPGQTGN	HLA-A0301	0.1977	BINDER	NONBINDER	21.7081	0.9372	0	10	0.9571	0.01	0.897	0.01
RQIAPGQTGK	RQIAPGQTGN	HLA-A0302	0.4255	BINDER	NONBINDER	26.4608	0.9139	0	10	0.9619	0.01	0.8791	0.01
RQIAPGQTGK	RQIAPGQTGN	HLA-A1101	0.5841	BINDER	NONBINDER	29.3008	0.8932	0	10	0.9636	0.01	0.8607	0.01
RQIAPGQTGK	RQIAPGQTGN	HLA-A3001	1.3156	BINDER	NONBINDER	21.2983	0.7363	0	10	0.9616	0.01	0.708	0.01
RQIAPGQTGK	RQIAPGQTGN	HLA-A7401	1.1391	BINDER	NONBINDER	30.9885	0.7844	0	10	0.9636	0.01	0.7558	0.01
RQIAPGQTGK	RQIAPGQTGN	HLA-B2705	1.6728	BINDER	NONBINDER	9.2555	0.6203	0	10	0.958	0.01	0.5942	0.01
SASFSTFKCY	LAPFFTFKCY	HLA-A0101	0.2689	BINDER	BINDER	0.8184	0.9306	0.8548	10	0.9266	0.8973	0.8623	0.767
SASFSTFKCY	LAPFFTFKCY	HLA-A1101	1.7735	BINDER	NONBINDER	5.7463	0.5841	0.0036	10	0.9209	0.01	0.5379	0.01
SASFSTFKCY	LAPFFTFKCY	HLA-A2601	1.8498	BINDER	BINDER	1.9091	0.5561	0.534	10	0.9196	0.8743	0.5114	0.4669
SASFSTFKCY	LAPFFTFKCY	HLA-A2902	0.5353	BINDER	BINDER	0.5836	0.9	0.8933	10	0.933	0.8923	0.8397	0.7971
SASFSTFKCY	LAPFFTFKCY	HLA-A3002	0.2092	BINDER	BINDER	1.1852	0.9362	0.7725	10	0.9241	0.8919	0.8651	0.689
SASFSTFKCY	LAPFFTFKCY	HLA-B1501	1.1149	BINDER	BINDER	1.9663	0.7905	0.5126	10	0.9336	0.8731	0.738	0.4476
SASFSTFKCY	LAPFFTFKCY	HLA-B1503	1.7819	BINDER	NONBINDER	3.1075	0.5811	0.1596	10	0.9207	0.01	0.535	0.01
SASFSTFKCY	LAPFFTFKCY	HLA-B3501	0.7436	BINDER	BINDER	0.5101	0.8681	0.9033	10	0.9359	0.8901	0.8125	0.804
SASFSTFKCY	LAPFFTFKCY	HLA-B5301	2.2433	NONBINDER	BINDER	0.9933	0.4098	0.8191	10	0.01	0.8965	0.01	0.7343
SASFSTFKCY	LAPFFTFKCY	HLA-B5801	1.4362	BINDER	NONBINDER	4.1737	0.6997	0.0369	10	0.9269	0.01	0.6486	0.01
SASFSTFKCY	LAPFFTFKCY	HLA-B5802	1.212	BINDER	NONBINDER	3.1845	0.7653	0.1447	10	0.9314	0.01	0.7128	0.01
SASFSTFKCY	LAPFFTFKCY	HLA-C0202	0.7764	BINDER	BINDER	1.4187	0.8624	0.7052	10	0.9363	0.8856	0.8075	0.6245
SASFSTFKCY	LAPFFTFKCY	HLA-C0210	0.7764	BINDER	BINDER	1.4187	0.8624	0.7052	10	0.9363	0.8856	0.8075	0.6245
SASFSTFKCY	LAPFFTFKCY	HLA-C0302	0.8406	BINDER	BINDER	1.3844	0.8506	0.7157	10	0.9369	0.8865	0.7969	0.6345
SASFSTFKCY	LAPFFTFKCY	HLA-C1202	0.7852	BINDER	BINDER	1.2323	0.8608	0.7598	10	0.9363	0.8906	0.806	0.6767
SASFSTFKCY	LAPFFTFKCY	HLA-C1203	1.0526	BINDER	BINDER	1.3526	0.8055	0.7253	10	0.9352	0.8873	0.7533	0.6436
SASFSTFKCY	LAPFFTFKCY	HLA-C1601	0.7257	BINDER	BINDER	1.6831	0.8712	0.6166	10	0.9357	0.8792	0.8152	0.5421
SEETGTLIV	SEEIGTLIV	HLA-B4001	0.3814	BINDER	BINDER	0.3809	0.9189	0.919	9	0.8406	0.9206	0.7724	0.846
SEETGTLIV	SEEIGTLIV	HLA-B4002	1.2526	BINDER	BINDER	0.9694	0.7542	0.8243	9	0.8415	0.9267	0.6347	0.7639
SEETGTLIV	SEEIGTLIV	HLA-B4006	0.8159	BINDER	BINDER	0.6698	0.8552	0.8803	9	0.8539	0.9262	0.7303	0.8153
SEETGTLIV	SEEIGTLIV	HLA-B4402	1.8268	BINDER	BINDER	1.8001	0.5646	0.5744	9	0.82	0.9099	0.463	0.5226
SEETGTLIV	SEEIGTLIV	HLA-B4403	1.84	BINDER	BINDER	1.787	0.5597	0.5792	9	0.8195	0.9101	0.4587	0.5271
SEETGTLIV	SEEIGTLIV	HLA-B4501	0.3361	BINDER	BINDER	0.336	0.9239	0.9239	9	0.8381	0.9193	0.7743	0.8493
SEETGTLIV	SEEIGTLIV	HLA-B5001	0.5121	BINDER	BINDER	0.5412	0.9031	0.8992	9	0.8464	0.9242	0.7644	0.831
SNVTWFHAI	SNVTWFHVI	HLA-A2402	2.273	NONBINDER	BINDER	1.9537	0.399	0.5174	9	0.01	0.991	0.01	0.5127
SNVTWFHAI	SNVTWFHVI	HLA-A2501	1.2399	BINDER	NONBINDER	2.4972	0.7577	0.3217	9	0.9894	0.01	0.7497	0.01
SNVTWFHAI	SNVTWFHVI	HLA-A3201	1.3989	BINDER	BINDER	1.8568	0.7113	0.5535	9	0.989	0.9912	0.7035	0.5486
SNVTWFHAI	SNVTWFHVI	HLA-A6802	1.0976	BINDER	NONBINDER	2.4274	0.7947	0.345	9	0.9898	0.01	0.7866	0.01
SNVTWFHAI	SNVTWFHVI	HLA-B1402	0.216	BINDER	BINDER	0.5313	0.9356	0.9005	9	0.9889	0.9926	0.9252	0.8938
SNVTWFHAI	SNVTWFHVI	HLA-B5101	1.974	BINDER	BINDER	1.9016	0.5097	0.5368	9	0.9875	0.9911	0.5033	0.532
SNVTWFHAI	SNVTWFHVI	HLA-B5201	0.1525	BINDER	BINDER	0.1141	0.9411	0.9442	9	0.9885	0.9908	0.9303	0.9355
SNVTWFHAI	SNVTWFHVI	HLA-C0602	1.5481	BINDER	BINDER	1.4315	0.6633	0.7011	9	0.9885	0.9919	0.6557	0.6954
SNVTWFHAI	SNVTWFHVI	HLA-C0801	0.9064	BINDER	BINDER	1.3662	0.8376	0.7213	9	0.9902	0.9921	0.8294	0.7156
SNVTWFHAI	SNVTWFHVI	HLA-C1202	1.5789	BINDER	NONBINDER	2.1511	0.6529	0.4436	9	0.9884	0.01	0.6453	0.01
SNVTWFHAI	SNVTWFHVI	HLA-C1203	1.5687	BINDER	BINDER	1.8017	0.6563	0.5738	9	0.9885	0.9913	0.6488	0.5688
SNVTWFHAI	SNVTWFHVI	HLA-C1502	0.5707	BINDER	BINDER	0.6092	0.8951	0.8896	9	0.9901	0.9927	0.8862	0.8831
SPRRARSVA	SHRRARSVA	HLA-B0702	0.0088	BINDER	NONBINDER	3.3663	0.952	0.1141	9	0.8297	0.01	0.7899	0.01
SPRRARSVA	SHRRARSVA	HLA-B0801	0.486	BINDER	NONBINDER	3.6784	0.9064	0.0746	9	0.909	0.01	0.8239	0.01
SPRRARSVA	SHRRARSVA	HLA-B1402	2.136	NONBINDER	BINDER	0.4495	0.4492	0.911	9	0.01	0.908	0.01	0.8272
SPRRARSVA	SHRRARSVA	HLA-B4201	0.0234	BINDER	NONBINDER	6.554	0.951	0.0011	9	0.852	0.01	0.8103	0.01
SSRGTSPAR	SSKRTSPAR	HLA-A3001	0.1991	BINDER	BINDER	0.2491	0.9371	0.9325	9	0.6816	0.8704	0.6387	0.8116
SSRGTSPAR	SSKRTSPAR	HLA-A3101	0.2811	BINDER	BINDER	0.1671	0.9295	0.9399	9	0.6925	0.8632	0.6437	0.8113
SSRGTSPAR	SSKRTSPAR	HLA-A3303	0.4757	BINDER	BINDER	0.5158	0.9077	0.9026	9	0.7092	0.8831	0.6437	0.7971
SSRGTSPAR	SSKRTSPAR	HLA-A6801	1.3902	BINDER	BINDER	1.6812	0.714	0.6173	9	0.6994	0.8697	0.4994	0.5369
SSRGTSPAR	SSKRTSPAR	HLA-A7401	1.0188	BINDER	BINDER	1.0815	0.8133	0.7986	9	0.724	0.8877	0.5888	0.7089
STVFPPTSF	STVFPLTSF	HLA-A2501	0.1761	BINDER	BINDER	0.0332	0.9391	0.9503	9	0.9854	0.8775	0.9254	0.8339
STVFPPTSF	STVFPLTSF	HLA-A2601	0.2796	BINDER	BINDER	0.0491	0.9296	0.9491	9	0.9861	0.8836	0.9167	0.8386
STVFPPTSF	STVFPLTSF	HLA-A3201	0.3246	BINDER	BINDER	0.1276	0.9251	0.9431	9	0.9863	0.8967	0.9124	0.8457
STVFPPTSF	STVFPLTSF	HLA-B1501	0.6925	BINDER	BINDER	0.2679	0.8767	0.9307	9	0.9873	0.9055	0.8656	0.8427
STVFPPTSF	STVFPLTSF	HLA-B1503	0.8794	BINDER	BINDER	0.7201	0.843	0.8721	9	0.9876	0.9161	0.8325	0.7989
STVFPPTSF	STVFPLTSF	HLA-B3501	1.5702	BINDER	BINDER	1.4803	0.6558	0.6856	9	0.9851	0.9038	0.646	0.6196
STVFPPTSF	STVFPLTSF	HLA-B5701	1.7207	BINDER	BINDER	0.9558	0.6032	0.8273	9	0.9846	0.9161	0.5939	0.7579
STVFPPTSF	STVFPLTSF	HLA-B5801	1.392	BINDER	BINDER	0.9865	0.7134	0.8206	9	0.9857	0.9157	0.7032	0.7514
STVFPPTSF	STVFPLTSF	HLA-B5802	0.6044	BINDER	BINDER	0.4254	0.8903	0.9139	9	0.9872	0.9106	0.8789	0.8322
STVFPPTSF	STVFPLTSF	HLA-C0102	1.4717	BINDER	BINDER	1.7489	0.6884	0.5931	9	0.9854	0.8978	0.6783	0.5325
STVFPPTSF	STVFPLTSF	HLA-C0202	0.2336	BINDER	BINDER	0.1807	0.934	0.9387	9	0.9858	0.901	0.9207	0.8458
STVFPPTSF	STVFPLTSF	HLA-C0210	0.2336	BINDER	BINDER	0.1807	0.934	0.9387	9	0.9858	0.901	0.9207	0.8458
STVFPPTSF	STVFPLTSF	HLA-C0302	0.1396	BINDER	BINDER	0.1335	0.9422	0.9427	9	0.985	0.8973	0.9281	0.8459
STVFPPTSF	STVFPLTSF	HLA-C0303	0.3721	BINDER	BINDER	0.4665	0.92	0.9089	9	0.9865	0.9116	0.9076	0.8286
STVFPPTSF	STVFPLTSF	HLA-C0304	0.3721	BINDER	BINDER	0.4665	0.92	0.9089	9	0.9865	0.9116	0.9076	0.8286
STVFPPTSF	STVFPLTSF	HLA-C0701	1.4572	BINDER	NONBINDER	2.1031	0.693	0.4614	9	0.9855	0.01	0.683	0.01
STVFPPTSF	STVFPLTSF	HLA-C0801	1.4222	BINDER	BINDER	1.7117	0.7041	0.6065	9	0.9856	0.8986	0.694	0.545
STVFPPTSF	STVFPLTSF	HLA-C1202	0.3955	BINDER	BINDER	0.2807	0.9173	0.9295	9	0.9866	0.906	0.905	0.8421
STVFPPTSF	STVFPLTSF	HLA-C1203	0.5099	BINDER	BINDER	0.4699	0.9034	0.9085	9	0.9869	0.9117	0.8916	0.8283
STVFPPTSF	STVFPLTSF	HLA-C1402	1.1695	BINDER	BINDER	1.3565	0.7766	0.7242	9	0.9866	0.9068	0.7662	0.6567
STVFPPTSF	STVFPLTSF	HLA-C1502	1.2791	BINDER	BINDER	1.3573	0.7467	0.7239	9	0.9862	0.9068	0.7364	0.6564
STVFPPTSF	STVFPLTSF	HLA-C1601	0.2891	BINDER	BINDER	0.4441	0.9287	0.9116	9	0.9861	0.9111	0.9158	0.8306
STVFPPTSF	STVFPLTSF	HLA-C1701	1.2144	BINDER	BINDER	1.4371	0.7647	0.6994	9	0.9864	0.9048	0.7543	0.6328
SVLNDILSR	SVLNDIFSR	HLA-A0302	1.1143	BINDER	BINDER	0.8226	0.7906	0.854	9	0.7857	0.7741	0.6212	0.6611
SVLNDILSR	SVLNDIFSR	HLA-A1101	0.3612	BINDER	BINDER	0.2658	0.9212	0.9309	9	0.7732	0.739	0.7123	0.6879
SVLNDILSR	SVLNDIFSR	HLA-A3101	1.17	BINDER	BINDER	0.2545	0.7764	0.932	9	0.7836	0.7376	0.6084	0.6874
SVLNDILSR	SVLNDIFSR	HLA-A3303	1.0641	BINDER	BINDER	0.2594	0.8028	0.9316	9	0.7873	0.7382	0.632	0.6877
SVLNDILSR	SVLNDIFSR	HLA-A6801	1.0323	BINDER	BINDER	0.3895	0.8102	0.918	9	0.7882	0.7516	0.6386	0.69
SVLNDILSR	SVLNDIFSR	HLA-A7401	0.4716	BINDER	BINDER	0.1644	0.9083	0.9401	9	0.7811	0.7228	0.7095	0.6795
SVLNDILSRL	SVLNDIFSRL	HLA-A0201	2.015	NONBINDER	BINDER	1.5752	0.4944	0.6541	10	0.01	0.7792	0.01	0.5097
SVLNDILSRL	SVLNDIFSRL	HLA-A0202	0.3588	BINDER	BINDER	0.4389	0.9214	0.9123	10	0.8857	0.7927	0.8161	0.7232
SVLNDILSRL	SVLNDIFSRL	HLA-A0206	1.8099	BINDER	BINDER	0.7901	0.5708	0.8599	10	0.8726	0.8051	0.4981	0.6923
SVLNDILSRL	SVLNDIFSRL	HLA-A0211	1.0938	BINDER	BINDER	1.0433	0.7956	0.8077	10	0.8889	0.8001	0.7072	0.6462
SVLNDILSRL	SVLNDIFSRL	HLA-A2501	1.6723	BINDER	BINDER	1.8031	0.6205	0.5733	10	0.8756	0.7715	0.5433	0.4423
SVLNDILSRL	SVLNDIFSRL	HLA-A6802	2.3807	NONBINDER	BINDER	1.5208	0.361	0.6723	10	0.01	0.7812	0.01	0.5252
SVLNDILSRL	SVLNDIFSRL	HLA-C1701	1.6613	BINDER	BINDER	1.6263	0.6243	0.6366	10	0.8759	0.7773	0.5468	0.4948
SVLYNSASF	SVLYNLAPF	HLA-A0206	7.8667	NONBINDER	BINDER	1.8733	0.0002	0.5474	9	0.01	0.9379	0.01	0.5134
SVLYNSASF	SVLYNLAPF	HLA-A2301	1.4252	BINDER	BINDER	1.0354	0.7031	0.8095	9	0.6418	0.9476	0.4512	0.7671
SVLYNSASF	SVLYNLAPF	HLA-A2402	1.5131	BINDER	BINDER	1.2608	0.6749	0.7519	9	0.6367	0.9454	0.4297	0.7108
SVLYNSASF	SVLYNLAPF	HLA-A2501	0.2853	BINDER	BINDER	0.0869	0.929	0.9463	9	0.6387	0.9321	0.5934	0.882
SVLYNSASF	SVLYNLAPF	HLA-A2601	0.4387	BINDER	BINDER	0.1739	0.9123	0.9393	9	0.6541	0.939	0.5967	0.882
SVLYNSASF	SVLYNLAPF	HLA-A2902	1.6463	BINDER	BINDER	1.1611	0.6296	0.7787	9	0.6295	0.9465	0.3963	0.737
SVLYNSASF	SVLYNLAPF	HLA-A3002	1.7607	BINDER	BINDER	1.585	0.5888	0.6508	9	0.6237	0.9413	0.3672	0.6126
SVLYNSASF	SVLYNLAPF	HLA-A3201	0.1497	BINDER	BINDER	0.1143	0.9413	0.9442	9	0.6154	0.9349	0.5793	0.8827
SVLYNSASF	SVLYNLAPF	HLA-B1501	0.2881	BINDER	BINDER	0.2754	0.9288	0.93	9	0.639	0.9431	0.5935	0.8771
SVLYNSASF	SVLYNLAPF	HLA-B1503	0.2723	BINDER	BINDER	0.382	0.9303	0.9189	9	0.637	0.9458	0.5926	0.8691
SVLYNSASF	SVLYNLAPF	HLA-B3501	0.3503	BINDER	BINDER	0.398	0.9223	0.9171	9	0.6462	0.9461	0.596	0.8677
SVLYNSASF	SVLYNLAPF	HLA-B3503	1.3358	BINDER	BINDER	1.3617	0.7303	0.7226	9	0.6473	0.9441	0.4727	0.6822
SVLYNSASF	SVLYNLAPF	HLA-C0102	1.0758	BINDER	BINDER	1.6758	0.8	0.6192	9	0.6622	0.9402	0.5298	0.5822
SVLYNSASF	SVLYNLAPF	HLA-C0202	0.6991	BINDER	BINDER	0.6265	0.8756	0.887	9	0.669	0.949	0.5858	0.8418
SVLYNSASF	SVLYNLAPF	HLA-C0210	0.6991	BINDER	BINDER	0.6265	0.8756	0.887	9	0.669	0.949	0.5858	0.8418
SVLYNSASF	SVLYNLAPF	HLA-C0302	0.1812	BINDER	BINDER	0.2013	0.9387	0.9369	9	0.6221	0.9403	0.584	0.881
SVLYNSASF	SVLYNLAPF	HLA-C0303	0.3801	BINDER	BINDER	0.5786	0.9191	0.894	9	0.6492	0.9486	0.5967	0.848
SVLYNSASF	SVLYNLAPF	HLA-C0304	0.3801	BINDER	BINDER	0.5786	0.9191	0.894	9	0.6492	0.9486	0.5967	0.848
SVLYNSASF	SVLYNLAPF	HLA-C0801	1.2141	BINDER	BINDER	1.2001	0.7647	0.7685	9	0.655	0.9461	0.5009	0.7271
SVLYNSASF	SVLYNLAPF	HLA-C1202	0.5861	BINDER	BINDER	0.4997	0.8929	0.9047	9	0.6638	0.9477	0.5927	0.8574
SVLYNSASF	SVLYNLAPF	HLA-C1203	1.3773	BINDER	BINDER	1.2915	0.7179	0.7432	9	0.6447	0.945	0.4628	0.7023
SVLYNSASF	SVLYNLAPF	HLA-C1402	0.6492	BINDER	BINDER	0.6782	0.8835	0.879	9	0.667	0.9492	0.5893	0.8343
SVLYNSASF	SVLYNLAPF	HLA-C1601	0.8491	BINDER	BINDER	1.0617	0.8489	0.8034	9	0.6702	0.9474	0.5689	0.7611
SYQTQTNSPR	SYQTQTKSHR	HLA-A3101	0.5593	BINDER	BINDER	1.0815	0.8967	0.7986	10	0.9106	0.7998	0.8165	0.6387
SYQTQTNSPR	SYQTQTKSHR	HLA-A3303	0.5557	BINDER	BINDER	1.0628	0.8972	0.8031	10	0.9105	0.801	0.8169	0.6433
TEKSNIIRGW	IEKSNIIRGW	HLA-B4402	0.0116	BINDER	BINDER	0.0581	0.9518	0.9485	10	0.8683	0.8895	0.8264	0.8437
TEKSNIIRGW	IEKSNIIRGW	HLA-B4403	0.0331	BINDER	BINDER	0.0933	0.9503	0.9458	10	0.8827	0.8947	0.8388	0.8462
TLACFVLAAV	TLTCFVLAAV	HLA-A0201	0.1554	BINDER	BINDER	0.4097	0.9409	0.9157	10	0.8317	0.8826	0.7825	0.8082
TLACFVLAAV	TLTCFVLAAV	HLA-A0202	0.0572	BINDER	BINDER	0.3168	0.9485	0.9259	10	0.8085	0.8788	0.7669	0.8137
TLACFVLAAV	TLTCFVLAAV	HLA-A0206	0.2219	BINDER	BINDER	0.5847	0.9351	0.8931	10	0.8398	0.8871	0.7853	0.7923
TLACFVLAAV	TLTCFVLAAV	HLA-A0211	0.206	BINDER	BINDER	0.5326	0.9365	0.9003	10	0.8381	0.8861	0.7849	0.7978
TLACFVLAAV	TLTCFVLAAV	HLA-A6802	0.2246	BINDER	BINDER	0.0981	0.9348	0.9455	10	0.84	0.8589	0.7852	0.8121
TQLNRALTGI	TQLKRALTGI	HLA-A0206	0.6785	BINDER	BINDER	1.2015	0.8789	0.7681	10	0.9679	0.9676	0.8507	0.7432
TQLNRALTGI	TQLKRALTGI	HLA-B5201	0.3999	BINDER	BINDER	0.4655	0.9168	0.909	10	0.9654	0.967	0.8851	0.879
TQTNSPRRAR	TQTKSHRRAR	HLA-A3101	1.0681	BINDER	BINDER	1.8093	0.8018	0.571	10	0.9564	0.7273	0.7668	0.4153
TQTNSPRRAR	TQTKSHRRAR	HLA-A3303	0.7511	BINDER	BINDER	1.7658	0.8668	0.5869	10	0.9568	0.7292	0.8294	0.428
TQTNSPRRAR	TQTKSHRRAR	HLA-A6801	1.647	BINDER	NONBINDER	6.7987	0.6294	0.0007	10	0.9488	0.01	0.5972	0.01
VAKSHNIAL	VAKSHNITL	HLA-B0702	0.4898	BINDER	BINDER	1.0274	0.906	0.8114	9	0.3295	0.6252	0.2985	0.5073
VAKSHNIAL	VAKSHNITL	HLA-B0801	0.1415	BINDER	BINDER	0.3152	0.942	0.926	9	0.2943	0.6075	0.2772	0.5625
VAKSHNIAL	VAKSHNITL	HLA-B1402	0.0786	BINDER	BINDER	0.1566	0.947	0.9408	9	0.2801	0.584	0.2653	0.5494
VAKSHNIAL	VAKSHNITL	HLA-B4201	0.2696	BINDER	BINDER	0.5672	0.9306	0.8956	9	0.3126	0.6257	0.2909	0.5604
VAKSHNIAL	VAKSHNITL	HLA-C0102	0.325	BINDER	BINDER	0.3106	0.925	0.9265	9	0.318	0.607	0.2942	0.5624
VAKSHNIAL	VAKSHNITL	HLA-C0202	0.3392	BINDER	BINDER	0.3719	0.9235	0.92	9	0.3192	0.6128	0.2948	0.5638
VAKSHNIAL	VAKSHNITL	HLA-C0210	0.3392	BINDER	BINDER	0.3719	0.9235	0.92	9	0.3192	0.6128	0.2948	0.5638
VAKSHNIAL	VAKSHNITL	HLA-C0302	0.2203	BINDER	BINDER	0.3315	0.9352	0.9243	9	0.3067	0.6092	0.2868	0.5631
VAKSHNIAL	VAKSHNITL	HLA-C0303	0.0589	BINDER	BINDER	0.0809	0.9484	0.9468	9	0.2735	0.5631	0.2594	0.5331
VAKSHNIAL	VAKSHNITL	HLA-C0304	0.0589	BINDER	BINDER	0.0809	0.9484	0.9468	9	0.2735	0.5631	0.2594	0.5331
VAKSHNIAL	VAKSHNITL	HLA-C0602	0.7031	BINDER	BINDER	0.5451	0.8749	0.8987	9	0.3372	0.6246	0.295	0.5613
VAKSHNIAL	VAKSHNITL	HLA-C0701	0.4743	BINDER	BINDER	0.4206	0.9079	0.9144	9	0.3286	0.6167	0.2983	0.5639
VAKSHNIAL	VAKSHNITL	HLA-C0702	0.7399	BINDER	BINDER	0.8469	0.8688	0.8494	9	0.3374	0.6316	0.2931	0.5365
VAKSHNIAL	VAKSHNITL	HLA-C0801	0.4539	BINDER	BINDER	0.5375	0.9105	0.8997	9	0.3274	0.6241	0.2981	0.5615
VAKSHNIAL	VAKSHNITL	HLA-C1202	0.1471	BINDER	BINDER	0.2308	0.9415	0.9342	9	0.2954	0.5968	0.2781	0.5575
VAKSHNIAL	VAKSHNITL	HLA-C1203	0.0957	BINDER	BINDER	0.0932	0.9457	0.9458	9	0.2848	0.5675	0.2693	0.5367
VAKSHNIAL	VAKSHNITL	HLA-C1502	0.611	BINDER	BINDER	0.442	0.8893	0.9119	9	0.335	0.6182	0.2979	0.5637
VAKSHNIAL	VAKSHNITL	HLA-C1601	0.0342	BINDER	BINDER	0.0463	0.9502	0.9493	9	0.2622	0.5449	0.2491	0.5173
VAKSHNIAL	VAKSHNITL	HLA-C1701	0.3392	BINDER	BINDER	0.2575	0.9235	0.9317	9	0.3192	0.6006	0.2948	0.5596
VGGNYNYLY	VSGNYNYLY	HLA-A0101	1.0086	BINDER	BINDER	0.0571	0.8156	0.9486	9	0.7975	0.7428	0.6504	0.7046
VGGNYNYLY	VSGNYNYLY	HLA-A2902	0.4114	BINDER	BINDER	0.1161	0.9155	0.9441	9	0.7891	0.7596	0.7224	0.7171
VGGNYNYLY	VSGNYNYLY	HLA-A3002	0.1134	BINDER	BINDER	0.0274	0.9443	0.9507	9	0.759	0.7259	0.7167	0.6901
VGGNYNYLY	VSGNYNYLY	HLA-B5701	5.1772	NONBINDER	BINDER	0.833	0.0084	0.852	9	0.01	0.8015	0.01	0.6829
VGGNYNYLY	VSGNYNYLY	HLA-B5801	3.5648	NONBINDER	BINDER	0.4786	0.0873	0.9074	9	0.01	0.7922	0.01	0.7188
VGGNYNYLY	VSGNYNYLY	HLA-B5802	2.0395	NONBINDER	BINDER	0.4214	0.4852	0.9143	9	0.01	0.7896	0.01	0.7219
VGGNYNYLY	VSGNYNYLY	HLA-C0202	5.3341	NONBINDER	BINDER	1.3561	0.0067	0.7243	9	0.01	0.7806	0.01	0.5654
VGGNYNYLY	VSGNYNYLY	HLA-C0210	5.3341	NONBINDER	BINDER	1.3561	0.0067	0.7243	9	0.01	0.7806	0.01	0.5654
VGGNYNYLY	VSGNYNYLY	HLA-C0701	2.2323	NONBINDER	BINDER	0.6083	0.4138	0.8897	9	0.01	0.797	0.01	0.7091
VGGNYNYLY	VSGNYNYLY	HLA-C1601	3.3916	NONBINDER	BINDER	0.6956	0.1103	0.8762	9	0.01	0.7994	0.01	0.7004
VGYQPYRVV	VGHQPYRVV	HLA-B5101	0.7068	BINDER	NONBINDER	2.1309	0.8743	0.4511	9	0.9132	0.01	0.7984	0.01
VGYQPYRVV	VGHQPYRVV	HLA-B5201	0.0887	BINDER	BINDER	1.0034	0.9462	0.8168	9	0.8836	0.9699	0.8361	0.7922
VGYQPYRVV	VGHQPYRVV	HLA-C0102	1.4414	BINDER	NONBINDER	2.3658	0.698	0.3662	9	0.9026	0.01	0.63	0.01
VGYQPYRVV	VGHQPYRVV	HLA-C0602	0.4953	BINDER	BINDER	0.9838	0.9053	0.8212	9	0.9091	0.97	0.823	0.7966
VGYQPYRVV	VGHQPYRVV	HLA-C0701	1.4836	BINDER	NONBINDER	2.5198	0.6845	0.3144	9	0.9016	0.01	0.6171	0.01
VGYQPYRVV	VGHQPYRVV	HLA-C1203	0.9008	BINDER	BINDER	1.9148	0.8387	0.5319	9	0.9132	0.9639	0.7659	0.5127
VGYQPYRVV	VGHQPYRVV	HLA-C1502	0.9012	BINDER	NONBINDER	2.3858	0.8386	0.3592	9	0.9132	0.01	0.7658	0.01
VGYQPYRVV	VGHQPYRVV	HLA-C1601	1.5463	BINDER	NONBINDER	2.6534	0.6639	0.2729	9	0.9002	0.01	0.5976	0.01
VLNDILSRL	VLNDIFSRL	HLA-A0201	0.3345	BINDER	BINDER	0.3623	0.924	0.921	9	0.8868	0.8011	0.8194	0.7378
VLNDILSRL	VLNDIFSRL	HLA-A0202	0.0355	BINDER	BINDER	0.0396	0.9501	0.9498	9	0.8446	0.7451	0.8025	0.7077
VLNDILSRL	VLNDIFSRL	HLA-A0206	0.8603	BINDER	BINDER	0.8124	0.8468	0.8559	9	0.8962	0.8161	0.7589	0.6985
VLNDILSRL	VLNDIFSRL	HLA-A0211	0.1263	BINDER	BINDER	0.1337	0.9432	0.9426	9	0.8695	0.7768	0.8201	0.7322
VLNDILSRL	VLNDIFSRL	HLA-A3201	1.3262	BINDER	BINDER	0.8482	0.7332	0.8491	9	0.8871	0.8157	0.6504	0.6926
VLNDILSRL	VLNDIFSRL	HLA-C0102	0.9719	BINDER	BINDER	0.6428	0.8238	0.8845	9	0.8946	0.8137	0.737	0.7197
VLNDILSRL	VLNDIFSRL	HLA-C0202	0.602	BINDER	BINDER	0.6397	0.8906	0.885	9	0.8955	0.8136	0.7975	0.72
VLNDILSRL	VLNDIFSRL	HLA-C0210	0.602	BINDER	BINDER	0.6397	0.8906	0.885	9	0.8955	0.8136	0.7975	0.72
VLNDILSRL	VLNDIFSRL	HLA-C0303	2.3471	NONBINDER	BINDER	1.4894	0.3727	0.6826	9	0.01	0.7945	0.01	0.5423
VLNDILSRL	VLNDIFSRL	HLA-C0304	2.3471	NONBINDER	BINDER	1.4894	0.3727	0.6826	9	0.01	0.7945	0.01	0.5423
VLNDILSRL	VLNDIFSRL	HLA-C0401	0.5119	BINDER	BINDER	0.3459	0.9031	0.9228	9	0.8934	0.8	0.8068	0.7382
VLNDILSRL	VLNDIFSRL	HLA-C0501	0.5816	BINDER	BINDER	0.5825	0.8936	0.8934	9	0.8951	0.8118	0.7999	0.7253
VLNDILSRL	VLNDIFSRL	HLA-C0602	1.0902	BINDER	BINDER	0.9944	0.7965	0.8188	9	0.8924	0.8126	0.7108	0.6654
VLNDILSRL	VLNDIFSRL	HLA-C0701	1.133	BINDER	BINDER	0.9757	0.7859	0.8229	9	0.8916	0.8131	0.7007	0.6691
VLNDILSRL	VLNDIFSRL	HLA-C0702	1.2981	BINDER	BINDER	0.8034	0.7413	0.8575	9	0.8878	0.8161	0.6581	0.6998
VLNDILSRL	VLNDIFSRL	HLA-C0801	1.707	BINDER	BINDER	1.1374	0.6081	0.7848	9	0.8773	0.8085	0.5335	0.6345
VLNDILSRL	VLNDIFSRL	HLA-C0802	1.4264	BINDER	BINDER	1.1292	0.7027	0.7869	9	0.8844	0.8088	0.6215	0.6364
VLNDILSRL	VLNDIFSRL	HLA-C1202	1.409	BINDER	BINDER	1.0645	0.7082	0.8027	9	0.8849	0.8108	0.6267	0.6508
VLNDILSRL	VLNDIFSRL	HLA-C1203	1.5373	BINDER	BINDER	1.2581	0.6669	0.7527	9	0.8815	0.8038	0.5879	0.605
VLNDILSRL	VLNDIFSRL	HLA-C1502	1.3077	BINDER	BINDER	1.1442	0.7386	0.7831	9	0.8875	0.8083	0.6555	0.633
VLNDILSRL	VLNDIFSRL	HLA-C1701	0.1274	BINDER	BINDER	0.113	0.9432	0.9443	9	0.8697	0.7724	0.8203	0.7294
VLNEKCSAY	VLNERCSAY	HLA-A0101	1.0325	BINDER	BINDER	0.8769	0.8102	0.8435	9	0.8209	0.6691	0.6651	0.5644
VLNEKCSAY	VLNERCSAY	HLA-A2902	0.7639	BINDER	BINDER	0.6413	0.8646	0.8847	9	0.8256	0.6649	0.7138	0.5882
VLNEKCSAY	VLNERCSAY	HLA-A3002	0.5479	BINDER	BINDER	0.3967	0.8983	0.9172	9	0.8193	0.6464	0.736	0.5929
VLNEKCSAY	VLNERCSAY	HLA-B1501	0.2328	BINDER	BINDER	0.1731	0.9341	0.9394	9	0.7978	0.6126	0.7452	0.5755
VLNEKCSAY	VLNERCSAY	HLA-B1503	0.6283	BINDER	BINDER	0.4429	0.8867	0.9118	9	0.8224	0.6508	0.7292	0.5934
VLNEKCSAY	VLNERCSAY	HLA-B3501	1.1263	BINDER	BINDER	0.9615	0.7876	0.826	9	0.8179	0.6668	0.6442	0.5508
VLNEKCSAY	VLNERCSAY	HLA-C0202	1.3674	BINDER	BINDER	1.0493	0.7209	0.8063	9	0.8076	0.6637	0.5822	0.5351
VLNEKCSAY	VLNERCSAY	HLA-C0210	1.3674	BINDER	BINDER	1.0493	0.7209	0.8063	9	0.8076	0.6637	0.5822	0.5351
VLNEKCSAY	VLNERCSAY	HLA-C0302	1.1079	BINDER	BINDER	0.7963	0.7922	0.8588	9	0.8186	0.6701	0.6485	0.5755
VLNEKCSAY	VLNERCSAY	HLA-C0702	1.8971	BINDER	BINDER	1.2178	0.5385	0.7637	9	0.7872	0.6559	0.4239	0.5009
VLNEKCSAY	VLNERCSAY	HLA-C1202	1.2219	BINDER	BINDER	0.811	0.7626	0.8561	9	0.8141	0.67	0.6208	0.5736
VLNEKCSAY	VLNERCSAY	HLA-C1402	1.0823	BINDER	BINDER	0.7815	0.7984	0.8615	9	0.8194	0.67	0.6542	0.5772
VTWFHAIHV	VTWFHVISG	HLA-A0201	1.3026	BINDER	NONBINDER	19.4268	0.74	0	9	0.9278	0.8822	0.6866	0.01
VTWFHAIHV	VTWFHVISG	HLA-A0206	0.5248	BINDER	NONBINDER	14.773	0.9014	0	9	0.9324	0.8928	0.8405	0.01
VTWFHAIHV	VTWFHVISG	HLA-A0211	0.9482	BINDER	NONBINDER	18.5435	0.8289	0	9	0.9326	0.8841	0.773	0.01
VTWFHAIHV	VTWFHVISG	HLA-A3201	0.5502	BINDER	NONBINDER	2.6918	0.898	0.2616	9	0.9328	0.01	0.8377	0.01
VTWFHAIHV	VTWFHVISG	HLA-A6802	0.3765	BINDER	NONBINDER	11.5858	0.9195	0	9	0.9298	0.9014	0.855	0.01
VTWFHAIHV	VTWFHVISG	HLA-B5101	1.6032	BINDER	NONBINDER	18.4017	0.6446	0	9	0.9227	0.8844	0.5948	0.01
VTWFHAIHV	VTWFHVISG	HLA-B5201	0.3595	BINDER	NONBINDER	11.0549	0.9213	0	9	0.9294	0.9031	0.8563	0.01
VTWFHAIHV	VTWFHVISG	HLA-C0602	1.4808	BINDER	NONBINDER	31.377	0.6854	0	9	0.9247	0.01	0.6338	0.01
VTWFHAIHV	VTWFHVISG	HLA-C1203	0.8232	BINDER	NONBINDER	11.3868	0.8539	0	9	0.9337	0.902	0.7973	0.01
VTWFHAIHV	VTWFHVISG	HLA-C1502	0.1082	BINDER	NONBINDER	10.2696	0.9447	0	9	0.9174	0.9056	0.8667	0.01
VTWFHAIHV	VTWFHVISG	HLA-C1601	1.3761	BINDER	NONBINDER	10.9491	0.7183	0	9	0.9265	0.9034	0.6655	0.01
VTWFHAIHV	VTWFHVISG	HLA-C1701	0.8908	BINDER	NONBINDER	19.2093	0.8407	0	9	0.9332	0.8827	0.7845	0.01
WLDMVDTSL	WLDMVDTSF	HLA-A0101	0.9199	BINDER	BINDER	0.4365	0.8348	0.9126	9	0.8674	0.8623	0.7241	0.7869
WLDMVDTSL	WLDMVDTSF	HLA-A0201	0.3395	BINDER	NONBINDER	3.6666	0.9235	0.0759	9	0.8576	0.01	0.792	0.01
WLDMVDTSL	WLDMVDTSF	HLA-A0202	0.2643	BINDER	NONBINDER	4.3691	0.9311	0.0278	9	0.8521	0.01	0.7934	0.01
WLDMVDTSL	WLDMVDTSF	HLA-A0206	0.7605	BINDER	NONBINDER	3.5258	0.8652	0.0921	9	0.8691	0.01	0.7519	0.01
WLDMVDTSL	WLDMVDTSF	HLA-A0211	0.6724	BINDER	NONBINDER	5.5818	0.8799	0.0046	9	0.8692	0.01	0.7648	0.01
WLDMVDTSL	WLDMVDTSF	HLA-B1503	6.5456	NONBINDER	BINDER	1.3858	0.0011	0.7153	9	0.01	0.8585	0.01	0.6141
WLDMVDTSL	WLDMVDTSF	HLA-B3501	2.1607	NONBINDER	BINDER	0.5375	0.44	0.8997	9	0.01	0.8663	0.01	0.7794
WLDMVDTSL	WLDMVDTSF	HLA-B3503	0.5573	BINDER	BINDER	1.0503	0.897	0.8061	9	0.867	0.867	0.7777	0.6989
WLDMVDTSL	WLDMVDTSF	HLA-B3801	0.9353	BINDER	BINDER	1.2738	0.8316	0.7482	9	0.8671	0.8618	0.7211	0.6448
WLDMVDTSL	WLDMVDTSF	HLA-B5301	4.8559	NONBINDER	BINDER	1.6351	0.0136	0.6335	9	0.01	0.8509	0.01	0.539
WLDMVDTSL	WLDMVDTSF	HLA-C0102	1.1515	BINDER	NONBINDER	3.708	0.7812	0.0716	9	0.8633	0.01	0.6744	0.01
WLDMVDTSL	WLDMVDTSF	HLA-C0302	3.0888	NONBINDER	BINDER	1.6175	0.1634	0.6396	9	0.01	0.8514	0.01	0.5446
WLDMVDTSL	WLDMVDTSF	HLA-C0303	1.2932	BINDER	NONBINDER	2.1071	0.7427	0.4599	9	0.8601	0.01	0.6388	0.01
WLDMVDTSL	WLDMVDTSF	HLA-C0304	1.2932	BINDER	NONBINDER	2.1071	0.7427	0.4599	9	0.8601	0.01	0.6388	0.01
WLDMVDTSL	WLDMVDTSF	HLA-C0401	0.0539	BINDER	BINDER	0.0641	0.9488	0.948	9	0.8153	0.8185	0.7736	0.7759
WLDMVDTSL	WLDMVDTSF	HLA-C0501	0.0294	BINDER	BINDER	0.0581	0.9505	0.9485	9	0.801	0.8162	0.7614	0.7742
WLDMVDTSL	WLDMVDTSF	HLA-C0801	0.0635	BINDER	BINDER	0.2058	0.9481	0.9365	9	0.8191	0.8456	0.7766	0.7919
WLDMVDTSL	WLDMVDTSF	HLA-C0802	0.0172	BINDER	BINDER	0.0464	0.9514	0.9493	9	0.7878	0.811	0.7495	0.7699
WLDMVDTSL	WLDMVDTSF	HLA-C1701	0.3208	BINDER	BINDER	1.0394	0.9254	0.8086	9	0.8564	0.8672	0.7925	0.7012
WLLWPVTLA	WLLWPVTLT	HLA-A0201	0.4771	BINDER	BINDER	1.6261	0.9076	0.6366	9	0.9733	0.9697	0.8834	0.6173
WLLWPVTLA	WLLWPVTLT	HLA-A0202	0.7983	BINDER	NONBINDER	2.6223	0.8585	0.2822	9	0.9734	0.01	0.8357	0.01
WLLWPVTLA	WLLWPVTLT	HLA-A0206	0.7407	BINDER	NONBINDER	2.3877	0.8686	0.3586	9	0.9736	0.01	0.8457	0.01
WLLWPVTLA	WLLWPVTLT	HLA-A0211	0.3341	BINDER	BINDER	1.0955	0.9241	0.7952	9	0.9719	0.9726	0.8981	0.7734
WPVTLACFVL	WPVTLTCFVL	HLA-B0702	0.6907	BINDER	BINDER	0.4161	0.877	0.915	10	0.8989	0.8124	0.7883	0.7433
WPVTLACFVL	WPVTLTCFVL	HLA-B0801	1.5638	BINDER	BINDER	1.1776	0.658	0.7744	10	0.8846	0.8086	0.5821	0.6262
WPVTLACFVL	WPVTLTCFVL	HLA-B3501	0.2627	BINDER	BINDER	0.1835	0.9312	0.9385	10	0.89	0.795	0.8288	0.7461
WPVTLACFVL	WPVTLTCFVL	HLA-B3503	0.0346	BINDER	BINDER	0.0246	0.9502	0.9509	10	0.8591	0.7489	0.8163	0.7121
WPVTLACFVL	WPVTLTCFVL	HLA-B4201	0.2696	BINDER	BINDER	0.1744	0.9306	0.9393	10	0.8903	0.7939	0.8285	0.7457
WPVTLACFVL	WPVTLTCFVL	HLA-B5101	0.4194	BINDER	BINDER	0.3573	0.9146	0.9216	10	0.8956	0.8096	0.8191	0.7461
WPVTLACFVL	WPVTLTCFVL	HLA-B5301	0.144	BINDER	BINDER	0.1103	0.9418	0.9445	10	0.8818	0.784	0.8305	0.7405
YFPLQSYGF	YFPLRSYSF	HLA-A2301	0.1846	BINDER	BINDER	0.0893	0.9384	0.9461	9	0.7925	0.9276	0.7437	0.8776
YFPLQSYGF	YFPLRSYSF	HLA-A2402	0.1123	BINDER	BINDER	0.0436	0.9444	0.9495	9	0.7808	0.9193	0.7374	0.8729
YFPLQSYGF	YFPLRSYSF	HLA-A2902	0.6572	BINDER	BINDER	0.6787	0.8823	0.8789	9	0.8199	0.9453	0.7234	0.8308
YFPLQSYGF	YFPLRSYSF	HLA-B0801	9.3595	NONBINDER	BINDER	0.5314	0	0.9005	9	0.01	0.9435	0.01	0.8496
YFPLQSYGF	YFPLRSYSF	HLA-B1402	9.8902	NONBINDER	BINDER	0.9306	0	0.8326	9	0.01	0.9469	0.01	0.7884
YFPLQSYGF	YFPLRSYSF	HLA-C0102	0.7532	BINDER	BINDER	0.1948	0.8665	0.9375	9	0.8227	0.9354	0.7129	0.8769
YFPLQSYGF	YFPLRSYSF	HLA-C0401	0.2478	BINDER	BINDER	0.1214	0.9327	0.9436	9	0.7993	0.9309	0.7455	0.8784
YFPLQSYGF	YFPLRSYSF	HLA-C0602	5.3112	NONBINDER	BINDER	1.6493	0.0069	0.6286	9	0.01	0.9352	0.01	0.5879
YFPLQSYGF	YFPLRSYSF	HLA-C0701	2.9809	NONBINDER	BINDER	0.7334	0.1867	0.8699	9	0.01	0.9458	0.01	0.8228
YFPLQSYGF	YFPLRSYSF	HLA-C0702	0.2208	BINDER	BINDER	0.0218	0.9352	0.9511	9	0.7966	0.9102	0.745	0.8657
YFPLQSYGF	YFPLRSYSF	HLA-C1402	0.1133	BINDER	BINDER	0.0194	0.9443	0.9512	9	0.781	0.9086	0.7375	0.8643
YGFQPTNGV	YSFRPTYGV	HLA-A0206	1.6053	BINDER	BINDER	0.1282	0.6438	0.9431	9	0.9157	0.3449	0.5895	0.3253
YGFQPTNGV	YSFRPTYGV	HLA-A6802	0.5674	BINDER	BINDER	0.0097	0.8956	0.9519	9	0.9258	0.275	0.8291	0.2618
YGFQPTNGV	YSFRPTYGV	HLA-B5101	0.6378	BINDER	BINDER	0.9775	0.8853	0.8226	9	0.927	0.4145	0.8207	0.341
YGFQPTNGV	YSFRPTYGV	HLA-B5201	0.4036	BINDER	BINDER	0.1813	0.9164	0.9387	9	0.922	0.3568	0.8449	0.3349
YGFQPTNGV	YSFRPTYGV	HLA-C0102	1.2076	BINDER	BINDER	0.9193	0.7665	0.8349	9	0.9241	0.4165	0.7083	0.3477
YGFQPTNGV	YSFRPTYGV	HLA-C0202	1.2932	BINDER	BINDER	0.2391	0.7427	0.9335	9	0.9222	0.3672	0.6849	0.3428
YGFQPTNGV	YSFRPTYGV	HLA-C0210	1.2932	BINDER	BINDER	0.2391	0.7427	0.9335	9	0.9222	0.3672	0.6849	0.3428
YGFQPTNGV	YSFRPTYGV	HLA-C0302	1.7965	BINDER	BINDER	0.575	0.5757	0.8945	9	0.9121	0.3998	0.5251	0.3576
YGFQPTNGV	YSFRPTYGV	HLA-C0303	0.9371	BINDER	BINDER	0.4287	0.8312	0.9135	9	0.9298	0.3886	0.7728	0.355
YGFQPTNGV	YSFRPTYGV	HLA-C0304	0.9371	BINDER	BINDER	0.4287	0.8312	0.9135	9	0.9298	0.3886	0.7728	0.355
YGFQPTNGV	YSFRPTYGV	HLA-C0602	0.6664	BINDER	BINDER	0.3526	0.8808	0.9221	9	0.9274	0.3815	0.8169	0.3518
YGFQPTNGV	YSFRPTYGV	HLA-C0801	0.8602	BINDER	BINDER	0.2875	0.8468	0.9288	9	0.9297	0.3742	0.7873	0.3476
YGFQPTNGV	YSFRPTYGV	HLA-C1202	1.0872	BINDER	BINDER	0.3441	0.7973	0.923	9	0.927	0.3806	0.7391	0.3513
YGFQPTNGV	YSFRPTYGV	HLA-C1203	0.4287	BINDER	BINDER	0.087	0.9135	0.9463	9	0.9227	0.3322	0.8429	0.3144
YGFQPTNGV	YSFRPTYGV	HLA-C1502	0.8018	BINDER	BINDER	0.0181	0.8578	0.9513	9	0.9291	0.2887	0.797	0.2746
YGFQPTNGV	YSFRPTYGV	HLA-C1601	1.4334	BINDER	BINDER	0.2261	0.7005	0.9347	9	0.9192	0.365	0.6439	0.3412
YGFQPTNGV	YSFRPTYGV	HLA-C1701	1.0108	BINDER	BINDER	0.1281	0.8151	0.9431	9	0.9288	0.3449	0.7571	0.3253
YQDVNCTEV	YQGVNCTEV	HLA-A0101	1.3738	BINDER	NONBINDER	11.9877	0.719	0	9	0.9217	0.6323	0.6627	0.01
YQDVNCTEV	YQGVNCTEV	HLA-A0201	0.8844	BINDER	NONBINDER	2.1669	0.842	0.4377	9	0.9304	0.01	0.7834	0.01
YQDVNCTEV	YQGVNCTEV	HLA-A0202	1.695	BINDER	NONBINDER	2.0658	0.6124	0.4753	9	0.9158	0.01	0.5608	0.01
YQDVNCTEV	YQGVNCTEV	HLA-A0206	0.2359	BINDER	BINDER	0.7029	0.9338	0.875	9	0.9182	0.8187	0.8574	0.7164
YQDVNCTEV	YQGVNCTEV	HLA-A0211	1.3556	BINDER	NONBINDER	2.4722	0.7244	0.33	9	0.9221	0.01	0.668	0.01
YQDVNCTEV	YQGVNCTEV	HLA-B3801	0.608	BINDER	NONBINDER	2.6314	0.8897	0.2795	9	0.9282	0.01	0.8258	0.01
YQDVNCTEV	YQGVNCTEV	HLA-B4001	1.7726	BINDER	NONBINDER	4.3316	0.5845	0.0294	9	0.9145	0.01	0.5345	0.01
YQDVNCTEV	YQGVNCTEV	HLA-C0102	1.4504	BINDER	NONBINDER	2.9966	0.6952	0.1832	9	0.9203	0.01	0.6398	0.01
YQDVNCTEV	YQGVNCTEV	HLA-C0401	0.0996	BINDER	BINDER	1.9623	0.9453	0.5141	9	0.9076	0.7783	0.858	0.4001
YQDVNCTEV	YQGVNCTEV	HLA-C0501	0.0716	BINDER	NONBINDER	2.7732	0.9475	0.2387	9	0.9031	0.01	0.8557	0.01
YQDVNCTEV	YQGVNCTEV	HLA-C0801	0.0956	BINDER	BINDER	1.748	0.9457	0.5934	9	0.907	0.7859	0.8577	0.4664
YQDVNCTEV	YQGVNCTEV	HLA-C0802	0.045	BINDER	NONBINDER	2.0578	0.9494	0.4783	9	0.8968	0.01	0.8514	0.01
YQDVNCTEV	YQGVNCTEV	HLA-C1701	0.7395	BINDER	NONBINDER	4.0177	0.8688	0.0462	9	0.9299	0.01	0.8079	0.01
YQPYRVVVL	HQPYRVVVL	HLA-B0801	0.6005	BINDER	BINDER	0.9046	0.8908	0.838	9	0.9505	0.9503	0.8467	0.7964
YQPYRVVVL	HQPYRVVVL	HLA-B1402	0.0549	BINDER	BINDER	0.0563	0.9487	0.9486	9	0.9328	0.933	0.8849	0.885
YQPYRVVVL	HQPYRVVVL	HLA-B1501	1.7222	BINDER	NONBINDER	2.5987	0.6027	0.2895	9	0.9407	0.01	0.567	0.01
YQPYRVVVL	HQPYRVVVL	HLA-B1503	1.6441	BINDER	NONBINDER	2.2569	0.6304	0.4048	9	0.9417	0.01	0.5936	0.01
YQPYRVVVL	HQPYRVVVL	HLA-C0102	0.0178	BINDER	BINDER	0.0959	0.9514	0.9456	9	0.9218	0.9378	0.877	0.8868
YQPYRVVVL	HQPYRVVVL	HLA-C0202	1.0513	BINDER	NONBINDER	3.0322	0.8058	0.1753	9	0.949	0.01	0.7647	0.01
YQPYRVVVL	HQPYRVVVL	HLA-C0210	1.0513	BINDER	NONBINDER	3.0322	0.8058	0.1753	9	0.949	0.01	0.7647	0.01
YQPYRVVVL	HQPYRVVVL	HLA-C0302	1.7369	BINDER	NONBINDER	4.4307	0.5974	0.0254	9	0.9405	0.01	0.5619	0.01
YQPYRVVVL	HQPYRVVVL	HLA-C0303	0.7757	BINDER	NONBINDER	2.0806	0.8625	0.4698	9	0.9509	0.01	0.8202	0.01
YQPYRVVVL	HQPYRVVVL	HLA-C0304	0.7757	BINDER	NONBINDER	2.0806	0.8625	0.4698	9	0.9509	0.01	0.8202	0.01
YQPYRVVVL	HQPYRVVVL	HLA-C0401	0.9757	BINDER	NONBINDER	3.2649	0.8229	0.1304	9	0.9497	0.01	0.7815	0.01
YQPYRVVVL	HQPYRVVVL	HLA-C0602	0.2428	BINDER	BINDER	0.6469	0.9331	0.8839	9	0.9448	0.9508	0.8816	0.8404
YQPYRVVVL	HQPYRVVVL	HLA-C0701	0.3983	BINDER	BINDER	0.9179	0.917	0.8352	9	0.9482	0.9502	0.8695	0.7936
YQPYRVVVL	HQPYRVVVL	HLA-C0702	0.0647	BINDER	BINDER	0.2918	0.948	0.9284	9	0.9343	0.9461	0.8857	0.8784
YQPYRVVVL	HQPYRVVVL	HLA-C0801	0.6788	BINDER	NONBINDER	2.4455	0.8789	0.3389	9	0.9509	0.01	0.8357	0.01
YQPYRVVVL	HQPYRVVVL	HLA-C0802	1.4904	BINDER	NONBINDER	3.8705	0.6823	0.057	9	0.9437	0.01	0.6439	0.01
YQPYRVVVL	HQPYRVVVL	HLA-C1202	0.6136	BINDER	BINDER	1.8444	0.8889	0.5581	9	0.9506	0.9393	0.845	0.5242
YQPYRVVVL	HQPYRVVVL	HLA-C1203	0.4408	BINDER	BINDER	1.1186	0.912	0.7895	9	0.9488	0.9484	0.8653	0.7488
YQPYRVVVL	HQPYRVVVL	HLA-C1402	0.4959	BINDER	BINDER	1.1058	0.9052	0.7927	9	0.9495	0.9485	0.8595	0.7519
YQPYRVVVL	HQPYRVVVL	HLA-C1601	0.8637	BINDER	BINDER	1.9711	0.8461	0.5108	9	0.9505	0.9378	0.8042	0.479
YQPYRVVVL	HQPYRVVVL	HLA-C1701	0.8896	BINDER	NONBINDER	2.3089	0.841	0.3862	9	0.9504	0.01	0.7993	0.01
YSVLYNSASF	YSVLYNLAPF	HLA-A0101	2.493	NONBINDER	BINDER	1.746	0.3231	0.5941	10	0.01	0.9479	0.01	0.5631
YSVLYNSASF	YSVLYNLAPF	HLA-A2301	1.5435	BINDER	BINDER	1.5436	0.6648	0.6648	10	0.9555	0.9499	0.6352	0.6315
YSVLYNSASF	YSVLYNLAPF	HLA-A2402	1.6123	BINDER	BINDER	1.7791	0.6414	0.5821	10	0.9547	0.9475	0.6123	0.5515
YSVLYNSASF	YSVLYNLAPF	HLA-A2501	0.3196	BINDER	BINDER	0.1519	0.9256	0.9412	10	0.9584	0.9462	0.8871	0.8906
YSVLYNSASF	YSVLYNLAPF	HLA-A2601	0.5001	BINDER	BINDER	0.2493	0.9046	0.9325	10	0.9607	0.95	0.869	0.8859
YSVLYNSASF	YSVLYNLAPF	HLA-A2902	2.0618	NONBINDER	BINDER	1.5542	0.4768	0.6612	10	0.01	0.9498	0.01	0.628
YSVLYNSASF	YSVLYNLAPF	HLA-A3201	1.5493	BINDER	BINDER	1.2264	0.6629	0.7614	10	0.9554	0.9534	0.6333	0.7259
YSVLYNSASF	YSVLYNLAPF	HLA-B1501	0.1909	BINDER	BINDER	0.2773	0.9378	0.9298	10	0.9556	0.9508	0.8962	0.8841
YSVLYNSASF	YSVLYNLAPF	HLA-B1503	0.4875	BINDER	BINDER	0.6231	0.9063	0.8875	10	0.9606	0.9558	0.8706	0.8483
YSVLYNSASF	YSVLYNLAPF	HLA-B3501	0.5716	BINDER	BINDER	0.6375	0.895	0.8853	10	0.9613	0.9559	0.8604	0.8463
YSVLYNSASF	YSVLYNLAPF	HLA-B3503	1.7467	BINDER	BINDER	1.7576	0.5939	0.5899	10	0.9533	0.9478	0.5662	0.5591
YSVLYNSASF	YSVLYNLAPF	HLA-B5201	2.5192	NONBINDER	BINDER	1.8375	0.3146	0.5606	10	0.01	0.947	0.01	0.5309
YSVLYNSASF	YSVLYNLAPF	HLA-B5301	1.3055	BINDER	BINDER	1.3373	0.7392	0.7299	10	0.9582	0.9522	0.7083	0.695
YSVLYNSASF	YSVLYNLAPF	HLA-B5701	0.9872	BINDER	BINDER	0.8736	0.8204	0.8442	10	0.9615	0.956	0.7888	0.8071
YSVLYNSASF	YSVLYNLAPF	HLA-B5801	0.6594	BINDER	BINDER	0.6789	0.8819	0.8789	10	0.9619	0.9562	0.8483	0.8404
YSVLYNSASF	YSVLYNLAPF	HLA-B5802	0.5948	BINDER	BINDER	0.6821	0.8917	0.8783	10	0.9615	0.9562	0.8574	0.8398
YSVLYNSASF	YSVLYNLAPF	HLA-C0102	1.354	BINDER	NONBINDER	2.1735	0.7249	0.4353	10	0.9577	0.01	0.6942	0.01
YSVLYNSASF	YSVLYNLAPF	HLA-C0202	0.1434	BINDER	BINDER	0.2034	0.9419	0.9367	10	0.9539	0.9485	0.8985	0.8885
YSVLYNSASF	YSVLYNLAPF	HLA-C0210	0.1434	BINDER	BINDER	0.2034	0.9419	0.9367	10	0.9539	0.9485	0.8985	0.8885
YSVLYNSASF	YSVLYNLAPF	HLA-C0302	0.0695	BINDER	BINDER	0.1187	0.9476	0.9439	10	0.9492	0.9442	0.8995	0.8912
YSVLYNSASF	YSVLYNLAPF	HLA-C0303	0.2847	BINDER	BINDER	0.4683	0.9291	0.9087	10	0.9578	0.9542	0.8899	0.8671
YSVLYNSASF	YSVLYNLAPF	HLA-C0304	0.2847	BINDER	BINDER	0.4683	0.9291	0.9087	10	0.9578	0.9542	0.8899	0.8671
YSVLYNSASF	YSVLYNLAPF	HLA-C0801	0.8065	BINDER	BINDER	0.7961	0.857	0.8589	10	0.9624	0.9563	0.8248	0.8214
YSVLYNSASF	YSVLYNLAPF	HLA-C0802	1.6523	BINDER	BINDER	1.9426	0.6275	0.5215	10	0.9543	0.946	0.5988	0.4933
YSVLYNSASF	YSVLYNLAPF	HLA-C1202	0.1837	BINDER	BINDER	0.2217	0.9385	0.9351	10	0.9554	0.9492	0.8966	0.8876
YSVLYNSASF	YSVLYNLAPF	HLA-C1203	0.7805	BINDER	BINDER	0.8266	0.8617	0.8532	10	0.9624	0.9562	0.8293	0.8158
YSVLYNSASF	YSVLYNLAPF	HLA-C1402	1.5825	BINDER	BINDER	1.7756	0.6516	0.5834	10	0.9551	0.9476	0.6223	0.5528
YSVLYNSASF	YSVLYNLAPF	HLA-C1601	0.3985	BINDER	BINDER	0.6179	0.917	0.8883	10	0.9596	0.9558	0.88	0.849
YSVLYNSASF	YSVLYNLAPF	HLA-C1701	1.779	BINDER	NONBINDER	2.1728	0.5821	0.4356	10	0.953	0.01	0.5547	0.01
YYHKNNKSW	LDHKNNKSW	HLA-A2301	0.4267	BINDER	NONBINDER	23.5668	0.9137	0	9	0.7068	0.01	0.6458	0.01
YYHKNNKSW	LDHKNNKSW	HLA-A2402	0.2267	BINDER	NONBINDER	21.916	0.9346	0	9	0.684	0.01	0.6393	0.01
YYHKNNKSW	LDHKNNKSW	HLA-B4402	8.8376	NONBINDER	BINDER	1.211	0	0.7656	9	0.01	0.7138	0.01	0.5465
YYHKNNKSW	LDHKNNKSW	HLA-C0602	1.3775	BINDER	NONBINDER	46.181	0.7178	0	9	0.7029	0.01	0.5045	0.01
YYHKNNKSW	LDHKNNKSW	HLA-C0702	0.4481	BINDER	NONBINDER	57.604	0.9112	0	9	0.7086	0.01	0.6457	0.01
YYHKNNKSW	LDHKNNKSW	HLA-C1402	0.2868	BINDER	NONBINDER	57.0886	0.9289	0	9	0.6926	0.01	0.6434	0.01
