# Supplementary material for: A systems approach evaluating the impact of SARS-CoV-2 variant of concern mutations on CD8+ T cell responses
Source: Immunother Adv. 2023 Mar 15;3(1):ltad005. doi: 10.1093/immadv/ltad005 (PMC10112682; doi:10.1093/immadv/ltad005)
Supplement: ltad005_suppl_Supplementary_Data_3_Table_3 [file ltad005_suppl_supplementary_data_3_table_3.xlsx]

## Sheet: Data3_Table3_Subvar_Tcellimmuno
Peptide	Variant Peptide	HLA Allele	BA_Rank	Binder	MT_Binder	MT_BA_Rank	Variant	MHCScore	MT_MHCScore	Length	TRAPP_Wuhan	TRAPP_Omicron	WuhanPrediction	OmicronPrediction
APGQTGKIA	APGQTGNIA	HLA-B0702	0.8458	BINDER	BINDER	0.7539	BA2	0.8496	0.8664	9	0.9335	0.8524	0.7931	0.7385
APGQTGKIA	APGQTGNIA	HLA-B4201	1.7564	BINDER	BINDER	1.443	BA2	0.5903	0.6975	9	0.9184	0.8343	0.5421	0.5819
APRITFGGP	ALRITFGGP	HLA-B0702	0.8981	BINDER	NONBINDER	22.1741	BA2	0.8393	0	9	0.7	0.01	0.5875	0.01
CNDPFLGVY	CNDPFLDVY	HLA-A0101	0.1649	BINDER	BINDER	0.1491	BA2	0.9401	0.9414	9	0.9748	0.9673	0.9164	0.9106
CNDPFLGVY	CNDPFLDVY	HLA-A2902	1.1414	BINDER	NONBINDER	2.1182	BA2	0.7838	0.4558	9	0.9786	0.01	0.767	0.01
CNDPFLGVY	CNDPFLDVY	HLA-A3002	0.8015	BINDER	NONBINDER	2.7472	BA2	0.8579	0.2459	9	0.9795	0.01	0.8403	0.01
CNDPFLGVYY	CNDPFLDVYY	HLA-A0101	0.1504	BINDER	BINDER	0.1412	BA2	0.9413	0.942	10	0.9315	0.8984	0.8768	0.8463
CNDPFLGVYY	CNDPFLDVYY	HLA-A2902	0.9854	BINDER	BINDER	1.3839	BA2	0.8208	0.7159	10	0.9449	0.9107	0.7756	0.652
CNDPFLGVYY	CNDPFLDVYY	HLA-A3002	1.1537	BINDER	NONBINDER	2.3625	BA2	0.7806	0.3673	10	0.9428	0.01	0.7359	0.01
DAVNLLTNM	DAVNLFTNM	HLA-A2501	0.1261	BINDER	BINDER	0.1671	BA2	0.9433	0.9399	9	0.9856	0.9752	0.9297	0.9166
DAVNLLTNM	DAVNLFTNM	HLA-A2601	0.1126	BINDER	BINDER	0.1267	BA2	0.9443	0.9432	9	0.9853	0.9742	0.9304	0.9189
DAVNLLTNM	DAVNLFTNM	HLA-B1402	2.4875	NONBINDER	BINDER	1.1399	BA2	0.3249	0.7842	9	0.01	0.9783	0.01	0.7672
DAVNLLTNM	DAVNLFTNM	HLA-B3501	0.8551	BINDER	BINDER	0.6279	BA2	0.8478	0.8868	9	0.9877	0.9793	0.8374	0.8684
DAVNLLTNM	DAVNLFTNM	HLA-B3503	0.9358	BINDER	BINDER	0.755	BA2	0.8315	0.8662	9	0.9875	0.9795	0.8211	0.8484
DAVNLLTNM	DAVNLFTNM	HLA-B5101	0.9425	BINDER	BINDER	0.5796	BA2	0.8301	0.8938	9	0.9875	0.9792	0.8197	0.8752
DAVNLLTNM	DAVNLFTNM	HLA-B5301	2.4147	NONBINDER	BINDER	1.945	BA2	0.3493	0.5206	9	0.01	0.974	0.01	0.5071
DAVNLLTNM	DAVNLFTNM	HLA-C1202	1.9455	BINDER	BINDER	1.422	BA2	0.5204	0.7041	9	0.9845	0.9768	0.5123	0.6878
DAVNLLTNM	DAVNLFTNM	HLA-C1203	2.1328	NONBINDER	BINDER	1.6447	BA2	0.4504	0.6302	9	0.01	0.9755	0.01	0.6148
DVLLPLTQY	DVLLPFTQY	HLA-A2501	0.263	BINDER	BINDER	0.3415	BA2	0.9312	0.9233	9	0.9912	0.9779	0.923	0.9029
DVLLPLTQY	DVLLPFTQY	HLA-A2601	0.2168	BINDER	BINDER	0.2457	BA2	0.9355	0.9329	9	0.991	0.9768	0.9271	0.9113
DVLLPLTQY	DVLLPFTQY	HLA-A2902	1.9794	BINDER	BINDER	1.6648	BA2	0.5077	0.6231	9	0.9905	0.9765	0.5029	0.6085
DVLLPLTQY	DVLLPFTQY	HLA-B1801	2.8706	NONBINDER	BINDER	1.8992	BA2	0.2132	0.5377	9	0.01	0.9755	0.01	0.5245
DVLLPLTQY	DVLLPFTQY	HLA-B3501	1.6191	BINDER	BINDER	1.3591	BA2	0.6391	0.7234	9	0.9911	0.978	0.6334	0.7075
EELKKLLEQW	EELKKLLEEW	HLA-B4402	0.0626	BINDER	BINDER	0.0601	BA2	0.9481	0.9483	10	0.5208	0.5823	0.4938	0.5522
EELKKLLEQW	EELKKLLEEW	HLA-B4403	0.0703	BINDER	BINDER	0.0656	BA2	0.9476	0.9479	10	0.525	0.5859	0.4975	0.5554
FCNDPFLGVY	FCNDPFLDVY	HLA-A0101	0.2059	BINDER	BINDER	0.1776	BA2	0.9365	0.939	10	0.9467	0.9501	0.8866	0.8921
FCNDPFLGVY	FCNDPFLDVY	HLA-A2902	1.1658	BINDER	BINDER	1.4922	BA2	0.7775	0.6817	10	0.9531	0.9551	0.741	0.6511
FCNDPFLGVY	FCNDPFLDVY	HLA-A3002	0.9652	BINDER	NONBINDER	2.5113	BA2	0.8252	0.3171	10	0.9551	0.01	0.7881	0.01
FCNDPFLGVY	FCNDPFLDVY	HLA-B3501	1.1269	BINDER	BINDER	1.0024	BA2	0.7875	0.817	10	0.9536	0.9601	0.751	0.7844
FCNDPFLGVY	FCNDPFLDVY	HLA-C0202	0.7951	BINDER	BINDER	1.2744	BA2	0.859	0.7481	10	0.9555	0.9573	0.8208	0.7162
FCNDPFLGVY	FCNDPFLDVY	HLA-C0210	0.7951	BINDER	BINDER	1.2744	BA2	0.859	0.7481	10	0.9555	0.9573	0.8208	0.7162
FCNDPFLGVY	FCNDPFLDVY	HLA-C0302	0.7136	BINDER	BINDER	0.8483	BA2	0.8732	0.8491	10	0.9549	0.9607	0.8338	0.8157
FCNDPFLGVY	FCNDPFLDVY	HLA-C1202	0.7004	BINDER	BINDER	1.0513	BA2	0.8754	0.8058	10	0.9548	0.9598	0.8358	0.7734
FGEVFNATRF	FDEVFNATRF	HLA-B1801	0.5815	BINDER	BINDER	0.5379	BA2	0.8936	0.8996	10	0.9053	0.9042	0.809	0.8134
FGEVFNATRF	FDEVFNATRF	HLA-B4001	1.3598	BINDER	BINDER	1.3658	BA2	0.7232	0.7214	10	0.8993	0.8991	0.6504	0.6486
FGEVFNATRF	FDEVFNATRF	HLA-B4402	0.833	BINDER	BINDER	0.9282	BA2	0.852	0.8331	10	0.9094	0.9091	0.7748	0.7574
FGEVFNATRF	FDEVFNATRF	HLA-B4403	0.7294	BINDER	BINDER	0.8184	BA2	0.8706	0.8548	10	0.9082	0.9093	0.7907	0.7773
FPPTSFGPL	FPLTSFGPL	HLA-B0702	0.1512	BINDER	BINDER	0.0191	BA2	0.9412	0.9513	9	0.9256	0.7489	0.8712	0.7124
FPPTSFGPL	FPLTSFGPL	HLA-B0801	1.0786	BINDER	BINDER	0.2172	BA2	0.7993	0.9355	9	0.9406	0.8203	0.7518	0.7674
FPPTSFGPL	FPLTSFGPL	HLA-B1402	0.4879	BINDER	BINDER	0.1769	BA2	0.9062	0.939	9	0.9374	0.8148	0.8495	0.7651
FPPTSFGPL	FPLTSFGPL	HLA-B3501	0.543	BINDER	BINDER	0.0465	BA2	0.8989	0.9493	9	0.9384	0.7761	0.8435	0.7368
FPPTSFGPL	FPLTSFGPL	HLA-B3503	0.0569	BINDER	BINDER	0.0077	BA2	0.9486	0.952	9	0.9144	0.7212	0.8674	0.6866
FPPTSFGPL	FPLTSFGPL	HLA-B4201	0.1043	BINDER	BINDER	0.0104	BA2	0.945	0.9519	9	0.9214	0.7306	0.8707	0.6955
FPPTSFGPL	FPLTSFGPL	HLA-B5101	0.3263	BINDER	BINDER	0.0685	BA2	0.9249	0.9477	9	0.9337	0.7878	0.8636	0.7466
FPPTSFGPL	FPLTSFGPL	HLA-B5301	1.7315	BINDER	BINDER	0.1701	BA2	0.5993	0.9396	9	0.9302	0.8137	0.5575	0.7646
FPPTSFGPL	FPLTSFGPL	HLA-C0102	0.0907	BINDER	BINDER	1.2698	BA2	0.946	0.7494	9	0.9199	0.8403	0.8702	0.6297
FPPTSFGPL	FPLTSFGPL	HLA-C0303	0.7394	BINDER	BINDER	0.4407	BA2	0.8689	0.9121	9	0.9412	0.8382	0.8178	0.7645
FPPTSFGPL	FPLTSFGPL	HLA-C0304	0.7394	BINDER	BINDER	0.4407	BA2	0.8689	0.9121	9	0.9412	0.8382	0.8178	0.7645
FQPTNGVGY	FRPTYGVGH	HLA-B1501	0.8323	BINDER	NONBINDER	48.9983	BA2	0.8521	0	9	0.8934	0.01	0.7613	0.01
FQPTNGVGY	FRPTYGVGH	HLA-B1503	0.9073	BINDER	NONBINDER	15.9605	BA2	0.8374	0	9	0.8941	0.3823	0.7487	0.01
FQPTNGVGY	FRPTYGVGH	HLA-C0202	1.1466	BINDER	NONBINDER	27.7803	BA2	0.7825	0	9	0.8873	0.01	0.6943	0.01
FQPTNGVGY	FRPTYGVGH	HLA-C0210	1.1466	BINDER	NONBINDER	27.7803	BA2	0.7825	0	9	0.8873	0.01	0.6943	0.01
FQPTNGVGY	FRPTYGVGH	HLA-C0302	1.4759	BINDER	NONBINDER	19.3061	BA2	0.687	0	9	0.8759	0.3653	0.6017	0.01
FQPTNGVGY	FRPTYGVGH	HLA-C0702	0.4972	BINDER	BINDER	0.3711	BA2	0.905	0.9201	9	0.8862	0.6254	0.802	0.5754
FQPTNGVGY	FRPTYGVGH	HLA-C1202	1.0851	BINDER	NONBINDER	17.0699	BA2	0.7978	0	9	0.8897	0.3763	0.7098	0.01
FQPTNGVGY	FRPTYGVGH	HLA-C1402	1.5593	BINDER	NONBINDER	5.1855	BA2	0.6595	0.0083	9	0.8733	0.01	0.5759	0.01
FVIRGDEVR	FVIRGNEVS	HLA-A3303	1.099	BINDER	NONBINDER	35.0655	BA2	0.7944	0	9	0.951	0.01	0.7555	0.01
FVIRGDEVR	FVIRGNEVS	HLA-A6801	0.3384	BINDER	NONBINDER	16.1625	BA2	0.9236	0	9	0.947	0.8018	0.8746	0.01
GAEHVNNSY	GAEYVNNSY	HLA-A0101	0.537	BINDER	BINDER	0.431	BA2	0.8998	0.9132	9	0.8727	0.9115	0.7853	0.8324
GAEHVNNSY	GAEYVNNSY	HLA-A3002	1.1764	BINDER	BINDER	0.8454	BA2	0.7748	0.8497	9	0.87	0.9176	0.6741	0.7797
GAEHVNNSY	GAEYVNNSY	HLA-B3501	1.5318	BINDER	BINDER	1.0684	BA2	0.6687	0.8018	9	0.8572	0.9143	0.5732	0.7331
GAEHVNNSY	GAEYVNNSY	HLA-C0302	1.6259	BINDER	BINDER	1.152	BA2	0.6367	0.7811	9	0.8542	0.9122	0.5439	0.7125
GAEHVNNSY	GAEYVNNSY	HLA-C1202	2.6833	NONBINDER	BINDER	1.8382	BA2	0.2641	0.5604	9	0.01	0.8952	0.01	0.5017
GAEHVNNSY	GAEYVNNSY	HLA-C1601	2.1699	NONBINDER	BINDER	1.4976	BA2	0.4366	0.68	9	0.01	0.903	0.01	0.614
GEVFNATRF	DEVFNATRF	HLA-B1801	0.5389	BINDER	BINDER	0.0327	BA2	0.8995	0.9503	9	0.8328	0.767	0.7491	0.7289
GEVFNATRF	DEVFNATRF	HLA-B4001	0.3545	BINDER	NONBINDER	2.8866	BA2	0.9219	0.2092	9	0.824	0.01	0.7596	0.01
GEVFNATRF	DEVFNATRF	HLA-B4002	0.7121	BINDER	NONBINDER	5.4573	BA2	0.8735	0.0056	9	0.8376	0.01	0.7316	0.01
GEVFNATRF	DEVFNATRF	HLA-B4402	0.1634	BINDER	BINDER	0.5994	BA2	0.9402	0.891	9	0.8059	0.8348	0.7577	0.7438
GEVFNATRF	DEVFNATRF	HLA-B4403	0.1443	BINDER	BINDER	0.4862	BA2	0.9418	0.9064	9	0.8031	0.8307	0.7564	0.7529
GQTGKIADY	GQTGNIADY	HLA-A3002	0.851	BINDER	BINDER	0.5296	BA2	0.8486	0.9008	9	0.9817	0.9033	0.8331	0.8137
GQTGKIADY	GQTGNIADY	HLA-B1501	0.9524	BINDER	BINDER	0.9028	BA2	0.828	0.8383	9	0.9817	0.9089	0.8128	0.7619
GQTGKIADY	GQTGNIADY	HLA-B1503	0.9458	BINDER	BINDER	0.8191	BA2	0.8294	0.8546	9	0.9817	0.9082	0.8142	0.7761
GSFCTQLNR	GSFCTQLKR	HLA-A0301	1.2794	BINDER	BINDER	1.5461	BA2	0.7467	0.6639	9	0.8183	0.7465	0.611	0.4956
GSFCTQLNR	GSFCTQLKR	HLA-A0302	0.6246	BINDER	BINDER	0.8231	BA2	0.8873	0.8539	9	0.8271	0.7786	0.7339	0.6648
GSFCTQLNR	GSFCTQLKR	HLA-A1101	0.2323	BINDER	BINDER	0.3242	BA2	0.9341	0.9251	9	0.8063	0.7543	0.7532	0.6978
GSFCTQLNR	GSFCTQLKR	HLA-A3101	0.5334	BINDER	BINDER	0.7393	BA2	0.9002	0.8689	9	0.8238	0.776	0.7416	0.6743
GSFCTQLNR	GSFCTQLKR	HLA-A6801	1.0598	BINDER	BINDER	1.2543	BA2	0.8038	0.7537	9	0.8294	0.7619	0.6667	0.5742
GSFCTQLNR	GSFCTQLKR	HLA-A7401	0.3591	BINDER	BINDER	0.4817	BA2	0.9214	0.907	9	0.8156	0.7647	0.7515	0.6936
GVYYHKNNK	DVYYHKNNK	HLA-A0301	0.104	BINDER	NONBINDER	3.1816	BA2	0.945	0.1452	9	0.8333	0.01	0.7875	0.01
GVYYHKNNK	DVYYHKNNK	HLA-A0302	0.4142	BINDER	NONBINDER	4.232	BA2	0.9152	0.034	9	0.8573	0.01	0.7846	0.01
GVYYHKNNK	DVYYHKNNK	HLA-A1101	0.3164	BINDER	NONBINDER	3.0941	BA2	0.9259	0.1623	9	0.8527	0.01	0.7895	0.01
GVYYHKNNK	DVYYHKNNK	HLA-A3001	0.2901	BINDER	NONBINDER	8.3605	BA2	0.9286	0.0001	9	0.8512	0.01	0.7904	0.01
GVYYHKNNK	DVYYHKNNK	HLA-A3303	4.3101	NONBINDER	BINDER	1.022	BA2	0.0303	0.8126	9	0.01	0.8665	0.01	0.7041
GVYYHKNNK	DVYYHKNNK	HLA-A6801	1.9968	BINDER	BINDER	0.3938	BA2	0.5012	0.9175	9	0.8331	0.8565	0.4175	0.7858
GVYYHKNNK	DVYYHKNNK	HLA-A7401	0.8899	BINDER	NONBINDER	6.1835	BA2	0.8409	0.0019	9	0.8689	0.01	0.7307	0.01
GYQPYRVVVL	GHQPYRVVVL	HLA-A2301	1.1302	BINDER	NONBINDER	11.3407	BA2	0.7866	0	10	0.9644	0.9215	0.7586	0.01
GYQPYRVVVL	GHQPYRVVVL	HLA-A2402	0.9116	BINDER	NONBINDER	10.7878	BA2	0.8365	0	10	0.9659	0.9229	0.808	0.01
GYQPYRVVVL	GHQPYRVVVL	HLA-B1402	3.2465	NONBINDER	BINDER	0.9141	BA2	0.1336	0.836	10	0.01	0.9659	0.01	0.8075
GYQPYRVVVL	GHQPYRVVVL	HLA-B3801	8.0371	NONBINDER	BINDER	0.3463	BA2	0.0001	0.9228	10	0.01	0.9638	0.01	0.8894
GYQPYRVVVL	GHQPYRVVVL	HLA-C0102	0.7706	BINDER	NONBINDER	2.2465	BA2	0.8634	0.4086	10	0.9664	0.01	0.8344	0.01
GYQPYRVVVL	GHQPYRVVVL	HLA-C0702	0.8498	BINDER	NONBINDER	2.1289	BA2	0.8488	0.4518	10	0.9662	0.01	0.8201	0.01
GYQPYRVVVL	GHQPYRVVVL	HLA-C1402	0.7999	BINDER	NONBINDER	6.6253	BA2	0.8582	0.001	10	0.9663	0.01	0.8293	0.01
IGAEHVNNSY	IGAEYVNNSY	HLA-A0101	0.7633	BINDER	BINDER	0.5961	BA2	0.8647	0.8915	10	0.8985	0.9213	0.7769	0.8213
IGAEHVNNSY	IGAEYVNNSY	HLA-A3002	0.4843	BINDER	BINDER	0.3927	BA2	0.9067	0.9177	10	0.8925	0.9171	0.8092	0.8416
IGAEHVNNSY	IGAEYVNNSY	HLA-B1501	1.8034	BINDER	BINDER	1.7302	BA2	0.5732	0.5998	10	0.8747	0.9054	0.5014	0.5431
IGAEHVNNSY	IGAEYVNNSY	HLA-B3501	1.8769	BINDER	BINDER	1.472	BA2	0.546	0.6883	10	0.8728	0.9111	0.4765	0.6271
IGAEHVNNSY	IGAEYVNNSY	HLA-C0302	1.7539	BINDER	BINDER	1.5123	BA2	0.5913	0.6751	10	0.8759	0.9102	0.5179	0.6145
IGAEHVNNSY	IGAEYVNNSY	HLA-C1601	1.909	BINDER	BINDER	1.6013	BA2	0.5341	0.6452	10	0.8721	0.9082	0.4658	0.586
IYKTPPIKDF	IYKTPPIKYF	HLA-A2301	0.6425	BINDER	BINDER	0.316	BA2	0.8846	0.9259	10	0.9655	0.9061	0.8541	0.839
IYKTPPIKDF	IYKTPPIKYF	HLA-A2402	0.5214	BINDER	BINDER	0.2678	BA2	0.9018	0.9308	10	0.9645	0.9038	0.8698	0.8413
IYKTPPIKDF	IYKTPPIKYF	HLA-C0602	5.5476	NONBINDER	BINDER	1.679	BA2	0.0049	0.6181	10	0.01	0.9042	0.01	0.5589
IYKTPPIKDF	IYKTPPIKYF	HLA-C0701	4.6271	NONBINDER	BINDER	1.4165	BA2	0.0191	0.7058	10	0.01	0.9092	0.01	0.6417
IYKTPPIKDF	IYKTPPIKYF	HLA-C0702	1.4159	BINDER	BINDER	0.4486	BA2	0.706	0.9111	10	0.9625	0.9108	0.6795	0.8298
IYKTPPIKDF	IYKTPPIKYF	HLA-C1402	1.0949	BINDER	BINDER	0.6639	BA2	0.7954	0.8812	10	0.9657	0.9158	0.7681	0.807
KIADYNYKL	NIADYNYKL	HLA-A0201	0.3398	BINDER	BINDER	1.1574	BA2	0.9235	0.7797	9	0.9924	0.9928	0.9165	0.7741
KIADYNYKL	NIADYNYKL	HLA-A0202	0.0995	BINDER	BINDER	0.2641	BA2	0.9454	0.9311	9	0.991	0.9921	0.9369	0.9237
KIADYNYKL	NIADYNYKL	HLA-A0206	0.2763	BINDER	BINDER	1.0941	BA2	0.9299	0.7956	9	0.9922	0.9929	0.9226	0.79
KIADYNYKL	NIADYNYKL	HLA-A0211	0.2735	BINDER	BINDER	0.9801	BA2	0.9302	0.822	9	0.9922	0.9931	0.9229	0.8163
KIADYNYKL	NIADYNYKL	HLA-A2501	5.6954	NONBINDER	BINDER	1.1215	BA2	0.0039	0.7888	9	0.01	0.9929	0.01	0.7832
KIADYNYKL	NIADYNYKL	HLA-A2601	7.5973	NONBINDER	BINDER	1.4218	BA2	0.0002	0.7042	9	0.01	0.9923	0.01	0.6988
KIADYNYKL	NIADYNYKL	HLA-A3201	0.093	BINDER	NONBINDER	3.3761	BA2	0.9459	0.1126	9	0.9909	0.01	0.9373	0.01
KIADYNYKL	NIADYNYKL	HLA-A6802	3.3707	NONBINDER	BINDER	0.331	BA2	0.1134	0.9244	9	0.01	0.9924	0.01	0.9174
KIADYNYKL	NIADYNYKL	HLA-A7401	1.9719	BINDER	NONBINDER	10.4891	BA2	0.5105	0	9	0.9914	0.9843	0.5061	0.01
KIADYNYKL	NIADYNYKL	HLA-B3503	5.3903	NONBINDER	BINDER	1.2206	BA2	0.0061	0.763	9	0.01	0.9927	0.01	0.7574
KIADYNYKL	NIADYNYKL	HLA-C0102	1.1877	BINDER	BINDER	1.8955	BA2	0.7718	0.5391	9	0.9928	0.9915	0.7662	0.5345
KIADYNYKL	NIADYNYKL	HLA-C0202	1.4898	BINDER	NONBINDER	2.3732	BA2	0.6825	0.3636	9	0.9922	0.01	0.6772	0.01
KIADYNYKL	NIADYNYKL	HLA-C0210	1.4898	BINDER	NONBINDER	2.3732	BA2	0.6825	0.3636	9	0.9922	0.01	0.6772	0.01
KIADYNYKL	NIADYNYKL	HLA-C0303	1.9198	BINDER	NONBINDER	2.427	BA2	0.53	0.3451	9	0.9915	0.01	0.5255	0.01
KIADYNYKL	NIADYNYKL	HLA-C0304	1.9198	BINDER	NONBINDER	2.427	BA2	0.53	0.3451	9	0.9915	0.01	0.5255	0.01
KIADYNYKL	NIADYNYKL	HLA-C0401	0.5126	BINDER	BINDER	0.7891	BA2	0.903	0.8601	9	0.9928	0.9932	0.8965	0.8543
KIADYNYKL	NIADYNYKL	HLA-C0501	0.5761	BINDER	BINDER	1.2473	BA2	0.8943	0.7557	9	0.9929	0.9926	0.888	0.7501
KIADYNYKL	NIADYNYKL	HLA-C0701	1.0567	BINDER	BINDER	1.3879	BA2	0.8045	0.7147	9	0.993	0.9924	0.7989	0.7093
KIADYNYKL	NIADYNYKL	HLA-C0702	1.4635	BINDER	BINDER	1.3971	BA2	0.691	0.7118	9	0.9922	0.9924	0.6856	0.7064
KIADYNYKL	NIADYNYKL	HLA-C0801	0.7712	BINDER	BINDER	1.0155	BA2	0.8633	0.8141	9	0.9932	0.9931	0.8574	0.8085
KIADYNYKL	NIADYNYKL	HLA-C0802	1.3575	BINDER	BINDER	1.711	BA2	0.7239	0.6067	9	0.9924	0.9918	0.7184	0.6017
KIADYNYKL	NIADYNYKL	HLA-C1502	0.5412	BINDER	NONBINDER	3.781	BA2	0.8992	0.0647	9	0.9929	0.01	0.8928	0.01
KIADYNYKL	NIADYNYKL	HLA-C1701	0.1418	BINDER	BINDER	0.5836	BA2	0.942	0.8933	9	0.9914	0.993	0.9339	0.887
KLLEQWNLV	KLLEEWNLV	HLA-A0201	0.0762	BINDER	BINDER	0.0632	BA2	0.9471	0.9481	9	0.9423	0.8583	0.8925	0.8138
KLLEQWNLV	KLLEEWNLV	HLA-A0202	0.4028	BINDER	BINDER	0.3744	BA2	0.9165	0.9197	9	0.9542	0.8894	0.8745	0.818
KLLEQWNLV	KLLEEWNLV	HLA-A0206	0.0824	BINDER	BINDER	0.0599	BA2	0.9467	0.9483	9	0.9429	0.8573	0.8926	0.813
KLLEQWNLV	KLLEEWNLV	HLA-A0211	0.0266	BINDER	BINDER	0.0332	BA2	0.9507	0.9503	9	0.9331	0.845	0.8871	0.803
KLLEQWNLV	KLLEEWNLV	HLA-A3201	0.2478	BINDER	BINDER	0.3998	BA2	0.9327	0.9169	9	0.9512	0.8904	0.8872	0.8164
LLFLMSFTV	LLFLMSFIV	HLA-A0201	0.1293	BINDER	BINDER	0.6561	BA2	0.943	0.8825	9	0.9716	0.9089	0.9162	0.8021
LLFLMSFTV	LLFLMSFIV	HLA-A0202	0.2666	BINDER	BINDER	1.1884	BA2	0.9309	0.7716	9	0.975	0.9043	0.9076	0.6978
LLFLMSFTV	LLFLMSFIV	HLA-A0206	0.4525	BINDER	BINDER	1.9666	BA2	0.9106	0.5125	9	0.9771	0.889	0.8897	0.4556
LLFLMSFTV	LLFLMSFIV	HLA-A0211	0.0694	BINDER	BINDER	0.3898	BA2	0.9476	0.918	9	0.9683	0.903	0.9176	0.829
LLFLMSFTV	LLFLMSFIV	HLA-A3201	0.4777	BINDER	NONBINDER	2.2085	BA2	0.9075	0.4224	9	0.9773	0.01	0.8869	0.01
LLFLMSFTV	LLFLMSFIV	HLA-B5201	0.4684	BINDER	BINDER	1.9819	BA2	0.9087	0.5068	9	0.9772	0.8887	0.888	0.4504
LLWPVTLAC	LLWPVTLTC	HLA-A0201	2.372	NONBINDER	BINDER	1.6253	BA2	0.364	0.6369	9	0.01	0.8252	0.01	0.5256
LLWPVTLAC	LLWPVTLTC	HLA-A0211	1.641	BINDER	BINDER	1.3367	BA2	0.6315	0.7301	9	0.6079	0.8343	0.3839	0.6091
LPLTQYNRY	LPFTQYNRY	HLA-A2902	2.1677	NONBINDER	BINDER	1.0393	BA2	0.4374	0.8086	9	0.01	0.8907	0.01	0.7202
LPLTQYNRY	LPFTQYNRY	HLA-B1801	1.9985	BINDER	BINDER	0.8691	BA2	0.5006	0.8451	9	0.9679	0.8931	0.4845	0.7548
LPLTQYNRY	LPFTQYNRY	HLA-B3501	0.2007	BINDER	BINDER	0.0687	BA2	0.937	0.9477	9	0.9701	0.8574	0.909	0.8126
LPLTQYNRY	LPFTQYNRY	HLA-B3503	3.3767	NONBINDER	BINDER	1.7751	BA2	0.1125	0.5835	9	0.01	0.8663	0.01	0.5055
LPLTQYNRY	LPFTQYNRY	HLA-B5101	1.7976	BINDER	BINDER	0.7995	BA2	0.5753	0.8582	9	0.9691	0.8921	0.5575	0.7656
LPLTQYNRY	LPFTQYNRY	HLA-B5301	0.4057	BINDER	BINDER	0.2215	BA2	0.9162	0.9351	9	0.973	0.874	0.8915	0.8173
LPPAYTNSF	RTQSYTNSF	HLA-A2301	5.5993	NONBINDER	BINDER	0.7664	BA2	0.0045	0.8642	9	0.01	0.9469	0.01	0.8183
LPPAYTNSF	RTQSYTNSF	HLA-A2402	4.5017	NONBINDER	BINDER	0.4638	BA2	0.0229	0.9092	9	0.01	0.9435	0.01	0.8578
LPPAYTNSF	RTQSYTNSF	HLA-A2501	1.8234	BINDER	BINDER	1.3735	BA2	0.5658	0.719	9	0.991	0.9403	0.5607	0.6761
LPPAYTNSF	RTQSYTNSF	HLA-A3001	80.7252	NONBINDER	BINDER	1.205	BA2	0	0.7672	9	0.01	0.9433	0.01	0.7237
LPPAYTNSF	RTQSYTNSF	HLA-A3002	38.9387	NONBINDER	BINDER	0.4762	BA2	0	0.9077	9	0.01	0.9437	0.01	0.8566
LPPAYTNSF	RTQSYTNSF	HLA-A3201	13.3658	NONBINDER	BINDER	0.0127	BA2	0	0.9517	9	0.979	0.9135	0.01	0.8694
LPPAYTNSF	RTQSYTNSF	HLA-B0702	0.6093	BINDER	BINDER	1.4177	BA2	0.8895	0.7055	9	0.9926	0.9396	0.8829	0.6629
LPPAYTNSF	RTQSYTNSF	HLA-B1501	9.2868	NONBINDER	BINDER	0.3045	BA2	0	0.9271	9	0.01	0.9406	0.01	0.872
LPPAYTNSF	RTQSYTNSF	HLA-B1503	4.4772	NONBINDER	BINDER	0.2402	BA2	0.0238	0.9334	9	0.01	0.9389	0.01	0.8764
LPPAYTNSF	RTQSYTNSF	HLA-B3501	0.1476	BINDER	NONBINDER	3.0763	BA2	0.9415	0.166	9	0.9907	0.01	0.9327	0.01
LPPAYTNSF	RTQSYTNSF	HLA-B3503	0.2406	BINDER	NONBINDER	10.9833	BA2	0.9333	0	9	0.9914	0.8695	0.9253	0.01
LPPAYTNSF	RTQSYTNSF	HLA-B4201	0.3244	BINDER	BINDER	1.8844	BA2	0.9251	0.5432	9	0.9918	0.9325	0.9175	0.5065
LPPAYTNSF	RTQSYTNSF	HLA-B5101	0.3461	BINDER	NONBINDER	16.3518	BA2	0.9228	0	9	0.9919	0.8498	0.9153	0.01
LPPAYTNSF	RTQSYTNSF	HLA-B5301	0.3326	BINDER	NONBINDER	5.0931	BA2	0.9242	0.0096	9	0.9919	0.01	0.9167	0.01
LPPAYTNSF	RTQSYTNSF	HLA-B5701	26.0222	NONBINDER	BINDER	0.4013	BA2	0	0.9167	9	0.01	0.9425	0.01	0.864
LPPAYTNSF	RTQSYTNSF	HLA-B5801	25.1304	NONBINDER	BINDER	0.4853	BA2	0	0.9065	9	0.01	0.9439	0.01	0.8556
LPPAYTNSF	RTQSYTNSF	HLA-B5802	9.7456	NONBINDER	BINDER	0.1542	BA2	0	0.941	9	0.01	0.9356	0.01	0.8804
LPPAYTNSF	RTQSYTNSF	HLA-C0102	0.5674	BINDER	BINDER	1.0888	BA2	0.8956	0.7969	9	0.9925	0.9455	0.8889	0.7535
LPPAYTNSF	RTQSYTNSF	HLA-C0202	5.2769	NONBINDER	BINDER	0.498	BA2	0.0073	0.9049	9	0.01	0.944	0.01	0.8542
LPPAYTNSF	RTQSYTNSF	HLA-C0210	5.2769	NONBINDER	BINDER	0.498	BA2	0.0073	0.9049	9	0.01	0.944	0.01	0.8542
LPPAYTNSF	RTQSYTNSF	HLA-C0302	2.4951	NONBINDER	BINDER	0.3442	BA2	0.3224	0.923	9	0.01	0.9414	0.01	0.8689
LPPAYTNSF	RTQSYTNSF	HLA-C0303	3.1744	NONBINDER	BINDER	1.1727	BA2	0.1466	0.7757	9	0.01	0.9439	0.01	0.7322
LPPAYTNSF	RTQSYTNSF	HLA-C0304	3.1744	NONBINDER	BINDER	1.1727	BA2	0.1466	0.7757	9	0.01	0.9439	0.01	0.7322
LPPAYTNSF	RTQSYTNSF	HLA-C0401	1.1662	BINDER	BINDER	0.7204	BA2	0.7774	0.8721	9	0.9924	0.9465	0.7715	0.8254
LPPAYTNSF	RTQSYTNSF	HLA-C0501	5.1938	NONBINDER	BINDER	1.2478	BA2	0.0082	0.7555	9	0.01	0.9425	0.01	0.7121
LPPAYTNSF	RTQSYTNSF	HLA-C0701	6.9	NONBINDER	BINDER	0.8205	BA2	0.0006	0.8544	9	0.01	0.9474	0.01	0.8095
LPPAYTNSF	RTQSYTNSF	HLA-C0702	1.9784	BINDER	BINDER	1.1237	BA2	0.5081	0.7883	9	0.9907	0.9448	0.5034	0.7448
LPPAYTNSF	RTQSYTNSF	HLA-C0802	3.2701	NONBINDER	BINDER	1.3774	BA2	0.1295	0.7179	9	0.01	0.9403	0.01	0.675
LPPAYTNSF	RTQSYTNSF	HLA-C1202	3.8529	NONBINDER	BINDER	0.7453	BA2	0.0585	0.8678	9	0.01	0.9467	0.01	0.8215
LPPAYTNSF	RTQSYTNSF	HLA-C1203	3.2049	NONBINDER	BINDER	1.0862	BA2	0.141	0.7975	9	0.01	0.9456	0.01	0.7541
LPPAYTNSF	RTQSYTNSF	HLA-C1402	1.5404	BINDER	BINDER	0.7297	BA2	0.6658	0.8705	9	0.9915	0.9466	0.6601	0.824
LPPAYTNSF	RTQSYTNSF	HLA-C1502	22.3612	NONBINDER	BINDER	0.6537	BA2	0	0.8828	9	0.01	0.9459	0.01	0.835
LPPAYTNSF	RTQSYTNSF	HLA-C1601	2.5286	NONBINDER	BINDER	0.1955	BA2	0.3115	0.9374	9	0.01	0.9374	0.01	0.8787
LPPAYTNSF	RTQSYTNSF	HLA-C1701	9.7528	NONBINDER	BINDER	1.8294	BA2	0	0.5636	9	0.01	0.9333	0.01	0.526
LWPVTLACF	LWPVTLTCF	HLA-A2301	0.2147	BINDER	BINDER	0.4374	BA2	0.9357	0.9124	9	0.9092	0.9705	0.8507	0.8855
LWPVTLACF	LWPVTLTCF	HLA-A2402	0.1084	BINDER	BINDER	0.2479	BA2	0.9447	0.9327	9	0.9005	0.9682	0.8507	0.903
LWPVTLACF	LWPVTLTCF	HLA-C0401	1.2004	BINDER	BINDER	1.2421	BA2	0.7684	0.7571	9	0.9148	0.9696	0.7029	0.7341
LWPVTLACF	LWPVTLTCF	HLA-C1402	0.6656	BINDER	BINDER	0.7607	BA2	0.881	0.8652	9	0.9202	0.9719	0.8107	0.8409
LYQPPQTSI	LYQPPQISI	HLA-A2301	0.6502	BINDER	BINDER	0.3895	BA2	0.8834	0.918	9	0.9774	0.9613	0.8634	0.8825
LYQPPQTSI	LYQPPQISI	HLA-A2402	0.317	BINDER	BINDER	0.2029	BA2	0.9258	0.9368	9	0.9747	0.9566	0.9024	0.8961
LYQPPQTSI	LYQPPQISI	HLA-C0102	1.4149	BINDER	BINDER	1.7487	BA2	0.7063	0.5931	9	0.9758	0.9592	0.6892	0.5689
LYQPPQTSI	LYQPPQISI	HLA-C0401	0.448	BINDER	BINDER	0.6977	BA2	0.9112	0.8758	9	0.976	0.965	0.8893	0.8451
LYQPPQTSI	LYQPPQISI	HLA-C0602	1.2193	BINDER	BINDER	1.3566	BA2	0.7633	0.7241	9	0.9769	0.9625	0.7457	0.6969
LYQPPQTSI	LYQPPQISI	HLA-C0701	0.9301	BINDER	BINDER	0.9222	BA2	0.8327	0.8343	9	0.9785	0.9664	0.8148	0.8063
LYQPPQTSI	LYQPPQISI	HLA-C0702	0.4078	BINDER	BINDER	0.3837	BA2	0.9159	0.9187	9	0.9756	0.9612	0.8936	0.8831
LYQPPQTSI	LYQPPQISI	HLA-C1402	0.1047	BINDER	BINDER	0.1345	BA2	0.945	0.9426	9	0.9704	0.9537	0.917	0.899
NGVEGFNCY	NGVAGFNCY	HLA-B3501	0.591	BINDER	BINDER	0.8611	BA2	0.8922	0.8466	9	0.6597	0.7539	0.5886	0.6383
NLDSKVGGNY	KLDSKVGGNY	HLA-A0101	0.2328	BINDER	BINDER	0.4012	BA2	0.9341	0.9167	10	0.9374	0.9416	0.8756	0.8632
NLDSKVGGNY	KLDSKVGGNY	HLA-A0301	8.1763	NONBINDER	BINDER	1.5344	BA2	0.0001	0.6678	10	0.01	0.937	0.01	0.6257
NLDSKVGGNY	KLDSKVGGNY	HLA-A3002	0.9854	BINDER	BINDER	0.1377	BA2	0.8208	0.9423	10	0.9457	0.9329	0.7762	0.8791
NLDSKVGGNY	KLDSKVGGNY	HLA-B1501	3.2597	NONBINDER	BINDER	0.878	BA2	0.1313	0.8433	10	0.01	0.9465	0.01	0.7982
QGYKSVNITF	QGYKSVNIIF	HLA-A2301	0.4325	BINDER	BINDER	0.6582	BA2	0.913	0.8821	10	0.9712	0.8432	0.8867	0.7438
QGYKSVNITF	QGYKSVNIIF	HLA-A2402	0.3564	BINDER	BINDER	0.5821	BA2	0.9217	0.8935	10	0.9704	0.8407	0.8944	0.7512
QGYKSVNITF	QGYKSVNIIF	HLA-B5201	1.3457	BINDER	NONBINDER	2.1967	BA2	0.7274	0.4268	10	0.9704	0.01	0.7059	0.01
QGYKSVNITF	QGYKSVNIIF	HLA-B5802	1.259	BINDER	NONBINDER	2.0699	BA2	0.7524	0.4738	10	0.9711	0.01	0.7307	0.01
QGYKSVNITF	QGYKSVNIIF	HLA-C1402	1.7835	BINDER	NONBINDER	3.4138	BA2	0.5805	0.1071	10	0.9671	0.01	0.5614	0.01
QIAPGQTGK	QIAPGQTGN	HLA-A0301	0.8321	BINDER	NONBINDER	49.7661	BA2	0.8522	0	9	0.9566	0.01	0.8152	0.01
QIAPGQTGK	QIAPGQTGN	HLA-A0302	0.8034	BINDER	NONBINDER	45.6187	BA2	0.8575	0	9	0.9564	0.01	0.8201	0.01
QIAPGQTGK	QIAPGQTGN	HLA-A1101	0.8336	BINDER	NONBINDER	51.5172	BA2	0.8519	0	9	0.9566	0.01	0.8149	0.01
QIAPGQTGK	QIAPGQTGN	HLA-A6801	1.1679	BINDER	NONBINDER	34.2373	BA2	0.777	0	9	0.954	0.01	0.7413	0.01
QRNAPRITF	QRNALRITF	HLA-B1402	0.6658	BINDER	BINDER	0.2742	BA2	0.8809	0.9301	9	0.8723	0.9644	0.7684	0.897
QRNAPRITF	QRNALRITF	HLA-B1503	1.3653	BINDER	BINDER	1.211	BA2	0.7215	0.7656	9	0.8642	0.9679	0.6235	0.741
QRNAPRITF	QRNALRITF	HLA-B2705	1.2328	BINDER	BINDER	0.2744	BA2	0.7597	0.9301	9	0.8686	0.9644	0.6599	0.897
QRNAPRITF	QRNALRITF	HLA-B3801	1.1822	BINDER	BINDER	0.5749	BA2	0.7732	0.8945	9	0.8703	0.9685	0.6729	0.8663
QRNAPRITF	QRNALRITF	HLA-C0602	0.391	BINDER	BINDER	0.2655	BA2	0.9179	0.931	9	0.8613	0.9642	0.7906	0.8977
QRNAPRITF	QRNALRITF	HLA-C0701	0.0911	BINDER	BINDER	0.0531	BA2	0.946	0.9488	9	0.8301	0.9526	0.7853	0.9038
QRNAPRITF	QRNALRITF	HLA-C0702	0.2385	BINDER	BINDER	0.1364	BA2	0.9335	0.9424	9	0.8508	0.9599	0.7942	0.9046
QTGKIADYNY	QTGNIADYNY	HLA-A0101	0.31	BINDER	BINDER	0.1829	BA2	0.9266	0.9385	10	0.7475	0.6797	0.6926	0.6379
QTGKIADYNY	QTGNIADYNY	HLA-A2902	1.997	BINDER	BINDER	1.2282	BA2	0.5011	0.7609	10	0.7182	0.7069	0.3599	0.5379
QTGKIADYNY	QTGNIADYNY	HLA-A3002	0.8965	BINDER	BINDER	0.6122	BA2	0.8396	0.8891	10	0.7746	0.7168	0.6504	0.6373
QTNSPRRAR	QTKSHRRAR	HLA-A3101	0.3145	BINDER	BINDER	0.6839	BA2	0.9261	0.8781	9	0.819	0.3085	0.7585	0.2709
QTNSPRRAR	QTKSHRRAR	HLA-A3303	0.2258	BINDER	BINDER	0.5972	BA2	0.9347	0.8913	9	0.8113	0.3038	0.7583	0.2708
QTNSPRRAR	QTKSHRRAR	HLA-A6801	0.9555	BINDER	NONBINDER	4.3499	BA2	0.8273	0.0286	9	0.8416	0.01	0.6963	0.01
QTNSPRRAR	QTKSHRRAR	HLA-A7401	1.3039	BINDER	NONBINDER	3.4791	BA2	0.7396	0.0981	9	0.8268	0.01	0.6115	0.01
QWNLVIGFLF	EWNLVIGFLF	HLA-A2301	0.0614	BINDER	BINDER	0.2737	BA2	0.9482	0.9302	10	0.7406	0.7841	0.7022	0.7294
QWNLVIGFLF	EWNLVIGFLF	HLA-A2402	0.1171	BINDER	BINDER	0.4027	BA2	0.944	0.9165	10	0.7603	0.7943	0.7177	0.728
RQIAPGQTGK	SQIAPGQTGN	HLA-A0301	0.1977	BINDER	NONBINDER	42.7011	BA2	0.9372	0	10	0.9571	0.01	0.897	0.01
RQIAPGQTGK	SQIAPGQTGN	HLA-A0302	0.4255	BINDER	NONBINDER	44.7186	BA2	0.9139	0	10	0.9619	0.01	0.8791	0.01
RQIAPGQTGK	SQIAPGQTGN	HLA-A1101	0.5841	BINDER	NONBINDER	37.8196	BA2	0.8932	0	10	0.9636	0.01	0.8607	0.01
RQIAPGQTGK	SQIAPGQTGN	HLA-A3001	1.3156	BINDER	NONBINDER	43.2753	BA2	0.7363	0	10	0.9616	0.01	0.708	0.01
RQIAPGQTGK	SQIAPGQTGN	HLA-A7401	1.1391	BINDER	NONBINDER	53.4431	BA2	0.7844	0	10	0.9636	0.01	0.7558	0.01
RQIAPGQTGK	SQIAPGQTGN	HLA-B2705	1.6728	BINDER	NONBINDER	30.9881	BA2	0.6203	0	10	0.958	0.01	0.5942	0.01
SASFSTFKCY	FAPFFAFKCY	HLA-A0101	0.2689	BINDER	BINDER	0.7107	BA2	0.9306	0.8737	10	0.9266	0.9632	0.8623	0.8415
SASFSTFKCY	FAPFFAFKCY	HLA-A1101	1.7735	BINDER	NONBINDER	7.2501	BA2	0.5841	0.0004	10	0.9209	0.01	0.5379	0.01
SASFSTFKCY	FAPFFAFKCY	HLA-A2501	2.9422	NONBINDER	BINDER	1.5392	BA2	0.1957	0.6662	10	0.01	0.958	0.01	0.6382
SASFSTFKCY	FAPFFAFKCY	HLA-A2601	1.8498	BINDER	BINDER	0.6915	BA2	0.5561	0.8768	10	0.9196	0.963	0.5114	0.8444
SASFSTFKCY	FAPFFAFKCY	HLA-A2902	0.5353	BINDER	BINDER	0.3645	BA2	0.9	0.9208	10	0.933	0.9592	0.8397	0.8832
SASFSTFKCY	FAPFFAFKCY	HLA-A3002	0.2092	BINDER	BINDER	1.9588	BA2	0.9362	0.5154	10	0.9241	0.9542	0.8651	0.4918
SASFSTFKCY	FAPFFAFKCY	HLA-B1501	1.1149	BINDER	BINDER	1.8137	BA2	0.7905	0.5694	10	0.9336	0.9554	0.738	0.544
SASFSTFKCY	FAPFFAFKCY	HLA-B1503	1.7819	BINDER	NONBINDER	2.4367	BA2	0.5811	0.3419	10	0.9207	0.01	0.535	0.01
SASFSTFKCY	FAPFFAFKCY	HLA-B1801	3.412	NONBINDER	BINDER	1.1635	BA2	0.1074	0.7781	10	0.01	0.962	0.01	0.7485
SASFSTFKCY	FAPFFAFKCY	HLA-B3501	0.7436	BINDER	BINDER	0.1996	BA2	0.8681	0.9371	10	0.9359	0.9555	0.8125	0.8954
SASFSTFKCY	FAPFFAFKCY	HLA-B5301	2.2433	NONBINDER	BINDER	0.5611	BA2	0.4098	0.8964	10	0.01	0.9618	0.01	0.8622
SASFSTFKCY	FAPFFAFKCY	HLA-B5801	1.4362	BINDER	NONBINDER	6.6206	BA2	0.6997	0.001	10	0.9269	0.01	0.6486	0.01
SASFSTFKCY	FAPFFAFKCY	HLA-B5802	1.212	BINDER	NONBINDER	4.0782	BA2	0.7653	0.0424	10	0.9314	0.01	0.7128	0.01
SASFSTFKCY	FAPFFAFKCY	HLA-C0202	0.7764	BINDER	BINDER	0.4394	BA2	0.8624	0.9122	10	0.9363	0.9603	0.8075	0.876
SASFSTFKCY	FAPFFAFKCY	HLA-C0210	0.7764	BINDER	BINDER	0.4394	BA2	0.8624	0.9122	10	0.9363	0.9603	0.8075	0.876
SASFSTFKCY	FAPFFAFKCY	HLA-C0302	0.8406	BINDER	BINDER	0.5051	BA2	0.8506	0.904	10	0.9369	0.9612	0.7969	0.8689
SASFSTFKCY	FAPFFAFKCY	HLA-C0702	4.9529	NONBINDER	BINDER	1.7086	BA2	0.0118	0.6076	10	0.01	0.9564	0.01	0.5811
SASFSTFKCY	FAPFFAFKCY	HLA-C1202	0.7852	BINDER	BINDER	0.3455	BA2	0.8608	0.9229	10	0.9363	0.9589	0.806	0.885
SASFSTFKCY	FAPFFAFKCY	HLA-C1203	1.0526	BINDER	BINDER	0.4588	BA2	0.8055	0.9098	10	0.9352	0.9606	0.7533	0.874
SASFSTFKCY	FAPFFAFKCY	HLA-C1601	0.7257	BINDER	BINDER	0.8955	BA2	0.8712	0.8398	10	0.9357	0.9639	0.8152	0.8095
SEETGTLIV	SEEIGTLIV	HLA-B4001	0.3814	BINDER	BINDER	0.3809	BA2	0.9189	0.919	9	0.8406	0.9206	0.7724	0.846
SEETGTLIV	SEEIGTLIV	HLA-B4002	1.2526	BINDER	BINDER	0.9694	BA2	0.7542	0.8243	9	0.8415	0.9267	0.6347	0.7639
SEETGTLIV	SEEIGTLIV	HLA-B4006	0.8159	BINDER	BINDER	0.6698	BA2	0.8552	0.8803	9	0.8539	0.9262	0.7303	0.8153
SEETGTLIV	SEEIGTLIV	HLA-B4402	1.8268	BINDER	BINDER	1.8001	BA2	0.5646	0.5744	9	0.82	0.9099	0.463	0.5226
SEETGTLIV	SEEIGTLIV	HLA-B4403	1.84	BINDER	BINDER	1.787	BA2	0.5597	0.5792	9	0.8195	0.9101	0.4587	0.5271
SEETGTLIV	SEEIGTLIV	HLA-B4501	0.3361	BINDER	BINDER	0.336	BA2	0.9239	0.9239	9	0.8381	0.9193	0.7743	0.8493
SEETGTLIV	SEEIGTLIV	HLA-B5001	0.5121	BINDER	BINDER	0.5412	BA2	0.9031	0.8992	9	0.8464	0.9242	0.7644	0.831
SPRRARSVA	SHRRARSVA	HLA-B0702	0.0088	BINDER	NONBINDER	3.3663	BA2	0.952	0.1141	9	0.8297	0.01	0.7899	0.01
SPRRARSVA	SHRRARSVA	HLA-B0801	0.486	BINDER	NONBINDER	3.6784	BA2	0.9064	0.0746	9	0.909	0.01	0.8239	0.01
SPRRARSVA	SHRRARSVA	HLA-B1402	2.136	NONBINDER	BINDER	0.4495	BA2	0.4492	0.911	9	0.01	0.908	0.01	0.8272
SPRRARSVA	SHRRARSVA	HLA-B4201	0.0234	BINDER	NONBINDER	6.554	BA2	0.951	0.0011	9	0.852	0.01	0.8103	0.01
SSRGTSPAR	SSKRTSPAR	HLA-A3001	0.1991	BINDER	BINDER	0.2491	BA2	0.9371	0.9325	9	0.6816	0.8704	0.6387	0.8116
SSRGTSPAR	SSKRTSPAR	HLA-A3101	0.2811	BINDER	BINDER	0.1671	BA2	0.9295	0.9399	9	0.6925	0.8632	0.6437	0.8113
SSRGTSPAR	SSKRTSPAR	HLA-A3303	0.4757	BINDER	BINDER	0.5158	BA2	0.9077	0.9026	9	0.7092	0.8831	0.6437	0.7971
SSRGTSPAR	SSKRTSPAR	HLA-A6801	1.3902	BINDER	BINDER	1.6812	BA2	0.714	0.6173	9	0.6994	0.8697	0.4994	0.5369
SSRGTSPAR	SSKRTSPAR	HLA-A7401	1.0188	BINDER	BINDER	1.0815	BA2	0.8133	0.7986	9	0.724	0.8877	0.5888	0.7089
STVFPPTSF	STVFPLTSF	HLA-A2501	0.1761	BINDER	BINDER	0.0332	BA2	0.9391	0.9503	9	0.9854	0.8775	0.9254	0.8339
STVFPPTSF	STVFPLTSF	HLA-A2601	0.2796	BINDER	BINDER	0.0491	BA2	0.9296	0.9491	9	0.9861	0.8836	0.9167	0.8386
STVFPPTSF	STVFPLTSF	HLA-A3201	0.3246	BINDER	BINDER	0.1276	BA2	0.9251	0.9431	9	0.9863	0.8967	0.9124	0.8457
STVFPPTSF	STVFPLTSF	HLA-B1501	0.6925	BINDER	BINDER	0.2679	BA2	0.8767	0.9307	9	0.9873	0.9055	0.8656	0.8427
STVFPPTSF	STVFPLTSF	HLA-B1503	0.8794	BINDER	BINDER	0.7201	BA2	0.843	0.8721	9	0.9876	0.9161	0.8325	0.7989
STVFPPTSF	STVFPLTSF	HLA-B3501	1.5702	BINDER	BINDER	1.4803	BA2	0.6558	0.6856	9	0.9851	0.9038	0.646	0.6196
STVFPPTSF	STVFPLTSF	HLA-B5701	1.7207	BINDER	BINDER	0.9558	BA2	0.6032	0.8273	9	0.9846	0.9161	0.5939	0.7579
STVFPPTSF	STVFPLTSF	HLA-B5801	1.392	BINDER	BINDER	0.9865	BA2	0.7134	0.8206	9	0.9857	0.9157	0.7032	0.7514
STVFPPTSF	STVFPLTSF	HLA-B5802	0.6044	BINDER	BINDER	0.4254	BA2	0.8903	0.9139	9	0.9872	0.9106	0.8789	0.8322
STVFPPTSF	STVFPLTSF	HLA-C0102	1.4717	BINDER	BINDER	1.7489	BA2	0.6884	0.5931	9	0.9854	0.8978	0.6783	0.5325
STVFPPTSF	STVFPLTSF	HLA-C0202	0.2336	BINDER	BINDER	0.1807	BA2	0.934	0.9387	9	0.9858	0.901	0.9207	0.8458
STVFPPTSF	STVFPLTSF	HLA-C0210	0.2336	BINDER	BINDER	0.1807	BA2	0.934	0.9387	9	0.9858	0.901	0.9207	0.8458
STVFPPTSF	STVFPLTSF	HLA-C0302	0.1396	BINDER	BINDER	0.1335	BA2	0.9422	0.9427	9	0.985	0.8973	0.9281	0.8459
STVFPPTSF	STVFPLTSF	HLA-C0303	0.3721	BINDER	BINDER	0.4665	BA2	0.92	0.9089	9	0.9865	0.9116	0.9076	0.8286
STVFPPTSF	STVFPLTSF	HLA-C0304	0.3721	BINDER	BINDER	0.4665	BA2	0.92	0.9089	9	0.9865	0.9116	0.9076	0.8286
STVFPPTSF	STVFPLTSF	HLA-C0701	1.4572	BINDER	NONBINDER	2.1031	BA2	0.693	0.4614	9	0.9855	0.01	0.683	0.01
STVFPPTSF	STVFPLTSF	HLA-C0801	1.4222	BINDER	BINDER	1.7117	BA2	0.7041	0.6065	9	0.9856	0.8986	0.694	0.545
STVFPPTSF	STVFPLTSF	HLA-C1202	0.3955	BINDER	BINDER	0.2807	BA2	0.9173	0.9295	9	0.9866	0.906	0.905	0.8421
STVFPPTSF	STVFPLTSF	HLA-C1203	0.5099	BINDER	BINDER	0.4699	BA2	0.9034	0.9085	9	0.9869	0.9117	0.8916	0.8283
STVFPPTSF	STVFPLTSF	HLA-C1402	1.1695	BINDER	BINDER	1.3565	BA2	0.7766	0.7242	9	0.9866	0.9068	0.7662	0.6567
STVFPPTSF	STVFPLTSF	HLA-C1502	1.2791	BINDER	BINDER	1.3573	BA2	0.7467	0.7239	9	0.9862	0.9068	0.7364	0.6564
STVFPPTSF	STVFPLTSF	HLA-C1601	0.2891	BINDER	BINDER	0.4441	BA2	0.9287	0.9116	9	0.9861	0.9111	0.9158	0.8306
STVFPPTSF	STVFPLTSF	HLA-C1701	1.2144	BINDER	BINDER	1.4371	BA2	0.7647	0.6994	9	0.9864	0.9048	0.7543	0.6328
SVLYNSASF	SVLYNFAPF	HLA-A2301	1.4252	BINDER	BINDER	0.515	BA2	0.7031	0.9027	9	0.6418	0.9213	0.4512	0.8317
SVLYNSASF	SVLYNFAPF	HLA-A2402	1.5131	BINDER	BINDER	0.6528	BA2	0.6749	0.883	9	0.6367	0.9235	0.4297	0.8155
SVLYNSASF	SVLYNFAPF	HLA-A2501	0.2853	BINDER	BINDER	0.0963	BA2	0.929	0.9456	9	0.6387	0.901	0.5934	0.852
SVLYNSASF	SVLYNFAPF	HLA-A2601	0.4387	BINDER	BINDER	0.1876	BA2	0.9123	0.9381	9	0.6541	0.9098	0.5967	0.8535
SVLYNSASF	SVLYNFAPF	HLA-A2902	1.6463	BINDER	BINDER	0.8117	BA2	0.6296	0.856	9	0.6295	0.9245	0.3963	0.7914
SVLYNSASF	SVLYNFAPF	HLA-A3002	1.7607	BINDER	BINDER	1.3471	BA2	0.5888	0.727	9	0.6237	0.9171	0.3672	0.6667
SVLYNSASF	SVLYNFAPF	HLA-A3201	0.1497	BINDER	BINDER	0.0976	BA2	0.9413	0.9455	9	0.6154	0.9012	0.5793	0.8521
SVLYNSASF	SVLYNFAPF	HLA-B0801	5.0336	NONBINDER	BINDER	1.6858	BA2	0.0105	0.6157	9	0.01	0.9112	0.01	0.561
SVLYNSASF	SVLYNFAPF	HLA-B1402	2.5802	NONBINDER	BINDER	1.2434	BA2	0.2952	0.7567	9	0.01	0.9191	0.01	0.6955
SVLYNSASF	SVLYNFAPF	HLA-B1501	0.2881	BINDER	BINDER	0.2046	BA2	0.9288	0.9366	9	0.639	0.911	0.5935	0.8532
SVLYNSASF	SVLYNFAPF	HLA-B1503	0.2723	BINDER	BINDER	0.194	BA2	0.9303	0.9376	9	0.637	0.9103	0.5926	0.8535
SVLYNSASF	SVLYNFAPF	HLA-B1801	4.3057	NONBINDER	BINDER	1.5836	BA2	0.0305	0.6513	9	0.01	0.9129	0.01	0.5946
SVLYNSASF	SVLYNFAPF	HLA-B3501	0.3503	BINDER	BINDER	0.2822	BA2	0.9223	0.9293	9	0.6462	0.9147	0.596	0.85
SVLYNSASF	SVLYNFAPF	HLA-B3503	1.3358	BINDER	BINDER	0.9242	BA2	0.7303	0.8339	9	0.6473	0.9237	0.4727	0.7703
SVLYNSASF	SVLYNFAPF	HLA-B5201	3.3803	NONBINDER	BINDER	1.4656	BA2	0.112	0.6903	9	0.01	0.9149	0.01	0.6316
SVLYNSASF	SVLYNFAPF	HLA-B5301	1.9854	BINDER	BINDER	1.5639	BA2	0.5055	0.6579	9	0.6132	0.9132	0.31	0.6008
SVLYNSASF	SVLYNFAPF	HLA-B5802	2.2702	NONBINDER	BINDER	1.8177	BA2	0.4	0.5679	9	0.01	0.909	0.01	0.5162
SVLYNSASF	SVLYNFAPF	HLA-C0102	1.0758	BINDER	BINDER	1.2233	BA2	0.8	0.7622	9	0.6622	0.9195	0.5298	0.7008
SVLYNSASF	SVLYNFAPF	HLA-C0202	0.6991	BINDER	BINDER	0.6191	BA2	0.8756	0.8881	9	0.669	0.923	0.5858	0.8197
SVLYNSASF	SVLYNFAPF	HLA-C0210	0.6991	BINDER	BINDER	0.6191	BA2	0.8756	0.8881	9	0.669	0.923	0.5858	0.8197
SVLYNSASF	SVLYNFAPF	HLA-C0302	0.1812	BINDER	BINDER	0.1378	BA2	0.9387	0.9423	9	0.6221	0.9058	0.584	0.8535
SVLYNSASF	SVLYNFAPF	HLA-C0303	0.3801	BINDER	BINDER	0.4442	BA2	0.9191	0.9116	9	0.6492	0.9198	0.5967	0.8385
SVLYNSASF	SVLYNFAPF	HLA-C0304	0.3801	BINDER	BINDER	0.4442	BA2	0.9191	0.9116	9	0.6492	0.9198	0.5967	0.8385
SVLYNSASF	SVLYNFAPF	HLA-C0702	2.0118	NONBINDER	BINDER	1.5616	BA2	0.4956	0.6587	9	0.01	0.9132	0.01	0.6015
SVLYNSASF	SVLYNFAPF	HLA-C0801	1.2141	BINDER	BINDER	0.794	BA2	0.7647	0.8592	9	0.655	0.9245	0.5009	0.7943
SVLYNSASF	SVLYNFAPF	HLA-C1202	0.5861	BINDER	BINDER	0.3739	BA2	0.8929	0.9198	9	0.6638	0.9179	0.5927	0.8443
SVLYNSASF	SVLYNFAPF	HLA-C1203	1.3773	BINDER	BINDER	1.1183	BA2	0.7179	0.7896	9	0.6447	0.9213	0.4628	0.7275
SVLYNSASF	SVLYNFAPF	HLA-C1402	0.6492	BINDER	BINDER	0.5051	BA2	0.8835	0.904	9	0.667	0.9211	0.5893	0.8327
SVLYNSASF	SVLYNFAPF	HLA-C1601	0.8491	BINDER	BINDER	0.8152	BA2	0.8489	0.8554	9	0.6702	0.9245	0.5689	0.7908
SYQTQTNSPR	SYQTQTKSHR	HLA-A3101	0.5593	BINDER	BINDER	1.0815	BA2	0.8967	0.7986	10	0.9106	0.7998	0.8165	0.6387
SYQTQTNSPR	SYQTQTKSHR	HLA-A3303	0.5557	BINDER	BINDER	1.0628	BA2	0.8972	0.8031	10	0.9105	0.801	0.8169	0.6433
TLACFVLAAV	TLTCFVLAAV	HLA-A0202	0.0572	BINDER	BINDER	0.3168	BA2	0.9485	0.9259	10	0.8085	0.8788	0.7669	0.8137
TLACFVLAAV	TLTCFVLAAV	HLA-A0211	0.206	BINDER	BINDER	0.5326	BA2	0.9365	0.9003	10	0.8381	0.8861	0.7849	0.7978
TLACFVLAAV	TLTCFVLAAV	HLA-A6802	0.2246	BINDER	BINDER	0.0981	BA2	0.9348	0.9455	10	0.84	0.8589	0.7852	0.8121
TPINLVRDL	TPINLGRDL	HLA-B0702	0.5096	BINDER	BINDER	0.2546	BA2	0.9034	0.932	9	0.9883	0.9146	0.8928	0.8524
TPINLVRDL	TPINLGRDL	HLA-B3501	1.3309	BINDER	BINDER	1.5924	BA2	0.7318	0.6483	9	0.9874	0.9143	0.7226	0.5927
TPINLVRDL	TPINLGRDL	HLA-B3503	0.3849	BINDER	BINDER	0.4068	BA2	0.9185	0.916	9	0.9879	0.92	0.9074	0.8427
TPINLVRDL	TPINLGRDL	HLA-B4201	0.2207	BINDER	BINDER	0.1888	BA2	0.9352	0.938	9	0.9871	0.9111	0.9231	0.8546
TPINLVRDL	TPINLGRDL	HLA-B5101	1.5969	BINDER	NONBINDER	3.2677	BA2	0.6467	0.1299	9	0.9866	0.01	0.638	0.01
TPINLVRDL	TPINLGRDL	HLA-B5301	1.3085	BINDER	NONBINDER	2.3648	BA2	0.7383	0.3665	9	0.9875	0.01	0.7291	0.01
TQLNRALTGI	TQLKRALTGI	HLA-B5201	0.3999	BINDER	BINDER	0.4655	BA2	0.9168	0.909	10	0.9654	0.967	0.8851	0.879
TQTNSPRRAR	TQTKSHRRAR	HLA-A3101	1.0681	BINDER	BINDER	1.8093	BA2	0.8018	0.571	10	0.9564	0.7273	0.7668	0.4153
TQTNSPRRAR	TQTKSHRRAR	HLA-A3303	0.7511	BINDER	BINDER	1.7658	BA2	0.8668	0.5869	10	0.9568	0.7292	0.8294	0.428
TQTNSPRRAR	TQTKSHRRAR	HLA-A6801	1.647	BINDER	NONBINDER	6.7987	BA2	0.6294	0.0007	10	0.9488	0.01	0.5972	0.01
VGYQPYRVV	VGHQPYRVV	HLA-B5101	0.7068	BINDER	NONBINDER	2.1309	BA2	0.8743	0.4511	9	0.9132	0.01	0.7984	0.01
VGYQPYRVV	VGHQPYRVV	HLA-B5201	0.0887	BINDER	BINDER	1.0034	BA2	0.9462	0.8168	9	0.8836	0.9699	0.8361	0.7922
VGYQPYRVV	VGHQPYRVV	HLA-C0102	1.4414	BINDER	NONBINDER	2.3658	BA2	0.698	0.3662	9	0.9026	0.01	0.63	0.01
VGYQPYRVV	VGHQPYRVV	HLA-C0602	0.4953	BINDER	BINDER	0.9838	BA2	0.9053	0.8212	9	0.9091	0.97	0.823	0.7966
VGYQPYRVV	VGHQPYRVV	HLA-C1203	0.9008	BINDER	BINDER	1.9148	BA2	0.8387	0.5319	9	0.9132	0.9639	0.7659	0.5127
VGYQPYRVV	VGHQPYRVV	HLA-C1502	0.9012	BINDER	NONBINDER	2.3858	BA2	0.8386	0.3592	9	0.9132	0.01	0.7658	0.01
VGYQPYRVV	VGHQPYRVV	HLA-C1601	1.5463	BINDER	NONBINDER	2.6534	BA2	0.6639	0.2729	9	0.9002	0.01	0.5976	0.01
VVNARLRAK	VVNARLCAK	HLA-A0301	0.2135	BINDER	BINDER	0.1913	BA2	0.9358	0.9378	9	0.1242	0.8254	0.1162	0.7741
VVNARLRAK	VVNARLCAK	HLA-A0302	0.7623	BINDER	BINDER	0.2814	BA2	0.8649	0.9294	9	0.144	0.8348	0.1245	0.7759
VVNARLRAK	VVNARLCAK	HLA-A1101	0.7619	BINDER	BINDER	0.2769	BA2	0.865	0.9299	9	0.144	0.8344	0.1246	0.7759
VVNARLRAK	VVNARLCAK	HLA-A3001	0.2647	BINDER	BINDER	0.3387	BA2	0.9311	0.9236	9	0.1281	0.8391	0.1193	0.775
VVNARLRAK	VVNARLCAK	HLA-A3101	1.3461	BINDER	BINDER	1.0404	BA2	0.7273	0.8084	9	0.136	0.8475	0.0989	0.6851
VVNARLRAK	VVNARLCAK	HLA-A3303	2.8462	NONBINDER	BINDER	1.6966	BA2	0.2194	0.6119	9	0.01	0.8297	0.01	0.5077
VVNARLRAK	VVNARLCAK	HLA-A7401	0.7662	BINDER	BINDER	0.4048	BA2	0.8642	0.9163	9	0.144	0.8429	0.1244	0.7723
WLLWPVTLA	WLLWPVTLT	HLA-A0201	0.4771	BINDER	BINDER	1.6261	BA2	0.9076	0.6366	9	0.9733	0.9697	0.8834	0.6173
WLLWPVTLA	WLLWPVTLT	HLA-A0202	0.7983	BINDER	NONBINDER	2.6223	BA2	0.8585	0.2822	9	0.9734	0.01	0.8357	0.01
WLLWPVTLA	WLLWPVTLT	HLA-A0211	0.3341	BINDER	BINDER	1.0955	BA2	0.9241	0.7952	9	0.9719	0.9726	0.8981	0.7734
WPVTLACFVL	WPVTLTCFVL	HLA-B3503	0.0346	BINDER	BINDER	0.0246	BA2	0.9502	0.9509	10	0.8591	0.7489	0.8163	0.7121
WPVTLACFVL	WPVTLTCFVL	HLA-B4201	0.2696	BINDER	BINDER	0.1744	BA2	0.9306	0.9393	10	0.8903	0.7939	0.8285	0.7457
YFPLQSYGF	YFPLRSYGF	HLA-A2301	0.1846	BINDER	BINDER	0.2217	BA2	0.9384	0.9351	9	0.7925	0.8072	0.7437	0.7548
YFPLQSYGF	YFPLRSYGF	HLA-A2402	0.1123	BINDER	BINDER	0.1206	BA2	0.9444	0.9437	9	0.7808	0.791	0.7374	0.7465
YFPLQSYGF	YFPLRSYGF	HLA-A2902	0.6572	BINDER	BINDER	0.9664	BA2	0.8823	0.825	9	0.8199	0.8378	0.7234	0.6912
YFPLQSYGF	YFPLRSYGF	HLA-C0102	0.7532	BINDER	BINDER	0.4684	BA2	0.8665	0.9087	9	0.8227	0.8251	0.7129	0.7498
YFPLQSYGF	YFPLRSYGF	HLA-C0401	0.2478	BINDER	BINDER	0.2964	BA2	0.9327	0.9279	9	0.7993	0.8143	0.7455	0.7556
YFPLQSYGF	YFPLRSYGF	HLA-C0702	0.2208	BINDER	BINDER	0.1094	BA2	0.9352	0.9446	9	0.7966	0.7883	0.745	0.7446
YFPLQSYGF	YFPLRSYGF	HLA-C1402	0.1133	BINDER	BINDER	0.0749	BA2	0.9443	0.9472	9	0.781	0.7773	0.7375	0.7363
YGFQPTNGV	YGFRPTYGV	HLA-A0206	1.6053	BINDER	BINDER	0.7493	BA2	0.6438	0.8672	9	0.9157	0.4105	0.5895	0.356
YGFQPTNGV	YGFRPTYGV	HLA-A6802	0.5674	BINDER	BINDER	0.2304	BA2	0.8956	0.9343	9	0.9258	0.3658	0.8291	0.3418
YGFQPTNGV	YGFRPTYGV	HLA-B5101	0.6378	BINDER	BINDER	0.831	BA2	0.8853	0.8524	9	0.927	0.4145	0.8207	0.3533
YGFQPTNGV	YGFRPTYGV	HLA-B5201	0.4036	BINDER	BINDER	0.2407	BA2	0.9164	0.9333	9	0.922	0.3674	0.8449	0.3429
YGFQPTNGV	YGFRPTYGV	HLA-C0102	1.2076	BINDER	NONBINDER	2.0758	BA2	0.7665	0.4716	9	0.9241	0.01	0.7083	0.01
YGFQPTNGV	YGFRPTYGV	HLA-C0202	1.2932	BINDER	BINDER	1.8791	BA2	0.7427	0.5452	9	0.9222	0.3541	0.6849	0.1931
YGFQPTNGV	YGFRPTYGV	HLA-C0210	1.2932	BINDER	BINDER	1.8791	BA2	0.7427	0.5452	9	0.9222	0.3541	0.6849	0.1931
YGFQPTNGV	YGFRPTYGV	HLA-C0302	1.7965	BINDER	NONBINDER	2.6434	BA2	0.5757	0.2759	9	0.9121	0.01	0.5251	0.01
YGFQPTNGV	YGFRPTYGV	HLA-C0303	0.9371	BINDER	BINDER	1.7117	BA2	0.8312	0.6065	9	0.9298	0.3627	0.7728	0.22
YGFQPTNGV	YGFRPTYGV	HLA-C0304	0.9371	BINDER	BINDER	1.7117	BA2	0.8312	0.6065	9	0.9298	0.3627	0.7728	0.22
YGFQPTNGV	YGFRPTYGV	HLA-C0602	0.6664	BINDER	BINDER	1.0677	BA2	0.8808	0.8019	9	0.9274	0.4082	0.8169	0.3273
YGFQPTNGV	YGFRPTYGV	HLA-C0801	0.8602	BINDER	BINDER	1.0137	BA2	0.8468	0.8145	9	0.9297	0.4125	0.7873	0.336
YGFQPTNGV	YGFRPTYGV	HLA-C1202	1.0872	BINDER	BINDER	1.8673	BA2	0.7973	0.5496	9	0.927	0.3547	0.7391	0.1949
YGFQPTNGV	YGFRPTYGV	HLA-C1203	0.4287	BINDER	BINDER	0.8441	BA2	0.9135	0.8499	9	0.9227	0.415	0.8429	0.3527
YGFQPTNGV	YGFRPTYGV	HLA-C1502	0.8018	BINDER	BINDER	0.5197	BA2	0.8578	0.9021	9	0.9291	0.3958	0.797	0.3571
YGFQPTNGV	YGFRPTYGV	HLA-C1601	1.4334	BINDER	BINDER	1.617	BA2	0.7005	0.6398	9	0.9192	0.3681	0.6439	0.2355
YGFQPTNGV	YGFRPTYGV	HLA-C1701	1.0108	BINDER	BINDER	1.033	BA2	0.8151	0.8101	9	0.9288	0.4112	0.7571	0.3331
YQDVNCTEV	YQGVNCTEV	HLA-A0201	0.8844	BINDER	NONBINDER	2.1669	BA2	0.842	0.4377	9	0.9304	0.01	0.7834	0.01
YQDVNCTEV	YQGVNCTEV	HLA-A0202	1.695	BINDER	NONBINDER	2.0658	BA2	0.6124	0.4753	9	0.9158	0.01	0.5608	0.01
YQDVNCTEV	YQGVNCTEV	HLA-A0206	0.2359	BINDER	BINDER	0.7029	BA2	0.9338	0.875	9	0.9182	0.8187	0.8574	0.7164
YQDVNCTEV	YQGVNCTEV	HLA-A0211	1.3556	BINDER	NONBINDER	2.4722	BA2	0.7244	0.33	9	0.9221	0.01	0.668	0.01
YQDVNCTEV	YQGVNCTEV	HLA-B3801	0.608	BINDER	NONBINDER	2.6314	BA2	0.8897	0.2795	9	0.9282	0.01	0.8258	0.01
YQDVNCTEV	YQGVNCTEV	HLA-C0102	1.4504	BINDER	NONBINDER	2.9966	BA2	0.6952	0.1832	9	0.9203	0.01	0.6398	0.01
YQDVNCTEV	YQGVNCTEV	HLA-C0401	0.0996	BINDER	BINDER	1.9623	BA2	0.9453	0.5141	9	0.9076	0.7783	0.858	0.4001
YQDVNCTEV	YQGVNCTEV	HLA-C0501	0.0716	BINDER	NONBINDER	2.7732	BA2	0.9475	0.2387	9	0.9031	0.01	0.8557	0.01
YQDVNCTEV	YQGVNCTEV	HLA-C0801	0.0956	BINDER	BINDER	1.748	BA2	0.9457	0.5934	9	0.907	0.7859	0.8577	0.4664
YQDVNCTEV	YQGVNCTEV	HLA-C0802	0.045	BINDER	NONBINDER	2.0578	BA2	0.9494	0.4783	9	0.8968	0.01	0.8514	0.01
YQDVNCTEV	YQGVNCTEV	HLA-C1701	0.7395	BINDER	NONBINDER	4.0177	BA2	0.8688	0.0462	9	0.9299	0.01	0.8079	0.01
YQPYRVVVL	HQPYRVVVL	HLA-B0801	0.6005	BINDER	BINDER	0.9046	BA2	0.8908	0.838	9	0.9505	0.9503	0.8467	0.7964
YQPYRVVVL	HQPYRVVVL	HLA-B1402	0.0549	BINDER	BINDER	0.0563	BA2	0.9487	0.9486	9	0.9328	0.933	0.8849	0.885
YQPYRVVVL	HQPYRVVVL	HLA-B1501	1.7222	BINDER	NONBINDER	2.5987	BA2	0.6027	0.2895	9	0.9407	0.01	0.567	0.01
YQPYRVVVL	HQPYRVVVL	HLA-B1503	1.6441	BINDER	NONBINDER	2.2569	BA2	0.6304	0.4048	9	0.9417	0.01	0.5936	0.01
YQPYRVVVL	HQPYRVVVL	HLA-C0102	0.0178	BINDER	BINDER	0.0959	BA2	0.9514	0.9456	9	0.9218	0.9378	0.877	0.8868
YQPYRVVVL	HQPYRVVVL	HLA-C0202	1.0513	BINDER	NONBINDER	3.0322	BA2	0.8058	0.1753	9	0.949	0.01	0.7647	0.01
YQPYRVVVL	HQPYRVVVL	HLA-C0210	1.0513	BINDER	NONBINDER	3.0322	BA2	0.8058	0.1753	9	0.949	0.01	0.7647	0.01
YQPYRVVVL	HQPYRVVVL	HLA-C0302	1.7369	BINDER	NONBINDER	4.4307	BA2	0.5974	0.0254	9	0.9405	0.01	0.5619	0.01
YQPYRVVVL	HQPYRVVVL	HLA-C0303	0.7757	BINDER	NONBINDER	2.0806	BA2	0.8625	0.4698	9	0.9509	0.01	0.8202	0.01
YQPYRVVVL	HQPYRVVVL	HLA-C0304	0.7757	BINDER	NONBINDER	2.0806	BA2	0.8625	0.4698	9	0.9509	0.01	0.8202	0.01
YQPYRVVVL	HQPYRVVVL	HLA-C0401	0.9757	BINDER	NONBINDER	3.2649	BA2	0.8229	0.1304	9	0.9497	0.01	0.7815	0.01
YQPYRVVVL	HQPYRVVVL	HLA-C0602	0.2428	BINDER	BINDER	0.6469	BA2	0.9331	0.8839	9	0.9448	0.9508	0.8816	0.8404
YQPYRVVVL	HQPYRVVVL	HLA-C0701	0.3983	BINDER	BINDER	0.9179	BA2	0.917	0.8352	9	0.9482	0.9502	0.8695	0.7936
YQPYRVVVL	HQPYRVVVL	HLA-C0702	0.0647	BINDER	BINDER	0.2918	BA2	0.948	0.9284	9	0.9343	0.9461	0.8857	0.8784
YQPYRVVVL	HQPYRVVVL	HLA-C0801	0.6788	BINDER	NONBINDER	2.4455	BA2	0.8789	0.3389	9	0.9509	0.01	0.8357	0.01
YQPYRVVVL	HQPYRVVVL	HLA-C0802	1.4904	BINDER	NONBINDER	3.8705	BA2	0.6823	0.057	9	0.9437	0.01	0.6439	0.01
YQPYRVVVL	HQPYRVVVL	HLA-C1202	0.6136	BINDER	BINDER	1.8444	BA2	0.8889	0.5581	9	0.9506	0.9393	0.845	0.5242
YQPYRVVVL	HQPYRVVVL	HLA-C1203	0.4408	BINDER	BINDER	1.1186	BA2	0.912	0.7895	9	0.9488	0.9484	0.8653	0.7488
YQPYRVVVL	HQPYRVVVL	HLA-C1402	0.4959	BINDER	BINDER	1.1058	BA2	0.9052	0.7927	9	0.9495	0.9485	0.8595	0.7519
YQPYRVVVL	HQPYRVVVL	HLA-C1601	0.8637	BINDER	BINDER	1.9711	BA2	0.8461	0.5108	9	0.9505	0.9378	0.8042	0.479
YQPYRVVVL	HQPYRVVVL	HLA-C1701	0.8896	BINDER	NONBINDER	2.3089	BA2	0.841	0.3862	9	0.9504	0.01	0.7993	0.01
YSVLYNSASF	YSVLYNFAPF	HLA-A0101	2.493	NONBINDER	BINDER	1.7933	BA2	0.3231	0.5769	10	0.01	0.9536	0.01	0.5501
YSVLYNSASF	YSVLYNFAPF	HLA-A2301	1.5435	BINDER	BINDER	0.7987	BA2	0.6648	0.8584	10	0.9555	0.9617	0.6352	0.8255
YSVLYNSASF	YSVLYNFAPF	HLA-A2402	1.6123	BINDER	BINDER	0.9766	BA2	0.6414	0.8228	10	0.9547	0.9611	0.6123	0.7908
YSVLYNSASF	YSVLYNFAPF	HLA-A2501	0.3196	BINDER	BINDER	0.1892	BA2	0.9256	0.938	10	0.9584	0.9535	0.8871	0.8944
YSVLYNSASF	YSVLYNFAPF	HLA-A2601	0.5001	BINDER	BINDER	0.2837	BA2	0.9046	0.9292	10	0.9607	0.9561	0.869	0.8884
YSVLYNSASF	YSVLYNFAPF	HLA-A2902	2.0618	NONBINDER	BINDER	1.1973	BA2	0.4768	0.7692	10	0.01	0.9594	0.01	0.738
YSVLYNSASF	YSVLYNFAPF	HLA-A3201	1.5493	BINDER	BINDER	0.9197	BA2	0.6629	0.8349	10	0.9554	0.9614	0.6333	0.8027
YSVLYNSASF	YSVLYNFAPF	HLA-B1501	0.1909	BINDER	BINDER	0.2314	BA2	0.9378	0.9342	10	0.9556	0.9548	0.8962	0.892
YSVLYNSASF	YSVLYNFAPF	HLA-B1503	0.4875	BINDER	BINDER	0.4751	BA2	0.9063	0.9078	10	0.9606	0.9593	0.8706	0.8709
YSVLYNSASF	YSVLYNFAPF	HLA-B3501	0.5716	BINDER	BINDER	0.4729	BA2	0.895	0.9081	10	0.9613	0.9593	0.8604	0.8711
YSVLYNSASF	YSVLYNFAPF	HLA-B3503	1.7467	BINDER	BINDER	1.3156	BA2	0.5939	0.7363	10	0.9533	0.9581	0.5662	0.7054
YSVLYNSASF	YSVLYNFAPF	HLA-B5201	2.5192	NONBINDER	BINDER	1.1085	BA2	0.3146	0.792	10	0.01	0.9602	0.01	0.7605
YSVLYNSASF	YSVLYNFAPF	HLA-B5301	1.3055	BINDER	BINDER	1.1481	BA2	0.7392	0.7821	10	0.9582	0.9598	0.7083	0.7507
YSVLYNSASF	YSVLYNFAPF	HLA-B5701	0.9872	BINDER	BINDER	0.8535	BA2	0.8204	0.8481	10	0.9615	0.9617	0.7888	0.8156
YSVLYNSASF	YSVLYNFAPF	HLA-B5801	0.6594	BINDER	BINDER	0.679	BA2	0.8819	0.8788	10	0.9619	0.9612	0.8483	0.8447
YSVLYNSASF	YSVLYNFAPF	HLA-B5802	0.5948	BINDER	BINDER	0.6221	BA2	0.8917	0.8876	10	0.9615	0.9608	0.8574	0.8528
YSVLYNSASF	YSVLYNFAPF	HLA-C0102	1.354	BINDER	BINDER	1.4951	BA2	0.7249	0.6808	10	0.9577	0.9563	0.6942	0.651
YSVLYNSASF	YSVLYNFAPF	HLA-C0202	0.1434	BINDER	BINDER	0.2427	BA2	0.9419	0.9331	10	0.9539	0.9551	0.8985	0.8912
YSVLYNSASF	YSVLYNFAPF	HLA-C0210	0.1434	BINDER	BINDER	0.2427	BA2	0.9419	0.9331	10	0.9539	0.9551	0.8985	0.8912
YSVLYNSASF	YSVLYNFAPF	HLA-C0302	0.0695	BINDER	BINDER	0.099	BA2	0.9476	0.9454	10	0.9492	0.9489	0.8995	0.8971
YSVLYNSASF	YSVLYNFAPF	HLA-C0303	0.2847	BINDER	BINDER	0.3667	BA2	0.9291	0.9206	10	0.9578	0.9577	0.8899	0.8817
YSVLYNSASF	YSVLYNFAPF	HLA-C0304	0.2847	BINDER	BINDER	0.3667	BA2	0.9291	0.9206	10	0.9578	0.9577	0.8899	0.8817
YSVLYNSASF	YSVLYNFAPF	HLA-C0801	0.8065	BINDER	BINDER	0.6014	BA2	0.857	0.8907	10	0.9624	0.9606	0.8248	0.8556
YSVLYNSASF	YSVLYNFAPF	HLA-C0802	1.6523	BINDER	BINDER	1.6741	BA2	0.6275	0.6198	10	0.9543	0.9546	0.5988	0.5917
YSVLYNSASF	YSVLYNFAPF	HLA-C1202	0.1837	BINDER	BINDER	0.1824	BA2	0.9385	0.9386	10	0.9554	0.9532	0.8966	0.8947
YSVLYNSASF	YSVLYNFAPF	HLA-C1203	0.7805	BINDER	BINDER	0.8195	BA2	0.8617	0.8546	10	0.9624	0.9617	0.8293	0.8219
YSVLYNSASF	YSVLYNFAPF	HLA-C1402	1.5825	BINDER	BINDER	1.3792	BA2	0.6516	0.7173	10	0.9551	0.9574	0.6223	0.6867
YSVLYNSASF	YSVLYNFAPF	HLA-C1601	0.3985	BINDER	BINDER	0.5709	BA2	0.917	0.8951	10	0.9596	0.9603	0.88	0.8596
YSVLYNSASF	YSVLYNFAPF	HLA-C1701	1.779	BINDER	NONBINDER	2.2228	BA2	0.5821	0.4172	10	0.953	0.01	0.5547	0.01
APGQTGKIA	APGQTGNIA	HLA-B0702	0.8458	BINDER	BINDER	0.7539	BA5	0.8496	0.8664	9	0.9335	0.8524	0.7931	0.7385
APGQTGKIA	APGQTGNIA	HLA-B4201	1.7564	BINDER	BINDER	1.443	BA5	0.5903	0.6975	9	0.9184	0.8343	0.5421	0.5819
APRITFGGP	ALRITFGGP	HLA-B0702	0.8981	BINDER	NONBINDER	22.1741	BA5	0.8393	0	9	0.7	0.01	0.5875	0.01
CNDPFLGVY	CNDPFLDVY	HLA-A0101	0.1649	BINDER	BINDER	0.1491	BA5	0.9401	0.9414	9	0.9748	0.9673	0.9164	0.9106
CNDPFLGVY	CNDPFLDVY	HLA-A2902	1.1414	BINDER	NONBINDER	2.1182	BA5	0.7838	0.4558	9	0.9786	0.01	0.767	0.01
CNDPFLGVY	CNDPFLDVY	HLA-A3002	0.8015	BINDER	NONBINDER	2.7472	BA5	0.8579	0.2459	9	0.9795	0.01	0.8403	0.01
CNDPFLGVYY	CNDPFLDVYY	HLA-A0101	0.1504	BINDER	BINDER	0.1412	BA5	0.9413	0.942	10	0.9315	0.8984	0.8768	0.8463
CNDPFLGVYY	CNDPFLDVYY	HLA-A2902	0.9854	BINDER	BINDER	1.3839	BA5	0.8208	0.7159	10	0.9449	0.9107	0.7756	0.652
CNDPFLGVYY	CNDPFLDVYY	HLA-A3002	1.1537	BINDER	NONBINDER	2.3625	BA5	0.7806	0.3673	10	0.9428	0.01	0.7359	0.01
DAVNLLTNM	DAVNLFTNM	HLA-A2501	0.1261	BINDER	BINDER	0.1671	BA5	0.9433	0.9399	9	0.9856	0.9752	0.9297	0.9166
DAVNLLTNM	DAVNLFTNM	HLA-A2601	0.1126	BINDER	BINDER	0.1267	BA5	0.9443	0.9432	9	0.9853	0.9742	0.9304	0.9189
DAVNLLTNM	DAVNLFTNM	HLA-B1402	2.4875	NONBINDER	BINDER	1.1399	BA5	0.3249	0.7842	9	0.01	0.9783	0.01	0.7672
DAVNLLTNM	DAVNLFTNM	HLA-B3501	0.8551	BINDER	BINDER	0.6279	BA5	0.8478	0.8868	9	0.9877	0.9793	0.8374	0.8684
DAVNLLTNM	DAVNLFTNM	HLA-B3503	0.9358	BINDER	BINDER	0.755	BA5	0.8315	0.8662	9	0.9875	0.9795	0.8211	0.8484
DAVNLLTNM	DAVNLFTNM	HLA-B5101	0.9425	BINDER	BINDER	0.5796	BA5	0.8301	0.8938	9	0.9875	0.9792	0.8197	0.8752
DAVNLLTNM	DAVNLFTNM	HLA-B5301	2.4147	NONBINDER	BINDER	1.945	BA5	0.3493	0.5206	9	0.01	0.974	0.01	0.5071
DAVNLLTNM	DAVNLFTNM	HLA-C1202	1.9455	BINDER	BINDER	1.422	BA5	0.5204	0.7041	9	0.9845	0.9768	0.5123	0.6878
DAVNLLTNM	DAVNLFTNM	HLA-C1203	2.1328	NONBINDER	BINDER	1.6447	BA5	0.4504	0.6302	9	0.01	0.9755	0.01	0.6148
EELKKLLEQW	EELKKLLEEW	HLA-B4402	0.0626	BINDER	BINDER	0.0601	BA5	0.9481	0.9483	10	0.5208	0.5823	0.4938	0.5522
EELKKLLEQW	EELKKLLEEW	HLA-B4403	0.0703	BINDER	BINDER	0.0656	BA5	0.9476	0.9479	10	0.525	0.5859	0.4975	0.5554
FCNDPFLGVY	FCNDPFLDVY	HLA-A0101	0.2059	BINDER	BINDER	0.1776	BA5	0.9365	0.939	10	0.9467	0.9501	0.8866	0.8921
FCNDPFLGVY	FCNDPFLDVY	HLA-A2902	1.1658	BINDER	BINDER	1.4922	BA5	0.7775	0.6817	10	0.9531	0.9551	0.741	0.6511
FCNDPFLGVY	FCNDPFLDVY	HLA-A3002	0.9652	BINDER	NONBINDER	2.5113	BA5	0.8252	0.3171	10	0.9551	0.01	0.7881	0.01
FCNDPFLGVY	FCNDPFLDVY	HLA-B3501	1.1269	BINDER	BINDER	1.0024	BA5	0.7875	0.817	10	0.9536	0.9601	0.751	0.7844
FCNDPFLGVY	FCNDPFLDVY	HLA-C0202	0.7951	BINDER	BINDER	1.2744	BA5	0.859	0.7481	10	0.9555	0.9573	0.8208	0.7162
FCNDPFLGVY	FCNDPFLDVY	HLA-C0210	0.7951	BINDER	BINDER	1.2744	BA5	0.859	0.7481	10	0.9555	0.9573	0.8208	0.7162
FCNDPFLGVY	FCNDPFLDVY	HLA-C0302	0.7136	BINDER	BINDER	0.8483	BA5	0.8732	0.8491	10	0.9549	0.9607	0.8338	0.8157
FCNDPFLGVY	FCNDPFLDVY	HLA-C1202	0.7004	BINDER	BINDER	1.0513	BA5	0.8754	0.8058	10	0.9548	0.9598	0.8358	0.7734
FGEVFNATRF	FDEVFNATRF	HLA-B1801	0.5815	BINDER	BINDER	0.5379	BA5	0.8936	0.8996	10	0.9053	0.9042	0.809	0.8134
FGEVFNATRF	FDEVFNATRF	HLA-B4001	1.3598	BINDER	BINDER	1.3658	BA5	0.7232	0.7214	10	0.8993	0.8991	0.6504	0.6486
FGEVFNATRF	FDEVFNATRF	HLA-B4402	0.833	BINDER	BINDER	0.9282	BA5	0.852	0.8331	10	0.9094	0.9091	0.7748	0.7574
FGEVFNATRF	FDEVFNATRF	HLA-B4403	0.7294	BINDER	BINDER	0.8184	BA5	0.8706	0.8548	10	0.9082	0.9093	0.7907	0.7773
FPPTSFGPL	FPLTSFGPL	HLA-B0702	0.1512	BINDER	BINDER	0.0191	BA5	0.9412	0.9513	9	0.9256	0.7489	0.8712	0.7124
FPPTSFGPL	FPLTSFGPL	HLA-B0801	1.0786	BINDER	BINDER	0.2172	BA5	0.7993	0.9355	9	0.9406	0.8203	0.7518	0.7674
FPPTSFGPL	FPLTSFGPL	HLA-B1402	0.4879	BINDER	BINDER	0.1769	BA5	0.9062	0.939	9	0.9374	0.8148	0.8495	0.7651
FPPTSFGPL	FPLTSFGPL	HLA-B3501	0.543	BINDER	BINDER	0.0465	BA5	0.8989	0.9493	9	0.9384	0.7761	0.8435	0.7368
FPPTSFGPL	FPLTSFGPL	HLA-B3503	0.0569	BINDER	BINDER	0.0077	BA5	0.9486	0.952	9	0.9144	0.7212	0.8674	0.6866
FPPTSFGPL	FPLTSFGPL	HLA-B4201	0.1043	BINDER	BINDER	0.0104	BA5	0.945	0.9519	9	0.9214	0.7306	0.8707	0.6955
FPPTSFGPL	FPLTSFGPL	HLA-B5101	0.3263	BINDER	BINDER	0.0685	BA5	0.9249	0.9477	9	0.9337	0.7878	0.8636	0.7466
FPPTSFGPL	FPLTSFGPL	HLA-B5301	1.7315	BINDER	BINDER	0.1701	BA5	0.5993	0.9396	9	0.9302	0.8137	0.5575	0.7646
FPPTSFGPL	FPLTSFGPL	HLA-C0102	0.0907	BINDER	BINDER	1.2698	BA5	0.946	0.7494	9	0.9199	0.8403	0.8702	0.6297
FPPTSFGPL	FPLTSFGPL	HLA-C0303	0.7394	BINDER	BINDER	0.4407	BA5	0.8689	0.9121	9	0.9412	0.8382	0.8178	0.7645
FPPTSFGPL	FPLTSFGPL	HLA-C0304	0.7394	BINDER	BINDER	0.4407	BA5	0.8689	0.9121	9	0.9412	0.8382	0.8178	0.7645
FQPTNGVGY	FRPTYGVGH	HLA-B1501	0.8323	BINDER	NONBINDER	48.9983	BA5	0.8521	0	9	0.8934	0.01	0.7613	0.01
FQPTNGVGY	FRPTYGVGH	HLA-B1503	0.9073	BINDER	NONBINDER	15.9605	BA5	0.8374	0	9	0.8941	0.3823	0.7487	0.01
FQPTNGVGY	FRPTYGVGH	HLA-C0202	1.1466	BINDER	NONBINDER	27.7803	BA5	0.7825	0	9	0.8873	0.01	0.6943	0.01
FQPTNGVGY	FRPTYGVGH	HLA-C0210	1.1466	BINDER	NONBINDER	27.7803	BA5	0.7825	0	9	0.8873	0.01	0.6943	0.01
FQPTNGVGY	FRPTYGVGH	HLA-C0302	1.4759	BINDER	NONBINDER	19.3061	BA5	0.687	0	9	0.8759	0.3653	0.6017	0.01
FQPTNGVGY	FRPTYGVGH	HLA-C0702	0.4972	BINDER	BINDER	0.3711	BA5	0.905	0.9201	9	0.8862	0.6254	0.802	0.5754
FQPTNGVGY	FRPTYGVGH	HLA-C1202	1.0851	BINDER	NONBINDER	17.0699	BA5	0.7978	0	9	0.8897	0.3763	0.7098	0.01
FQPTNGVGY	FRPTYGVGH	HLA-C1402	1.5593	BINDER	NONBINDER	5.1855	BA5	0.6595	0.0083	9	0.8733	0.01	0.5759	0.01
FVIRGDEVR	FVIRGNEVS	HLA-A3303	1.099	BINDER	NONBINDER	35.0655	BA5	0.7944	0	9	0.951	0.01	0.7555	0.01
FVIRGDEVR	FVIRGNEVS	HLA-A6801	0.3384	BINDER	NONBINDER	16.1625	BA5	0.9236	0	9	0.947	0.8018	0.8746	0.01
GAEHVNNSY	GAEYVNNSY	HLA-A0101	0.537	BINDER	BINDER	0.431	BA5	0.8998	0.9132	9	0.8727	0.9115	0.7853	0.8324
GAEHVNNSY	GAEYVNNSY	HLA-A3002	1.1764	BINDER	BINDER	0.8454	BA5	0.7748	0.8497	9	0.87	0.9176	0.6741	0.7797
GAEHVNNSY	GAEYVNNSY	HLA-B3501	1.5318	BINDER	BINDER	1.0684	BA5	0.6687	0.8018	9	0.8572	0.9143	0.5732	0.7331
GAEHVNNSY	GAEYVNNSY	HLA-C0302	1.6259	BINDER	BINDER	1.152	BA5	0.6367	0.7811	9	0.8542	0.9122	0.5439	0.7125
GAEHVNNSY	GAEYVNNSY	HLA-C1202	2.6833	NONBINDER	BINDER	1.8382	BA5	0.2641	0.5604	9	0.01	0.8952	0.01	0.5017
GAEHVNNSY	GAEYVNNSY	HLA-C1601	2.1699	NONBINDER	BINDER	1.4976	BA5	0.4366	0.68	9	0.01	0.903	0.01	0.614
GEVFNATRF	DEVFNATRF	HLA-B1801	0.5389	BINDER	BINDER	0.0327	BA5	0.8995	0.9503	9	0.8328	0.767	0.7491	0.7289
GEVFNATRF	DEVFNATRF	HLA-B4001	0.3545	BINDER	NONBINDER	2.8866	BA5	0.9219	0.2092	9	0.824	0.01	0.7596	0.01
GEVFNATRF	DEVFNATRF	HLA-B4002	0.7121	BINDER	NONBINDER	5.4573	BA5	0.8735	0.0056	9	0.8376	0.01	0.7316	0.01
GEVFNATRF	DEVFNATRF	HLA-B4402	0.1634	BINDER	BINDER	0.5994	BA5	0.9402	0.891	9	0.8059	0.8348	0.7577	0.7438
GEVFNATRF	DEVFNATRF	HLA-B4403	0.1443	BINDER	BINDER	0.4862	BA5	0.9418	0.9064	9	0.8031	0.8307	0.7564	0.7529
GNYNYLYRLF	GNYNYRYRLF	HLA-A2301	0.4859	BINDER	BINDER	1.5427	BA5	0.9065	0.6651	10	0.9712	0.8803	0.8804	0.5855
GNYNYLYRLF	GNYNYRYRLF	HLA-A2402	0.4794	BINDER	BINDER	1.3191	BA5	0.9073	0.7352	10	0.9711	0.8865	0.8811	0.6518
GQTGKIADY	GQTGNIADY	HLA-A3002	0.851	BINDER	BINDER	0.5296	BA5	0.8486	0.9008	9	0.9817	0.9033	0.8331	0.8137
GQTGKIADY	GQTGNIADY	HLA-B1501	0.9524	BINDER	BINDER	0.9028	BA5	0.828	0.8383	9	0.9817	0.9089	0.8128	0.7619
GQTGKIADY	GQTGNIADY	HLA-B1503	0.9458	BINDER	BINDER	0.8191	BA5	0.8294	0.8546	9	0.9817	0.9082	0.8142	0.7761
GSFCTQLNR	GSFCTQLKR	HLA-A0301	1.2794	BINDER	BINDER	1.5461	BA5	0.7467	0.6639	9	0.8183	0.7465	0.611	0.4956
GSFCTQLNR	GSFCTQLKR	HLA-A0302	0.6246	BINDER	BINDER	0.8231	BA5	0.8873	0.8539	9	0.8271	0.7786	0.7339	0.6648
GSFCTQLNR	GSFCTQLKR	HLA-A1101	0.2323	BINDER	BINDER	0.3242	BA5	0.9341	0.9251	9	0.8063	0.7543	0.7532	0.6978
GSFCTQLNR	GSFCTQLKR	HLA-A3101	0.5334	BINDER	BINDER	0.7393	BA5	0.9002	0.8689	9	0.8238	0.776	0.7416	0.6743
GSFCTQLNR	GSFCTQLKR	HLA-A6801	1.0598	BINDER	BINDER	1.2543	BA5	0.8038	0.7537	9	0.8294	0.7619	0.6667	0.5742
GSFCTQLNR	GSFCTQLKR	HLA-A7401	0.3591	BINDER	BINDER	0.4817	BA5	0.9214	0.907	9	0.8156	0.7647	0.7515	0.6936
GVYYHKNNK	DVYYHKNNK	HLA-A0301	0.104	BINDER	NONBINDER	3.1816	BA5	0.945	0.1452	9	0.8333	0.01	0.7875	0.01
GVYYHKNNK	DVYYHKNNK	HLA-A0302	0.4142	BINDER	NONBINDER	4.232	BA5	0.9152	0.034	9	0.8573	0.01	0.7846	0.01
GVYYHKNNK	DVYYHKNNK	HLA-A1101	0.3164	BINDER	NONBINDER	3.0941	BA5	0.9259	0.1623	9	0.8527	0.01	0.7895	0.01
GVYYHKNNK	DVYYHKNNK	HLA-A3001	0.2901	BINDER	NONBINDER	8.3605	BA5	0.9286	0.0001	9	0.8512	0.01	0.7904	0.01
GVYYHKNNK	DVYYHKNNK	HLA-A3303	4.3101	NONBINDER	BINDER	1.022	BA5	0.0303	0.8126	9	0.01	0.8665	0.01	0.7041
GVYYHKNNK	DVYYHKNNK	HLA-A6801	1.9968	BINDER	BINDER	0.3938	BA5	0.5012	0.9175	9	0.8331	0.8565	0.4175	0.7858
GVYYHKNNK	DVYYHKNNK	HLA-A7401	0.8899	BINDER	NONBINDER	6.1835	BA5	0.8409	0.0019	9	0.8689	0.01	0.7307	0.01
GYQPYRVVVL	GHQPYRVVVL	HLA-A2301	1.1302	BINDER	NONBINDER	11.3407	BA5	0.7866	0	10	0.9644	0.9215	0.7586	0.01
GYQPYRVVVL	GHQPYRVVVL	HLA-A2402	0.9116	BINDER	NONBINDER	10.7878	BA5	0.8365	0	10	0.9659	0.9229	0.808	0.01
GYQPYRVVVL	GHQPYRVVVL	HLA-B1402	3.2465	NONBINDER	BINDER	0.9141	BA5	0.1336	0.836	10	0.01	0.9659	0.01	0.8075
GYQPYRVVVL	GHQPYRVVVL	HLA-B3801	8.0371	NONBINDER	BINDER	0.3463	BA5	0.0001	0.9228	10	0.01	0.9638	0.01	0.8894
GYQPYRVVVL	GHQPYRVVVL	HLA-C0102	0.7706	BINDER	NONBINDER	2.2465	BA5	0.8634	0.4086	10	0.9664	0.01	0.8344	0.01
GYQPYRVVVL	GHQPYRVVVL	HLA-C0702	0.8498	BINDER	NONBINDER	2.1289	BA5	0.8488	0.4518	10	0.9662	0.01	0.8201	0.01
GYQPYRVVVL	GHQPYRVVVL	HLA-C1402	0.7999	BINDER	NONBINDER	6.6253	BA5	0.8582	0.001	10	0.9663	0.01	0.8293	0.01
HVSGTNGTK	AISGTNGIK	HLA-A0301	1.2604	BINDER	BINDER	0.7949	BA5	0.752	0.8591	9	0.7909	0.7851	0.5948	0.6745
HVSGTNGTK	AISGTNGIK	HLA-A0302	1.7347	BINDER	BINDER	1.1357	BA5	0.5982	0.7852	9	0.7673	0.7764	0.459	0.6096
HVSGTNGTK	AISGTNGIK	HLA-A1101	1.8934	BINDER	BINDER	1.3081	BA5	0.5399	0.7384	9	0.7606	0.7659	0.4106	0.5655
HVSGTNGTK	AISGTNGIK	HLA-A6801	0.6602	BINDER	NONBINDER	4.7684	BA5	0.8818	0.0155	9	0.8023	0.01	0.7075	0.01
IGAEHVNNSY	IGAEYVNNSY	HLA-A0101	0.7633	BINDER	BINDER	0.5961	BA5	0.8647	0.8915	10	0.8985	0.9213	0.7769	0.8213
IGAEHVNNSY	IGAEYVNNSY	HLA-A3002	0.4843	BINDER	BINDER	0.3927	BA5	0.9067	0.9177	10	0.8925	0.9171	0.8092	0.8416
IGAEHVNNSY	IGAEYVNNSY	HLA-B1501	1.8034	BINDER	BINDER	1.7302	BA5	0.5732	0.5998	10	0.8747	0.9054	0.5014	0.5431
IGAEHVNNSY	IGAEYVNNSY	HLA-B3501	1.8769	BINDER	BINDER	1.472	BA5	0.546	0.6883	10	0.8728	0.9111	0.4765	0.6271
IGAEHVNNSY	IGAEYVNNSY	HLA-C0302	1.7539	BINDER	BINDER	1.5123	BA5	0.5913	0.6751	10	0.8759	0.9102	0.5179	0.6145
IGAEHVNNSY	IGAEYVNNSY	HLA-C1601	1.909	BINDER	BINDER	1.6013	BA5	0.5341	0.6452	10	0.8721	0.9082	0.4658	0.586
IYKTPPIKDF	IYKTPPIKYF	HLA-A2301	0.6425	BINDER	BINDER	0.316	BA5	0.8846	0.9259	10	0.9655	0.9061	0.8541	0.839
IYKTPPIKDF	IYKTPPIKYF	HLA-A2402	0.5214	BINDER	BINDER	0.2678	BA5	0.9018	0.9308	10	0.9645	0.9038	0.8698	0.8413
IYKTPPIKDF	IYKTPPIKYF	HLA-C0602	5.5476	NONBINDER	BINDER	1.679	BA5	0.0049	0.6181	10	0.01	0.9042	0.01	0.5589
IYKTPPIKDF	IYKTPPIKYF	HLA-C0701	4.6271	NONBINDER	BINDER	1.4165	BA5	0.0191	0.7058	10	0.01	0.9092	0.01	0.6417
IYKTPPIKDF	IYKTPPIKYF	HLA-C0702	1.4159	BINDER	BINDER	0.4486	BA5	0.706	0.9111	10	0.9625	0.9108	0.6795	0.8298
IYKTPPIKDF	IYKTPPIKYF	HLA-C1402	1.0949	BINDER	BINDER	0.6639	BA5	0.7954	0.8812	10	0.9657	0.9158	0.7681	0.807
KIADYNYKL	NIADYNYKL	HLA-A0201	0.3398	BINDER	BINDER	1.1574	BA5	0.9235	0.7797	9	0.9924	0.9928	0.9165	0.7741
KIADYNYKL	NIADYNYKL	HLA-A0202	0.0995	BINDER	BINDER	0.2641	BA5	0.9454	0.9311	9	0.991	0.9921	0.9369	0.9237
KIADYNYKL	NIADYNYKL	HLA-A0206	0.2763	BINDER	BINDER	1.0941	BA5	0.9299	0.7956	9	0.9922	0.9929	0.9226	0.79
KIADYNYKL	NIADYNYKL	HLA-A0211	0.2735	BINDER	BINDER	0.9801	BA5	0.9302	0.822	9	0.9922	0.9931	0.9229	0.8163
KIADYNYKL	NIADYNYKL	HLA-A2501	5.6954	NONBINDER	BINDER	1.1215	BA5	0.0039	0.7888	9	0.01	0.9929	0.01	0.7832
KIADYNYKL	NIADYNYKL	HLA-A2601	7.5973	NONBINDER	BINDER	1.4218	BA5	0.0002	0.7042	9	0.01	0.9923	0.01	0.6988
KIADYNYKL	NIADYNYKL	HLA-A3201	0.093	BINDER	NONBINDER	3.3761	BA5	0.9459	0.1126	9	0.9909	0.01	0.9373	0.01
KIADYNYKL	NIADYNYKL	HLA-A6802	3.3707	NONBINDER	BINDER	0.331	BA5	0.1134	0.9244	9	0.01	0.9924	0.01	0.9174
KIADYNYKL	NIADYNYKL	HLA-A7401	1.9719	BINDER	NONBINDER	10.4891	BA5	0.5105	0	9	0.9914	0.9843	0.5061	0.01
KIADYNYKL	NIADYNYKL	HLA-B3503	5.3903	NONBINDER	BINDER	1.2206	BA5	0.0061	0.763	9	0.01	0.9927	0.01	0.7574
KIADYNYKL	NIADYNYKL	HLA-C0102	1.1877	BINDER	BINDER	1.8955	BA5	0.7718	0.5391	9	0.9928	0.9915	0.7662	0.5345
KIADYNYKL	NIADYNYKL	HLA-C0202	1.4898	BINDER	NONBINDER	2.3732	BA5	0.6825	0.3636	9	0.9922	0.01	0.6772	0.01
KIADYNYKL	NIADYNYKL	HLA-C0210	1.4898	BINDER	NONBINDER	2.3732	BA5	0.6825	0.3636	9	0.9922	0.01	0.6772	0.01
KIADYNYKL	NIADYNYKL	HLA-C0303	1.9198	BINDER	NONBINDER	2.427	BA5	0.53	0.3451	9	0.9915	0.01	0.5255	0.01
KIADYNYKL	NIADYNYKL	HLA-C0304	1.9198	BINDER	NONBINDER	2.427	BA5	0.53	0.3451	9	0.9915	0.01	0.5255	0.01
KIADYNYKL	NIADYNYKL	HLA-C0401	0.5126	BINDER	BINDER	0.7891	BA5	0.903	0.8601	9	0.9928	0.9932	0.8965	0.8543
KIADYNYKL	NIADYNYKL	HLA-C0501	0.5761	BINDER	BINDER	1.2473	BA5	0.8943	0.7557	9	0.9929	0.9926	0.888	0.7501
KIADYNYKL	NIADYNYKL	HLA-C0701	1.0567	BINDER	BINDER	1.3879	BA5	0.8045	0.7147	9	0.993	0.9924	0.7989	0.7093
KIADYNYKL	NIADYNYKL	HLA-C0702	1.4635	BINDER	BINDER	1.3971	BA5	0.691	0.7118	9	0.9922	0.9924	0.6856	0.7064
KIADYNYKL	NIADYNYKL	HLA-C0801	0.7712	BINDER	BINDER	1.0155	BA5	0.8633	0.8141	9	0.9932	0.9931	0.8574	0.8085
KIADYNYKL	NIADYNYKL	HLA-C0802	1.3575	BINDER	BINDER	1.711	BA5	0.7239	0.6067	9	0.9924	0.9918	0.7184	0.6017
KIADYNYKL	NIADYNYKL	HLA-C1502	0.5412	BINDER	NONBINDER	3.781	BA5	0.8992	0.0647	9	0.9929	0.01	0.8928	0.01
KIADYNYKL	NIADYNYKL	HLA-C1701	0.1418	BINDER	BINDER	0.5836	BA5	0.942	0.8933	9	0.9914	0.993	0.9339	0.887
KLLEQWNLV	KLLEEWNLV	HLA-A0201	0.0762	BINDER	BINDER	0.0632	BA5	0.9471	0.9481	9	0.9423	0.8583	0.8925	0.8138
KLLEQWNLV	KLLEEWNLV	HLA-A0202	0.4028	BINDER	BINDER	0.3744	BA5	0.9165	0.9197	9	0.9542	0.8894	0.8745	0.818
KLLEQWNLV	KLLEEWNLV	HLA-A0206	0.0824	BINDER	BINDER	0.0599	BA5	0.9467	0.9483	9	0.9429	0.8573	0.8926	0.813
KLLEQWNLV	KLLEEWNLV	HLA-A0211	0.0266	BINDER	BINDER	0.0332	BA5	0.9507	0.9503	9	0.9331	0.845	0.8871	0.803
KLLEQWNLV	KLLEEWNLV	HLA-A3201	0.2478	BINDER	BINDER	0.3998	BA5	0.9327	0.9169	9	0.9512	0.8904	0.8872	0.8164
KVGGNYNYLY	KVGGNYNYRY	HLA-A0101	1.2033	BINDER	NONBINDER	2.2169	BA5	0.7676	0.4194	10	0.673	0.01	0.5166	0.01
KVGGNYNYLY	KVGGNYNYRY	HLA-A2902	0.4312	BINDER	BINDER	1.0698	BA5	0.9132	0.8014	10	0.6777	0.8248	0.6189	0.661
KVGGNYNYLY	KVGGNYNYRY	HLA-A3002	0.0289	BINDER	BINDER	0.0597	BA5	0.9506	0.9484	10	0.6163	0.7827	0.5859	0.7423
KVGGNYNYLY	KVGGNYNYRY	HLA-A3201	1.2114	BINDER	NONBINDER	2.7153	BA5	0.7655	0.2548	10	0.6724	0.01	0.5147	0.01
LLFLMSFTV	LLFLMSFIV	HLA-A0201	0.1293	BINDER	BINDER	0.6561	BA5	0.943	0.8825	9	0.9716	0.9089	0.9162	0.8021
LLFLMSFTV	LLFLMSFIV	HLA-A0202	0.2666	BINDER	BINDER	1.1884	BA5	0.9309	0.7716	9	0.975	0.9043	0.9076	0.6978
LLFLMSFTV	LLFLMSFIV	HLA-A0206	0.4525	BINDER	BINDER	1.9666	BA5	0.9106	0.5125	9	0.9771	0.889	0.8897	0.4556
LLFLMSFTV	LLFLMSFIV	HLA-A0211	0.0694	BINDER	BINDER	0.3898	BA5	0.9476	0.918	9	0.9683	0.903	0.9176	0.829
LLFLMSFTV	LLFLMSFIV	HLA-A3201	0.4777	BINDER	NONBINDER	2.2085	BA5	0.9075	0.4224	9	0.9773	0.01	0.8869	0.01
LLFLMSFTV	LLFLMSFIV	HLA-B5201	0.4684	BINDER	BINDER	1.9819	BA5	0.9087	0.5068	9	0.9772	0.8887	0.888	0.4504
LLWPVTLAC	LLWPVTLTC	HLA-A0201	2.372	NONBINDER	BINDER	1.6253	BA5	0.364	0.6369	9	0.01	0.8252	0.01	0.5256
LLWPVTLAC	LLWPVTLTC	HLA-A0211	1.641	BINDER	BINDER	1.3367	BA5	0.6315	0.7301	9	0.6079	0.8343	0.3839	0.6091
LPPAYTNSF	RTQSYTNSF	HLA-A2301	5.5993	NONBINDER	BINDER	0.7664	BA5	0.0045	0.8642	9	0.01	0.9469	0.01	0.8183
LPPAYTNSF	RTQSYTNSF	HLA-A2402	4.5017	NONBINDER	BINDER	0.4638	BA5	0.0229	0.9092	9	0.01	0.9435	0.01	0.8578
LPPAYTNSF	RTQSYTNSF	HLA-A2501	1.8234	BINDER	BINDER	1.3735	BA5	0.5658	0.719	9	0.991	0.9403	0.5607	0.6761
LPPAYTNSF	RTQSYTNSF	HLA-A3001	80.7252	NONBINDER	BINDER	1.205	BA5	0	0.7672	9	0.01	0.9433	0.01	0.7237
LPPAYTNSF	RTQSYTNSF	HLA-A3002	38.9387	NONBINDER	BINDER	0.4762	BA5	0	0.9077	9	0.01	0.9437	0.01	0.8566
LPPAYTNSF	RTQSYTNSF	HLA-A3201	13.3658	NONBINDER	BINDER	0.0127	BA5	0	0.9517	9	0.979	0.9135	0.01	0.8694
LPPAYTNSF	RTQSYTNSF	HLA-B0702	0.6093	BINDER	BINDER	1.4177	BA5	0.8895	0.7055	9	0.9926	0.9396	0.8829	0.6629
LPPAYTNSF	RTQSYTNSF	HLA-B1501	9.2868	NONBINDER	BINDER	0.3045	BA5	0	0.9271	9	0.01	0.9406	0.01	0.872
LPPAYTNSF	RTQSYTNSF	HLA-B1503	4.4772	NONBINDER	BINDER	0.2402	BA5	0.0238	0.9334	9	0.01	0.9389	0.01	0.8764
LPPAYTNSF	RTQSYTNSF	HLA-B3501	0.1476	BINDER	NONBINDER	3.0763	BA5	0.9415	0.166	9	0.9907	0.01	0.9327	0.01
LPPAYTNSF	RTQSYTNSF	HLA-B3503	0.2406	BINDER	NONBINDER	10.9833	BA5	0.9333	0	9	0.9914	0.8695	0.9253	0.01
LPPAYTNSF	RTQSYTNSF	HLA-B4201	0.3244	BINDER	BINDER	1.8844	BA5	0.9251	0.5432	9	0.9918	0.9325	0.9175	0.5065
LPPAYTNSF	RTQSYTNSF	HLA-B5101	0.3461	BINDER	NONBINDER	16.3518	BA5	0.9228	0	9	0.9919	0.8498	0.9153	0.01
LPPAYTNSF	RTQSYTNSF	HLA-B5301	0.3326	BINDER	NONBINDER	5.0931	BA5	0.9242	0.0096	9	0.9919	0.01	0.9167	0.01
LPPAYTNSF	RTQSYTNSF	HLA-B5701	26.0222	NONBINDER	BINDER	0.4013	BA5	0	0.9167	9	0.01	0.9425	0.01	0.864
LPPAYTNSF	RTQSYTNSF	HLA-B5801	25.1304	NONBINDER	BINDER	0.4853	BA5	0	0.9065	9	0.01	0.9439	0.01	0.8556
LPPAYTNSF	RTQSYTNSF	HLA-B5802	9.7456	NONBINDER	BINDER	0.1542	BA5	0	0.941	9	0.01	0.9356	0.01	0.8804
LPPAYTNSF	RTQSYTNSF	HLA-C0102	0.5674	BINDER	BINDER	1.0888	BA5	0.8956	0.7969	9	0.9925	0.9455	0.8889	0.7535
LPPAYTNSF	RTQSYTNSF	HLA-C0202	5.2769	NONBINDER	BINDER	0.498	BA5	0.0073	0.9049	9	0.01	0.944	0.01	0.8542
LPPAYTNSF	RTQSYTNSF	HLA-C0210	5.2769	NONBINDER	BINDER	0.498	BA5	0.0073	0.9049	9	0.01	0.944	0.01	0.8542
LPPAYTNSF	RTQSYTNSF	HLA-C0302	2.4951	NONBINDER	BINDER	0.3442	BA5	0.3224	0.923	9	0.01	0.9414	0.01	0.8689
LPPAYTNSF	RTQSYTNSF	HLA-C0303	3.1744	NONBINDER	BINDER	1.1727	BA5	0.1466	0.7757	9	0.01	0.9439	0.01	0.7322
LPPAYTNSF	RTQSYTNSF	HLA-C0304	3.1744	NONBINDER	BINDER	1.1727	BA5	0.1466	0.7757	9	0.01	0.9439	0.01	0.7322
LPPAYTNSF	RTQSYTNSF	HLA-C0401	1.1662	BINDER	BINDER	0.7204	BA5	0.7774	0.8721	9	0.9924	0.9465	0.7715	0.8254
LPPAYTNSF	RTQSYTNSF	HLA-C0501	5.1938	NONBINDER	BINDER	1.2478	BA5	0.0082	0.7555	9	0.01	0.9425	0.01	0.7121
LPPAYTNSF	RTQSYTNSF	HLA-C0701	6.9	NONBINDER	BINDER	0.8205	BA5	0.0006	0.8544	9	0.01	0.9474	0.01	0.8095
LPPAYTNSF	RTQSYTNSF	HLA-C0702	1.9784	BINDER	BINDER	1.1237	BA5	0.5081	0.7883	9	0.9907	0.9448	0.5034	0.7448
LPPAYTNSF	RTQSYTNSF	HLA-C0802	3.2701	NONBINDER	BINDER	1.3774	BA5	0.1295	0.7179	9	0.01	0.9403	0.01	0.675
LPPAYTNSF	RTQSYTNSF	HLA-C1202	3.8529	NONBINDER	BINDER	0.7453	BA5	0.0585	0.8678	9	0.01	0.9467	0.01	0.8215
LPPAYTNSF	RTQSYTNSF	HLA-C1203	3.2049	NONBINDER	BINDER	1.0862	BA5	0.141	0.7975	9	0.01	0.9456	0.01	0.7541
LPPAYTNSF	RTQSYTNSF	HLA-C1402	1.5404	BINDER	BINDER	0.7297	BA5	0.6658	0.8705	9	0.9915	0.9466	0.6601	0.824
LPPAYTNSF	RTQSYTNSF	HLA-C1502	22.3612	NONBINDER	BINDER	0.6537	BA5	0	0.8828	9	0.01	0.9459	0.01	0.835
LPPAYTNSF	RTQSYTNSF	HLA-C1601	2.5286	NONBINDER	BINDER	0.1955	BA5	0.3115	0.9374	9	0.01	0.9374	0.01	0.8787
LPPAYTNSF	RTQSYTNSF	HLA-C1701	9.7528	NONBINDER	BINDER	1.8294	BA5	0	0.5636	9	0.01	0.9333	0.01	0.526
LWPVTLACF	LWPVTLTCF	HLA-A2301	0.2147	BINDER	BINDER	0.4374	BA5	0.9357	0.9124	9	0.9092	0.9705	0.8507	0.8855
LWPVTLACF	LWPVTLTCF	HLA-A2402	0.1084	BINDER	BINDER	0.2479	BA5	0.9447	0.9327	9	0.9005	0.9682	0.8507	0.903
LWPVTLACF	LWPVTLTCF	HLA-C0401	1.2004	BINDER	BINDER	1.2421	BA5	0.7684	0.7571	9	0.9148	0.9696	0.7029	0.7341
LWPVTLACF	LWPVTLTCF	HLA-C1402	0.6656	BINDER	BINDER	0.7607	BA5	0.881	0.8652	9	0.9202	0.9719	0.8107	0.8409
LYQPPQTSI	LYQPPQISI	HLA-A2301	0.6502	BINDER	BINDER	0.3895	BA5	0.8834	0.918	9	0.9774	0.9613	0.8634	0.8825
LYQPPQTSI	LYQPPQISI	HLA-A2402	0.317	BINDER	BINDER	0.2029	BA5	0.9258	0.9368	9	0.9747	0.9566	0.9024	0.8961
LYQPPQTSI	LYQPPQISI	HLA-C0102	1.4149	BINDER	BINDER	1.7487	BA5	0.7063	0.5931	9	0.9758	0.9592	0.6892	0.5689
LYQPPQTSI	LYQPPQISI	HLA-C0401	0.448	BINDER	BINDER	0.6977	BA5	0.9112	0.8758	9	0.976	0.965	0.8893	0.8451
LYQPPQTSI	LYQPPQISI	HLA-C0602	1.2193	BINDER	BINDER	1.3566	BA5	0.7633	0.7241	9	0.9769	0.9625	0.7457	0.6969
LYQPPQTSI	LYQPPQISI	HLA-C0701	0.9301	BINDER	BINDER	0.9222	BA5	0.8327	0.8343	9	0.9785	0.9664	0.8148	0.8063
LYQPPQTSI	LYQPPQISI	HLA-C0702	0.4078	BINDER	BINDER	0.3837	BA5	0.9159	0.9187	9	0.9756	0.9612	0.8936	0.8831
LYQPPQTSI	LYQPPQISI	HLA-C1402	0.1047	BINDER	BINDER	0.1345	BA5	0.945	0.9426	9	0.9704	0.9537	0.917	0.899
NGVEGFNCY	NGVAGVNCY	HLA-B3501	0.591	BINDER	BINDER	1.0407	BA5	0.8922	0.8083	9	0.6597	0.7118	0.5886	0.5753
NLDSKVGGNY	KLDSKVGGNY	HLA-A0101	0.2328	BINDER	BINDER	0.4012	BA5	0.9341	0.9167	10	0.9374	0.9416	0.8756	0.8632
NLDSKVGGNY	KLDSKVGGNY	HLA-A0301	8.1763	NONBINDER	BINDER	1.5344	BA5	0.0001	0.6678	10	0.01	0.937	0.01	0.6257
NLDSKVGGNY	KLDSKVGGNY	HLA-A3002	0.9854	BINDER	BINDER	0.1377	BA5	0.8208	0.9423	10	0.9457	0.9329	0.7762	0.8791
NLDSKVGGNY	KLDSKVGGNY	HLA-B1501	3.2597	NONBINDER	BINDER	0.878	BA5	0.1313	0.8433	10	0.01	0.9465	0.01	0.7982
NYLYRLFRK	NYRYRLFRK	HLA-A3001	2.1796	NONBINDER	BINDER	0.363	BA5	0.4331	0.921	9	0.01	0.8893	0.01	0.819
NYLYRLFRK	NYRYRLFRK	HLA-A3101	0.8073	BINDER	BINDER	0.6142	BA5	0.8568	0.8888	9	0.8991	0.8966	0.7703	0.7969
NYLYRLFRK	NYRYRLFRK	HLA-A3303	0.6343	BINDER	BINDER	0.7503	BA5	0.8858	0.867	9	0.8958	0.8995	0.7935	0.7799
NYNYLYRLF	NYNYRYRLF	HLA-A2301	0.0715	BINDER	BINDER	0.364	BA5	0.9475	0.9209	9	0.9435	0.9826	0.894	0.9049
NYNYLYRLF	NYNYRYRLF	HLA-A2402	0.0473	BINDER	BINDER	0.2151	BA5	0.9493	0.9357	9	0.9397	0.9814	0.8921	0.9183
NYNYLYRLF	NYNYRYRLF	HLA-A2902	1.1314	BINDER	NONBINDER	2.6947	BA5	0.7863	0.2608	9	0.9584	0.01	0.7536	0.01
NYNYLYRLF	NYNYRYRLF	HLA-B1801	1.654	BINDER	NONBINDER	4.0862	BA5	0.6269	0.0419	9	0.9531	0.01	0.5975	0.01
NYNYLYRLF	NYNYRYRLF	HLA-C0602	0.6127	BINDER	BINDER	0.5532	BA5	0.889	0.8975	9	0.9585	0.9834	0.8521	0.8826
NYNYLYRLF	NYNYRYRLF	HLA-C0701	0.3041	BINDER	BINDER	0.2715	BA5	0.9272	0.9304	9	0.9544	0.982	0.8849	0.9137
NYNYLYRLF	NYNYRYRLF	HLA-C0702	0.0637	BINDER	BINDER	0.0674	BA5	0.9481	0.9478	9	0.9425	0.9781	0.8936	0.927
NYNYLYRLF	NYNYRYRLF	HLA-C1402	0.2137	BINDER	BINDER	0.2052	BA5	0.9358	0.9366	9	0.9521	0.9813	0.891	0.9191
QGYKSVNITF	QGYKSVNIIF	HLA-A2301	0.4325	BINDER	BINDER	0.6582	BA5	0.913	0.8821	10	0.9712	0.8432	0.8867	0.7438
QGYKSVNITF	QGYKSVNIIF	HLA-A2402	0.3564	BINDER	BINDER	0.5821	BA5	0.9217	0.8935	10	0.9704	0.8407	0.8944	0.7512
QGYKSVNITF	QGYKSVNIIF	HLA-B5201	1.3457	BINDER	NONBINDER	2.1967	BA5	0.7274	0.4268	10	0.9704	0.01	0.7059	0.01
QGYKSVNITF	QGYKSVNIIF	HLA-B5802	1.259	BINDER	NONBINDER	2.0699	BA5	0.7524	0.4738	10	0.9711	0.01	0.7307	0.01
QGYKSVNITF	QGYKSVNIIF	HLA-C1402	1.7835	BINDER	NONBINDER	3.4138	BA5	0.5805	0.1071	10	0.9671	0.01	0.5614	0.01
QIAPGQTGK	QIAPGQTGN	HLA-A0301	0.8321	BINDER	NONBINDER	49.7661	BA5	0.8522	0	9	0.9566	0.01	0.8152	0.01
QIAPGQTGK	QIAPGQTGN	HLA-A0302	0.8034	BINDER	NONBINDER	45.6187	BA5	0.8575	0	9	0.9564	0.01	0.8201	0.01
QIAPGQTGK	QIAPGQTGN	HLA-A1101	0.8336	BINDER	NONBINDER	51.5172	BA5	0.8519	0	9	0.9566	0.01	0.8149	0.01
QIAPGQTGK	QIAPGQTGN	HLA-A6801	1.1679	BINDER	NONBINDER	34.2373	BA5	0.777	0	9	0.954	0.01	0.7413	0.01
QRNAPRITF	QRNALRITF	HLA-B1402	0.6658	BINDER	BINDER	0.2742	BA5	0.8809	0.9301	9	0.8723	0.9644	0.7684	0.897
QRNAPRITF	QRNALRITF	HLA-B1503	1.3653	BINDER	BINDER	1.211	BA5	0.7215	0.7656	9	0.8642	0.9679	0.6235	0.741
QRNAPRITF	QRNALRITF	HLA-B2705	1.2328	BINDER	BINDER	0.2744	BA5	0.7597	0.9301	9	0.8686	0.9644	0.6599	0.897
QRNAPRITF	QRNALRITF	HLA-B3801	1.1822	BINDER	BINDER	0.5749	BA5	0.7732	0.8945	9	0.8703	0.9685	0.6729	0.8663
QRNAPRITF	QRNALRITF	HLA-C0602	0.391	BINDER	BINDER	0.2655	BA5	0.9179	0.931	9	0.8613	0.9642	0.7906	0.8977
QRNAPRITF	QRNALRITF	HLA-C0701	0.0911	BINDER	BINDER	0.0531	BA5	0.946	0.9488	9	0.8301	0.9526	0.7853	0.9038
QRNAPRITF	QRNALRITF	HLA-C0702	0.2385	BINDER	BINDER	0.1364	BA5	0.9335	0.9424	9	0.8508	0.9599	0.7942	0.9046
QTGKIADYNY	QTGNIADYNY	HLA-A0101	0.31	BINDER	BINDER	0.1829	BA5	0.9266	0.9385	10	0.7475	0.6797	0.6926	0.6379
QTGKIADYNY	QTGNIADYNY	HLA-A2902	1.997	BINDER	BINDER	1.2282	BA5	0.5011	0.7609	10	0.7182	0.7069	0.3599	0.5379
QTGKIADYNY	QTGNIADYNY	HLA-A3002	0.8965	BINDER	BINDER	0.6122	BA5	0.8396	0.8891	10	0.7746	0.7168	0.6504	0.6373
QTNSPRRAR	QTKSHRRAR	HLA-A3101	0.3145	BINDER	BINDER	0.6839	BA5	0.9261	0.8781	9	0.819	0.3085	0.7585	0.2709
QTNSPRRAR	QTKSHRRAR	HLA-A3303	0.2258	BINDER	BINDER	0.5972	BA5	0.9347	0.8913	9	0.8113	0.3038	0.7583	0.2708
QTNSPRRAR	QTKSHRRAR	HLA-A6801	0.9555	BINDER	NONBINDER	4.3499	BA5	0.8273	0.0286	9	0.8416	0.01	0.6963	0.01
QTNSPRRAR	QTKSHRRAR	HLA-A7401	1.3039	BINDER	NONBINDER	3.4791	BA5	0.7396	0.0981	9	0.8268	0.01	0.6115	0.01
QWNLVIGFLF	EWNLVIGFLF	HLA-A2301	0.0614	BINDER	BINDER	0.2737	BA5	0.9482	0.9302	10	0.7406	0.7841	0.7022	0.7294
QWNLVIGFLF	EWNLVIGFLF	HLA-A2402	0.1171	BINDER	BINDER	0.4027	BA5	0.944	0.9165	10	0.7603	0.7943	0.7177	0.728
RQIAPGQTGK	SQIAPGQTGN	HLA-A0301	0.1977	BINDER	NONBINDER	42.7011	BA5	0.9372	0	10	0.9571	0.01	0.897	0.01
RQIAPGQTGK	SQIAPGQTGN	HLA-A0302	0.4255	BINDER	NONBINDER	44.7186	BA5	0.9139	0	10	0.9619	0.01	0.8791	0.01
RQIAPGQTGK	SQIAPGQTGN	HLA-A1101	0.5841	BINDER	NONBINDER	37.8196	BA5	0.8932	0	10	0.9636	0.01	0.8607	0.01
RQIAPGQTGK	SQIAPGQTGN	HLA-A3001	1.3156	BINDER	NONBINDER	43.2753	BA5	0.7363	0	10	0.9616	0.01	0.708	0.01
RQIAPGQTGK	SQIAPGQTGN	HLA-A7401	1.1391	BINDER	NONBINDER	53.4431	BA5	0.7844	0	10	0.9636	0.01	0.7558	0.01
RQIAPGQTGK	SQIAPGQTGN	HLA-B2705	1.6728	BINDER	NONBINDER	30.9881	BA5	0.6203	0	10	0.958	0.01	0.5942	0.01
SASFSTFKCY	FAPFFAFKCY	HLA-A0101	0.2689	BINDER	BINDER	0.7107	BA5	0.9306	0.8737	10	0.9266	0.9632	0.8623	0.8415
SASFSTFKCY	FAPFFAFKCY	HLA-A1101	1.7735	BINDER	NONBINDER	7.2501	BA5	0.5841	0.0004	10	0.9209	0.01	0.5379	0.01
SASFSTFKCY	FAPFFAFKCY	HLA-A2501	2.9422	NONBINDER	BINDER	1.5392	BA5	0.1957	0.6662	10	0.01	0.958	0.01	0.6382
SASFSTFKCY	FAPFFAFKCY	HLA-A2601	1.8498	BINDER	BINDER	0.6915	BA5	0.5561	0.8768	10	0.9196	0.963	0.5114	0.8444
SASFSTFKCY	FAPFFAFKCY	HLA-A2902	0.5353	BINDER	BINDER	0.3645	BA5	0.9	0.9208	10	0.933	0.9592	0.8397	0.8832
SASFSTFKCY	FAPFFAFKCY	HLA-A3002	0.2092	BINDER	BINDER	1.9588	BA5	0.9362	0.5154	10	0.9241	0.9542	0.8651	0.4918
SASFSTFKCY	FAPFFAFKCY	HLA-B1501	1.1149	BINDER	BINDER	1.8137	BA5	0.7905	0.5694	10	0.9336	0.9554	0.738	0.544
SASFSTFKCY	FAPFFAFKCY	HLA-B1503	1.7819	BINDER	NONBINDER	2.4367	BA5	0.5811	0.3419	10	0.9207	0.01	0.535	0.01
SASFSTFKCY	FAPFFAFKCY	HLA-B1801	3.412	NONBINDER	BINDER	1.1635	BA5	0.1074	0.7781	10	0.01	0.962	0.01	0.7485
SASFSTFKCY	FAPFFAFKCY	HLA-B3501	0.7436	BINDER	BINDER	0.1996	BA5	0.8681	0.9371	10	0.9359	0.9555	0.8125	0.8954
SASFSTFKCY	FAPFFAFKCY	HLA-B5301	2.2433	NONBINDER	BINDER	0.5611	BA5	0.4098	0.8964	10	0.01	0.9618	0.01	0.8622
SASFSTFKCY	FAPFFAFKCY	HLA-B5801	1.4362	BINDER	NONBINDER	6.6206	BA5	0.6997	0.001	10	0.9269	0.01	0.6486	0.01
SASFSTFKCY	FAPFFAFKCY	HLA-B5802	1.212	BINDER	NONBINDER	4.0782	BA5	0.7653	0.0424	10	0.9314	0.01	0.7128	0.01
SASFSTFKCY	FAPFFAFKCY	HLA-C0202	0.7764	BINDER	BINDER	0.4394	BA5	0.8624	0.9122	10	0.9363	0.9603	0.8075	0.876
SASFSTFKCY	FAPFFAFKCY	HLA-C0210	0.7764	BINDER	BINDER	0.4394	BA5	0.8624	0.9122	10	0.9363	0.9603	0.8075	0.876
SASFSTFKCY	FAPFFAFKCY	HLA-C0302	0.8406	BINDER	BINDER	0.5051	BA5	0.8506	0.904	10	0.9369	0.9612	0.7969	0.8689
SASFSTFKCY	FAPFFAFKCY	HLA-C0702	4.9529	NONBINDER	BINDER	1.7086	BA5	0.0118	0.6076	10	0.01	0.9564	0.01	0.5811
SASFSTFKCY	FAPFFAFKCY	HLA-C1202	0.7852	BINDER	BINDER	0.3455	BA5	0.8608	0.9229	10	0.9363	0.9589	0.806	0.885
SASFSTFKCY	FAPFFAFKCY	HLA-C1203	1.0526	BINDER	BINDER	0.4588	BA5	0.8055	0.9098	10	0.9352	0.9606	0.7533	0.874
SASFSTFKCY	FAPFFAFKCY	HLA-C1601	0.7257	BINDER	BINDER	0.8955	BA5	0.8712	0.8398	10	0.9357	0.9639	0.8152	0.8095
SEETGTLIV	SEEIGTLIV	HLA-B4001	0.3814	BINDER	BINDER	0.3809	BA5	0.9189	0.919	9	0.8406	0.9206	0.7724	0.846
SEETGTLIV	SEEIGTLIV	HLA-B4002	1.2526	BINDER	BINDER	0.9694	BA5	0.7542	0.8243	9	0.8415	0.9267	0.6347	0.7639
SEETGTLIV	SEEIGTLIV	HLA-B4006	0.8159	BINDER	BINDER	0.6698	BA5	0.8552	0.8803	9	0.8539	0.9262	0.7303	0.8153
SEETGTLIV	SEEIGTLIV	HLA-B4402	1.8268	BINDER	BINDER	1.8001	BA5	0.5646	0.5744	9	0.82	0.9099	0.463	0.5226
SEETGTLIV	SEEIGTLIV	HLA-B4403	1.84	BINDER	BINDER	1.787	BA5	0.5597	0.5792	9	0.8195	0.9101	0.4587	0.5271
SEETGTLIV	SEEIGTLIV	HLA-B4501	0.3361	BINDER	BINDER	0.336	BA5	0.9239	0.9239	9	0.8381	0.9193	0.7743	0.8493
SEETGTLIV	SEEIGTLIV	HLA-B5001	0.5121	BINDER	BINDER	0.5412	BA5	0.9031	0.8992	9	0.8464	0.9242	0.7644	0.831
SPRRARSVA	SHRRARSVA	HLA-B0702	0.0088	BINDER	NONBINDER	3.3663	BA5	0.952	0.1141	9	0.8297	0.01	0.7899	0.01
SPRRARSVA	SHRRARSVA	HLA-B0801	0.486	BINDER	NONBINDER	3.6784	BA5	0.9064	0.0746	9	0.909	0.01	0.8239	0.01
SPRRARSVA	SHRRARSVA	HLA-B1402	2.136	NONBINDER	BINDER	0.4495	BA5	0.4492	0.911	9	0.01	0.908	0.01	0.8272
SPRRARSVA	SHRRARSVA	HLA-B4201	0.0234	BINDER	NONBINDER	6.554	BA5	0.951	0.0011	9	0.852	0.01	0.8103	0.01
SSRGTSPAR	SSKRTSPAR	HLA-A3001	0.1991	BINDER	BINDER	0.2491	BA5	0.9371	0.9325	9	0.6816	0.8704	0.6387	0.8116
SSRGTSPAR	SSKRTSPAR	HLA-A3101	0.2811	BINDER	BINDER	0.1671	BA5	0.9295	0.9399	9	0.6925	0.8632	0.6437	0.8113
SSRGTSPAR	SSKRTSPAR	HLA-A3303	0.4757	BINDER	BINDER	0.5158	BA5	0.9077	0.9026	9	0.7092	0.8831	0.6437	0.7971
SSRGTSPAR	SSKRTSPAR	HLA-A6801	1.3902	BINDER	BINDER	1.6812	BA5	0.714	0.6173	9	0.6994	0.8697	0.4994	0.5369
SSRGTSPAR	SSKRTSPAR	HLA-A7401	1.0188	BINDER	BINDER	1.0815	BA5	0.8133	0.7986	9	0.724	0.8877	0.5888	0.7089
STVFPPTSF	STVFPLTSF	HLA-A2501	0.1761	BINDER	BINDER	0.0332	BA5	0.9391	0.9503	9	0.9854	0.8775	0.9254	0.8339
STVFPPTSF	STVFPLTSF	HLA-A2601	0.2796	BINDER	BINDER	0.0491	BA5	0.9296	0.9491	9	0.9861	0.8836	0.9167	0.8386
STVFPPTSF	STVFPLTSF	HLA-A3201	0.3246	BINDER	BINDER	0.1276	BA5	0.9251	0.9431	9	0.9863	0.8967	0.9124	0.8457
STVFPPTSF	STVFPLTSF	HLA-B1501	0.6925	BINDER	BINDER	0.2679	BA5	0.8767	0.9307	9	0.9873	0.9055	0.8656	0.8427
STVFPPTSF	STVFPLTSF	HLA-B1503	0.8794	BINDER	BINDER	0.7201	BA5	0.843	0.8721	9	0.9876	0.9161	0.8325	0.7989
STVFPPTSF	STVFPLTSF	HLA-B3501	1.5702	BINDER	BINDER	1.4803	BA5	0.6558	0.6856	9	0.9851	0.9038	0.646	0.6196
STVFPPTSF	STVFPLTSF	HLA-B5701	1.7207	BINDER	BINDER	0.9558	BA5	0.6032	0.8273	9	0.9846	0.9161	0.5939	0.7579
STVFPPTSF	STVFPLTSF	HLA-B5801	1.392	BINDER	BINDER	0.9865	BA5	0.7134	0.8206	9	0.9857	0.9157	0.7032	0.7514
STVFPPTSF	STVFPLTSF	HLA-B5802	0.6044	BINDER	BINDER	0.4254	BA5	0.8903	0.9139	9	0.9872	0.9106	0.8789	0.8322
STVFPPTSF	STVFPLTSF	HLA-C0102	1.4717	BINDER	BINDER	1.7489	BA5	0.6884	0.5931	9	0.9854	0.8978	0.6783	0.5325
STVFPPTSF	STVFPLTSF	HLA-C0202	0.2336	BINDER	BINDER	0.1807	BA5	0.934	0.9387	9	0.9858	0.901	0.9207	0.8458
STVFPPTSF	STVFPLTSF	HLA-C0210	0.2336	BINDER	BINDER	0.1807	BA5	0.934	0.9387	9	0.9858	0.901	0.9207	0.8458
STVFPPTSF	STVFPLTSF	HLA-C0302	0.1396	BINDER	BINDER	0.1335	BA5	0.9422	0.9427	9	0.985	0.8973	0.9281	0.8459
STVFPPTSF	STVFPLTSF	HLA-C0303	0.3721	BINDER	BINDER	0.4665	BA5	0.92	0.9089	9	0.9865	0.9116	0.9076	0.8286
STVFPPTSF	STVFPLTSF	HLA-C0304	0.3721	BINDER	BINDER	0.4665	BA5	0.92	0.9089	9	0.9865	0.9116	0.9076	0.8286
STVFPPTSF	STVFPLTSF	HLA-C0701	1.4572	BINDER	NONBINDER	2.1031	BA5	0.693	0.4614	9	0.9855	0.01	0.683	0.01
STVFPPTSF	STVFPLTSF	HLA-C0801	1.4222	BINDER	BINDER	1.7117	BA5	0.7041	0.6065	9	0.9856	0.8986	0.694	0.545
STVFPPTSF	STVFPLTSF	HLA-C1202	0.3955	BINDER	BINDER	0.2807	BA5	0.9173	0.9295	9	0.9866	0.906	0.905	0.8421
STVFPPTSF	STVFPLTSF	HLA-C1203	0.5099	BINDER	BINDER	0.4699	BA5	0.9034	0.9085	9	0.9869	0.9117	0.8916	0.8283
STVFPPTSF	STVFPLTSF	HLA-C1402	1.1695	BINDER	BINDER	1.3565	BA5	0.7766	0.7242	9	0.9866	0.9068	0.7662	0.6567
STVFPPTSF	STVFPLTSF	HLA-C1502	1.2791	BINDER	BINDER	1.3573	BA5	0.7467	0.7239	9	0.9862	0.9068	0.7364	0.6564
STVFPPTSF	STVFPLTSF	HLA-C1601	0.2891	BINDER	BINDER	0.4441	BA5	0.9287	0.9116	9	0.9861	0.9111	0.9158	0.8306
STVFPPTSF	STVFPLTSF	HLA-C1701	1.2144	BINDER	BINDER	1.4371	BA5	0.7647	0.6994	9	0.9864	0.9048	0.7543	0.6328
SVLYNSASF	SVLYNFAPF	HLA-A2301	1.4252	BINDER	BINDER	0.515	BA5	0.7031	0.9027	9	0.6418	0.9213	0.4512	0.8317
SVLYNSASF	SVLYNFAPF	HLA-A2402	1.5131	BINDER	BINDER	0.6528	BA5	0.6749	0.883	9	0.6367	0.9235	0.4297	0.8155
SVLYNSASF	SVLYNFAPF	HLA-A2501	0.2853	BINDER	BINDER	0.0963	BA5	0.929	0.9456	9	0.6387	0.901	0.5934	0.852
SVLYNSASF	SVLYNFAPF	HLA-A2601	0.4387	BINDER	BINDER	0.1876	BA5	0.9123	0.9381	9	0.6541	0.9098	0.5967	0.8535
SVLYNSASF	SVLYNFAPF	HLA-A2902	1.6463	BINDER	BINDER	0.8117	BA5	0.6296	0.856	9	0.6295	0.9245	0.3963	0.7914
SVLYNSASF	SVLYNFAPF	HLA-A3002	1.7607	BINDER	BINDER	1.3471	BA5	0.5888	0.727	9	0.6237	0.9171	0.3672	0.6667
SVLYNSASF	SVLYNFAPF	HLA-A3201	0.1497	BINDER	BINDER	0.0976	BA5	0.9413	0.9455	9	0.6154	0.9012	0.5793	0.8521
SVLYNSASF	SVLYNFAPF	HLA-B0801	5.0336	NONBINDER	BINDER	1.6858	BA5	0.0105	0.6157	9	0.01	0.9112	0.01	0.561
SVLYNSASF	SVLYNFAPF	HLA-B1402	2.5802	NONBINDER	BINDER	1.2434	BA5	0.2952	0.7567	9	0.01	0.9191	0.01	0.6955
SVLYNSASF	SVLYNFAPF	HLA-B1501	0.2881	BINDER	BINDER	0.2046	BA5	0.9288	0.9366	9	0.639	0.911	0.5935	0.8532
SVLYNSASF	SVLYNFAPF	HLA-B1503	0.2723	BINDER	BINDER	0.194	BA5	0.9303	0.9376	9	0.637	0.9103	0.5926	0.8535
SVLYNSASF	SVLYNFAPF	HLA-B1801	4.3057	NONBINDER	BINDER	1.5836	BA5	0.0305	0.6513	9	0.01	0.9129	0.01	0.5946
SVLYNSASF	SVLYNFAPF	HLA-B3501	0.3503	BINDER	BINDER	0.2822	BA5	0.9223	0.9293	9	0.6462	0.9147	0.596	0.85
SVLYNSASF	SVLYNFAPF	HLA-B3503	1.3358	BINDER	BINDER	0.9242	BA5	0.7303	0.8339	9	0.6473	0.9237	0.4727	0.7703
SVLYNSASF	SVLYNFAPF	HLA-B5201	3.3803	NONBINDER	BINDER	1.4656	BA5	0.112	0.6903	9	0.01	0.9149	0.01	0.6316
SVLYNSASF	SVLYNFAPF	HLA-B5301	1.9854	BINDER	BINDER	1.5639	BA5	0.5055	0.6579	9	0.6132	0.9132	0.31	0.6008
SVLYNSASF	SVLYNFAPF	HLA-B5802	2.2702	NONBINDER	BINDER	1.8177	BA5	0.4	0.5679	9	0.01	0.909	0.01	0.5162
SVLYNSASF	SVLYNFAPF	HLA-C0102	1.0758	BINDER	BINDER	1.2233	BA5	0.8	0.7622	9	0.6622	0.9195	0.5298	0.7008
SVLYNSASF	SVLYNFAPF	HLA-C0202	0.6991	BINDER	BINDER	0.6191	BA5	0.8756	0.8881	9	0.669	0.923	0.5858	0.8197
SVLYNSASF	SVLYNFAPF	HLA-C0210	0.6991	BINDER	BINDER	0.6191	BA5	0.8756	0.8881	9	0.669	0.923	0.5858	0.8197
SVLYNSASF	SVLYNFAPF	HLA-C0302	0.1812	BINDER	BINDER	0.1378	BA5	0.9387	0.9423	9	0.6221	0.9058	0.584	0.8535
SVLYNSASF	SVLYNFAPF	HLA-C0303	0.3801	BINDER	BINDER	0.4442	BA5	0.9191	0.9116	9	0.6492	0.9198	0.5967	0.8385
SVLYNSASF	SVLYNFAPF	HLA-C0304	0.3801	BINDER	BINDER	0.4442	BA5	0.9191	0.9116	9	0.6492	0.9198	0.5967	0.8385
SVLYNSASF	SVLYNFAPF	HLA-C0702	2.0118	NONBINDER	BINDER	1.5616	BA5	0.4956	0.6587	9	0.01	0.9132	0.01	0.6015
SVLYNSASF	SVLYNFAPF	HLA-C0801	1.2141	BINDER	BINDER	0.794	BA5	0.7647	0.8592	9	0.655	0.9245	0.5009	0.7943
SVLYNSASF	SVLYNFAPF	HLA-C1202	0.5861	BINDER	BINDER	0.3739	BA5	0.8929	0.9198	9	0.6638	0.9179	0.5927	0.8443
SVLYNSASF	SVLYNFAPF	HLA-C1203	1.3773	BINDER	BINDER	1.1183	BA5	0.7179	0.7896	9	0.6447	0.9213	0.4628	0.7275
SVLYNSASF	SVLYNFAPF	HLA-C1402	0.6492	BINDER	BINDER	0.5051	BA5	0.8835	0.904	9	0.667	0.9211	0.5893	0.8327
SVLYNSASF	SVLYNFAPF	HLA-C1601	0.8491	BINDER	BINDER	0.8152	BA5	0.8489	0.8554	9	0.6702	0.9245	0.5689	0.7908
SYQTQTNSPR	SYQTQTKSHR	HLA-A3101	0.5593	BINDER	BINDER	1.0815	BA5	0.8967	0.7986	10	0.9106	0.7998	0.8165	0.6387
SYQTQTNSPR	SYQTQTKSHR	HLA-A3303	0.5557	BINDER	BINDER	1.0628	BA5	0.8972	0.8031	10	0.9105	0.801	0.8169	0.6433
TLACFVLAAV	TLTCFVLAAV	HLA-A0202	0.0572	BINDER	BINDER	0.3168	BA5	0.9485	0.9259	10	0.8085	0.8788	0.7669	0.8137
TLACFVLAAV	TLTCFVLAAV	HLA-A0211	0.206	BINDER	BINDER	0.5326	BA5	0.9365	0.9003	10	0.8381	0.8861	0.7849	0.7978
TLACFVLAAV	TLTCFVLAAV	HLA-A6802	0.2246	BINDER	BINDER	0.0981	BA5	0.9348	0.9455	10	0.84	0.8589	0.7852	0.8121
TPINLVRDL	TPINLGRDL	HLA-B0702	0.5096	BINDER	BINDER	0.2546	BA5	0.9034	0.932	9	0.9883	0.9146	0.8928	0.8524
TPINLVRDL	TPINLGRDL	HLA-B3501	1.3309	BINDER	BINDER	1.5924	BA5	0.7318	0.6483	9	0.9874	0.9143	0.7226	0.5927
TPINLVRDL	TPINLGRDL	HLA-B3503	0.3849	BINDER	BINDER	0.4068	BA5	0.9185	0.916	9	0.9879	0.92	0.9074	0.8427
TPINLVRDL	TPINLGRDL	HLA-B4201	0.2207	BINDER	BINDER	0.1888	BA5	0.9352	0.938	9	0.9871	0.9111	0.9231	0.8546
TPINLVRDL	TPINLGRDL	HLA-B5101	1.5969	BINDER	NONBINDER	3.2677	BA5	0.6467	0.1299	9	0.9866	0.01	0.638	0.01
TPINLVRDL	TPINLGRDL	HLA-B5301	1.3085	BINDER	NONBINDER	2.3648	BA5	0.7383	0.3665	9	0.9875	0.01	0.7291	0.01
TQLNRALTGI	TQLKRALTGI	HLA-B5201	0.3999	BINDER	BINDER	0.4655	BA5	0.9168	0.909	10	0.9654	0.967	0.8851	0.879
TQTNSPRRAR	TQTKSHRRAR	HLA-A3101	1.0681	BINDER	BINDER	1.8093	BA5	0.8018	0.571	10	0.9564	0.7273	0.7668	0.4153
TQTNSPRRAR	TQTKSHRRAR	HLA-A3303	0.7511	BINDER	BINDER	1.7658	BA5	0.8668	0.5869	10	0.9568	0.7292	0.8294	0.428
TQTNSPRRAR	TQTKSHRRAR	HLA-A6801	1.647	BINDER	NONBINDER	6.7987	BA5	0.6294	0.0007	10	0.9488	0.01	0.5972	0.01
VGGNYNYLY	VGGNYNYRY	HLA-A0101	1.0086	BINDER	NONBINDER	2.2663	BA5	0.8156	0.4014	9	0.7975	0.01	0.6504	0.01
VGGNYNYLY	VGGNYNYRY	HLA-A2902	0.4114	BINDER	BINDER	1.0855	BA5	0.9155	0.7977	9	0.7891	0.8144	0.7224	0.6496
VGGNYNYLY	VGGNYNYRY	HLA-A3002	0.1134	BINDER	BINDER	0.2882	BA5	0.9443	0.9288	9	0.759	0.8001	0.7167	0.7431
VGYQPYRVV	VGHQPYRVV	HLA-B5101	0.7068	BINDER	NONBINDER	2.1309	BA5	0.8743	0.4511	9	0.9132	0.01	0.7984	0.01
VGYQPYRVV	VGHQPYRVV	HLA-B5201	0.0887	BINDER	BINDER	1.0034	BA5	0.9462	0.8168	9	0.8836	0.9699	0.8361	0.7922
VGYQPYRVV	VGHQPYRVV	HLA-C0102	1.4414	BINDER	NONBINDER	2.3658	BA5	0.698	0.3662	9	0.9026	0.01	0.63	0.01
VGYQPYRVV	VGHQPYRVV	HLA-C0602	0.4953	BINDER	BINDER	0.9838	BA5	0.9053	0.8212	9	0.9091	0.97	0.823	0.7966
VGYQPYRVV	VGHQPYRVV	HLA-C1203	0.9008	BINDER	BINDER	1.9148	BA5	0.8387	0.5319	9	0.9132	0.9639	0.7659	0.5127
VGYQPYRVV	VGHQPYRVV	HLA-C1502	0.9012	BINDER	NONBINDER	2.3858	BA5	0.8386	0.3592	9	0.9132	0.01	0.7658	0.01
VGYQPYRVV	VGHQPYRVV	HLA-C1601	1.5463	BINDER	NONBINDER	2.6534	BA5	0.6639	0.2729	9	0.9002	0.01	0.5976	0.01
VTWFHAIHV	VTWFHAISG	HLA-A0201	1.3026	BINDER	NONBINDER	22.612	BA5	0.74	0	9	0.9278	0.01	0.6866	0.01
VTWFHAIHV	VTWFHAISG	HLA-A0206	0.5248	BINDER	NONBINDER	18.1523	BA5	0.9014	0	9	0.9324	0.9339	0.8405	0.01
VTWFHAIHV	VTWFHAISG	HLA-A0211	0.9482	BINDER	NONBINDER	21.8772	BA5	0.8289	0	9	0.9326	0.01	0.773	0.01
VTWFHAIHV	VTWFHAISG	HLA-A3201	0.5502	BINDER	NONBINDER	2.9864	BA5	0.898	0.1855	9	0.9328	0.01	0.8377	0.01
VTWFHAIHV	VTWFHAISG	HLA-A6802	0.3765	BINDER	NONBINDER	12.7225	BA5	0.9195	0	9	0.9298	0.9413	0.855	0.01
VTWFHAIHV	VTWFHAISG	HLA-B5101	1.6032	BINDER	NONBINDER	16.8085	BA5	0.6446	0	9	0.9227	0.9355	0.5948	0.01
VTWFHAIHV	VTWFHAISG	HLA-B5201	0.3595	BINDER	NONBINDER	9.2912	BA5	0.9213	0	9	0.9294	0.01	0.8563	0.01
VTWFHAIHV	VTWFHAISG	HLA-C0602	1.4808	BINDER	NONBINDER	34.0628	BA5	0.6854	0	9	0.9247	0.01	0.6338	0.01
VTWFHAIHV	VTWFHAISG	HLA-C1203	0.8232	BINDER	NONBINDER	11.9979	BA5	0.8539	0	9	0.9337	0.9425	0.7973	0.01
VTWFHAIHV	VTWFHAISG	HLA-C1502	0.1082	BINDER	NONBINDER	9.7346	BA5	0.9447	0	9	0.9174	0.01	0.8667	0.01
VTWFHAIHV	VTWFHAISG	HLA-C1601	1.3761	BINDER	NONBINDER	9.795	BA5	0.7183	0	9	0.9265	0.01	0.6655	0.01
VTWFHAIHV	VTWFHAISG	HLA-C1701	0.8908	BINDER	NONBINDER	18.1353	BA5	0.8407	0	9	0.9332	0.9339	0.7845	0.01
VVNARLRAK	VVNARLCAK	HLA-A0301	0.2135	BINDER	BINDER	0.1913	BA5	0.9358	0.9378	9	0.1242	0.8254	0.1162	0.7741
VVNARLRAK	VVNARLCAK	HLA-A0302	0.7623	BINDER	BINDER	0.2814	BA5	0.8649	0.9294	9	0.144	0.8348	0.1245	0.7759
VVNARLRAK	VVNARLCAK	HLA-A1101	0.7619	BINDER	BINDER	0.2769	BA5	0.865	0.9299	9	0.144	0.8344	0.1246	0.7759
VVNARLRAK	VVNARLCAK	HLA-A3001	0.2647	BINDER	BINDER	0.3387	BA5	0.9311	0.9236	9	0.1281	0.8391	0.1193	0.775
VVNARLRAK	VVNARLCAK	HLA-A3101	1.3461	BINDER	BINDER	1.0404	BA5	0.7273	0.8084	9	0.136	0.8475	0.0989	0.6851
VVNARLRAK	VVNARLCAK	HLA-A3303	2.8462	NONBINDER	BINDER	1.6966	BA5	0.2194	0.6119	9	0.01	0.8297	0.01	0.5077
VVNARLRAK	VVNARLCAK	HLA-A7401	0.7662	BINDER	BINDER	0.4048	BA5	0.8642	0.9163	9	0.144	0.8429	0.1244	0.7723
WLLWPVTLA	WLLWPVTLT	HLA-A0201	0.4771	BINDER	BINDER	1.6261	BA5	0.9076	0.6366	9	0.9733	0.9697	0.8834	0.6173
WLLWPVTLA	WLLWPVTLT	HLA-A0202	0.7983	BINDER	NONBINDER	2.6223	BA5	0.8585	0.2822	9	0.9734	0.01	0.8357	0.01
WLLWPVTLA	WLLWPVTLT	HLA-A0211	0.3341	BINDER	BINDER	1.0955	BA5	0.9241	0.7952	9	0.9719	0.9726	0.8981	0.7734
WPVTLACFVL	WPVTLTCFVL	HLA-B3503	0.0346	BINDER	BINDER	0.0246	BA5	0.9502	0.9509	10	0.8591	0.7489	0.8163	0.7121
WPVTLACFVL	WPVTLTCFVL	HLA-B4201	0.2696	BINDER	BINDER	0.1744	BA5	0.9306	0.9393	10	0.8903	0.7939	0.8285	0.7457
YGFQPTNGV	YGFRPTYGV	HLA-A0206	1.6053	BINDER	BINDER	0.7493	BA5	0.6438	0.8672	9	0.9157	0.4105	0.5895	0.356
YGFQPTNGV	YGFRPTYGV	HLA-A6802	0.5674	BINDER	BINDER	0.2304	BA5	0.8956	0.9343	9	0.9258	0.3658	0.8291	0.3418
YGFQPTNGV	YGFRPTYGV	HLA-B5101	0.6378	BINDER	BINDER	0.831	BA5	0.8853	0.8524	9	0.927	0.4145	0.8207	0.3533
YGFQPTNGV	YGFRPTYGV	HLA-B5201	0.4036	BINDER	BINDER	0.2407	BA5	0.9164	0.9333	9	0.922	0.3674	0.8449	0.3429
YGFQPTNGV	YGFRPTYGV	HLA-C0102	1.2076	BINDER	NONBINDER	2.0758	BA5	0.7665	0.4716	9	0.9241	0.01	0.7083	0.01
YGFQPTNGV	YGFRPTYGV	HLA-C0202	1.2932	BINDER	BINDER	1.8791	BA5	0.7427	0.5452	9	0.9222	0.3541	0.6849	0.1931
YGFQPTNGV	YGFRPTYGV	HLA-C0210	1.2932	BINDER	BINDER	1.8791	BA5	0.7427	0.5452	9	0.9222	0.3541	0.6849	0.1931
YGFQPTNGV	YGFRPTYGV	HLA-C0302	1.7965	BINDER	NONBINDER	2.6434	BA5	0.5757	0.2759	9	0.9121	0.01	0.5251	0.01
YGFQPTNGV	YGFRPTYGV	HLA-C0303	0.9371	BINDER	BINDER	1.7117	BA5	0.8312	0.6065	9	0.9298	0.3627	0.7728	0.22
YGFQPTNGV	YGFRPTYGV	HLA-C0304	0.9371	BINDER	BINDER	1.7117	BA5	0.8312	0.6065	9	0.9298	0.3627	0.7728	0.22
YGFQPTNGV	YGFRPTYGV	HLA-C0602	0.6664	BINDER	BINDER	1.0677	BA5	0.8808	0.8019	9	0.9274	0.4082	0.8169	0.3273
YGFQPTNGV	YGFRPTYGV	HLA-C0801	0.8602	BINDER	BINDER	1.0137	BA5	0.8468	0.8145	9	0.9297	0.4125	0.7873	0.336
YGFQPTNGV	YGFRPTYGV	HLA-C1202	1.0872	BINDER	BINDER	1.8673	BA5	0.7973	0.5496	9	0.927	0.3547	0.7391	0.1949
YGFQPTNGV	YGFRPTYGV	HLA-C1203	0.4287	BINDER	BINDER	0.8441	BA5	0.9135	0.8499	9	0.9227	0.415	0.8429	0.3527
YGFQPTNGV	YGFRPTYGV	HLA-C1502	0.8018	BINDER	BINDER	0.5197	BA5	0.8578	0.9021	9	0.9291	0.3958	0.797	0.3571
YGFQPTNGV	YGFRPTYGV	HLA-C1601	1.4334	BINDER	BINDER	1.617	BA5	0.7005	0.6398	9	0.9192	0.3681	0.6439	0.2355
YGFQPTNGV	YGFRPTYGV	HLA-C1701	1.0108	BINDER	BINDER	1.033	BA5	0.8151	0.8101	9	0.9288	0.4112	0.7571	0.3331
YNYLYRLFR	YNYRYRLFR	HLA-A0302	1.8953	BINDER	BINDER	1.655	BA5	0.5392	0.6266	9	0.975	0.9243	0.5257	0.5792
YNYLYRLFR	YNYRYRLFR	HLA-A1101	1.8143	BINDER	BINDER	1.793	BA5	0.5692	0.577	9	0.9754	0.9221	0.5552	0.5321
YNYLYRLFR	YNYRYRLFR	HLA-A3101	0.1159	BINDER	BINDER	0.0709	BA5	0.9441	0.9475	9	0.9735	0.9117	0.9191	0.8638
YNYLYRLFR	YNYRYRLFR	HLA-A3303	0.0548	BINDER	BINDER	0.0537	BA5	0.9487	0.9488	9	0.9703	0.9079	0.9205	0.8614
YNYLYRLFR	YNYRYRLFR	HLA-A6801	0.3826	BINDER	BINDER	0.4514	BA5	0.9188	0.9108	9	0.978	0.932	0.8986	0.8489
YNYLYRLFR	YNYRYRLFR	HLA-A7401	0.4906	BINDER	BINDER	0.4039	BA5	0.9059	0.9164	9	0.9787	0.9309	0.8866	0.8531
YQDVNCTEV	YQGVNCTEV	HLA-A0201	0.8844	BINDER	NONBINDER	2.1669	BA5	0.842	0.4377	9	0.9304	0.01	0.7834	0.01
YQDVNCTEV	YQGVNCTEV	HLA-A0202	1.695	BINDER	NONBINDER	2.0658	BA5	0.6124	0.4753	9	0.9158	0.01	0.5608	0.01
YQDVNCTEV	YQGVNCTEV	HLA-A0206	0.2359	BINDER	BINDER	0.7029	BA5	0.9338	0.875	9	0.9182	0.8187	0.8574	0.7164
YQDVNCTEV	YQGVNCTEV	HLA-A0211	1.3556	BINDER	NONBINDER	2.4722	BA5	0.7244	0.33	9	0.9221	0.01	0.668	0.01
YQDVNCTEV	YQGVNCTEV	HLA-B3801	0.608	BINDER	NONBINDER	2.6314	BA5	0.8897	0.2795	9	0.9282	0.01	0.8258	0.01
YQDVNCTEV	YQGVNCTEV	HLA-C0102	1.4504	BINDER	NONBINDER	2.9966	BA5	0.6952	0.1832	9	0.9203	0.01	0.6398	0.01
YQDVNCTEV	YQGVNCTEV	HLA-C0401	0.0996	BINDER	BINDER	1.9623	BA5	0.9453	0.5141	9	0.9076	0.7783	0.858	0.4001
YQDVNCTEV	YQGVNCTEV	HLA-C0501	0.0716	BINDER	NONBINDER	2.7732	BA5	0.9475	0.2387	9	0.9031	0.01	0.8557	0.01
YQDVNCTEV	YQGVNCTEV	HLA-C0801	0.0956	BINDER	BINDER	1.748	BA5	0.9457	0.5934	9	0.907	0.7859	0.8577	0.4664
YQDVNCTEV	YQGVNCTEV	HLA-C0802	0.045	BINDER	NONBINDER	2.0578	BA5	0.9494	0.4783	9	0.8968	0.01	0.8514	0.01
YQDVNCTEV	YQGVNCTEV	HLA-C1701	0.7395	BINDER	NONBINDER	4.0177	BA5	0.8688	0.0462	9	0.9299	0.01	0.8079	0.01
YQPYRVVVL	HQPYRVVVL	HLA-B0801	0.6005	BINDER	BINDER	0.9046	BA5	0.8908	0.838	9	0.9505	0.9503	0.8467	0.7964
YQPYRVVVL	HQPYRVVVL	HLA-B1402	0.0549	BINDER	BINDER	0.0563	BA5	0.9487	0.9486	9	0.9328	0.933	0.8849	0.885
YQPYRVVVL	HQPYRVVVL	HLA-B1501	1.7222	BINDER	NONBINDER	2.5987	BA5	0.6027	0.2895	9	0.9407	0.01	0.567	0.01
YQPYRVVVL	HQPYRVVVL	HLA-B1503	1.6441	BINDER	NONBINDER	2.2569	BA5	0.6304	0.4048	9	0.9417	0.01	0.5936	0.01
YQPYRVVVL	HQPYRVVVL	HLA-C0102	0.0178	BINDER	BINDER	0.0959	BA5	0.9514	0.9456	9	0.9218	0.9378	0.877	0.8868
YQPYRVVVL	HQPYRVVVL	HLA-C0202	1.0513	BINDER	NONBINDER	3.0322	BA5	0.8058	0.1753	9	0.949	0.01	0.7647	0.01
YQPYRVVVL	HQPYRVVVL	HLA-C0210	1.0513	BINDER	NONBINDER	3.0322	BA5	0.8058	0.1753	9	0.949	0.01	0.7647	0.01
YQPYRVVVL	HQPYRVVVL	HLA-C0302	1.7369	BINDER	NONBINDER	4.4307	BA5	0.5974	0.0254	9	0.9405	0.01	0.5619	0.01
YQPYRVVVL	HQPYRVVVL	HLA-C0303	0.7757	BINDER	NONBINDER	2.0806	BA5	0.8625	0.4698	9	0.9509	0.01	0.8202	0.01
YQPYRVVVL	HQPYRVVVL	HLA-C0304	0.7757	BINDER	NONBINDER	2.0806	BA5	0.8625	0.4698	9	0.9509	0.01	0.8202	0.01
YQPYRVVVL	HQPYRVVVL	HLA-C0401	0.9757	BINDER	NONBINDER	3.2649	BA5	0.8229	0.1304	9	0.9497	0.01	0.7815	0.01
YQPYRVVVL	HQPYRVVVL	HLA-C0602	0.2428	BINDER	BINDER	0.6469	BA5	0.9331	0.8839	9	0.9448	0.9508	0.8816	0.8404
YQPYRVVVL	HQPYRVVVL	HLA-C0701	0.3983	BINDER	BINDER	0.9179	BA5	0.917	0.8352	9	0.9482	0.9502	0.8695	0.7936
YQPYRVVVL	HQPYRVVVL	HLA-C0702	0.0647	BINDER	BINDER	0.2918	BA5	0.948	0.9284	9	0.9343	0.9461	0.8857	0.8784
YQPYRVVVL	HQPYRVVVL	HLA-C0801	0.6788	BINDER	NONBINDER	2.4455	BA5	0.8789	0.3389	9	0.9509	0.01	0.8357	0.01
YQPYRVVVL	HQPYRVVVL	HLA-C0802	1.4904	BINDER	NONBINDER	3.8705	BA5	0.6823	0.057	9	0.9437	0.01	0.6439	0.01
YQPYRVVVL	HQPYRVVVL	HLA-C1202	0.6136	BINDER	BINDER	1.8444	BA5	0.8889	0.5581	9	0.9506	0.9393	0.845	0.5242
YQPYRVVVL	HQPYRVVVL	HLA-C1203	0.4408	BINDER	BINDER	1.1186	BA5	0.912	0.7895	9	0.9488	0.9484	0.8653	0.7488
YQPYRVVVL	HQPYRVVVL	HLA-C1402	0.4959	BINDER	BINDER	1.1058	BA5	0.9052	0.7927	9	0.9495	0.9485	0.8595	0.7519
YQPYRVVVL	HQPYRVVVL	HLA-C1601	0.8637	BINDER	BINDER	1.9711	BA5	0.8461	0.5108	9	0.9505	0.9378	0.8042	0.479
YQPYRVVVL	HQPYRVVVL	HLA-C1701	0.8896	BINDER	NONBINDER	2.3089	BA5	0.841	0.3862	9	0.9504	0.01	0.7993	0.01
YSVLYNSASF	YSVLYNFAPF	HLA-A0101	2.493	NONBINDER	BINDER	1.7933	BA5	0.3231	0.5769	10	0.01	0.9536	0.01	0.5501
YSVLYNSASF	YSVLYNFAPF	HLA-A2301	1.5435	BINDER	BINDER	0.7987	BA5	0.6648	0.8584	10	0.9555	0.9617	0.6352	0.8255
YSVLYNSASF	YSVLYNFAPF	HLA-A2402	1.6123	BINDER	BINDER	0.9766	BA5	0.6414	0.8228	10	0.9547	0.9611	0.6123	0.7908
YSVLYNSASF	YSVLYNFAPF	HLA-A2501	0.3196	BINDER	BINDER	0.1892	BA5	0.9256	0.938	10	0.9584	0.9535	0.8871	0.8944
YSVLYNSASF	YSVLYNFAPF	HLA-A2601	0.5001	BINDER	BINDER	0.2837	BA5	0.9046	0.9292	10	0.9607	0.9561	0.869	0.8884
YSVLYNSASF	YSVLYNFAPF	HLA-A2902	2.0618	NONBINDER	BINDER	1.1973	BA5	0.4768	0.7692	10	0.01	0.9594	0.01	0.738
YSVLYNSASF	YSVLYNFAPF	HLA-A3201	1.5493	BINDER	BINDER	0.9197	BA5	0.6629	0.8349	10	0.9554	0.9614	0.6333	0.8027
YSVLYNSASF	YSVLYNFAPF	HLA-B1501	0.1909	BINDER	BINDER	0.2314	BA5	0.9378	0.9342	10	0.9556	0.9548	0.8962	0.892
YSVLYNSASF	YSVLYNFAPF	HLA-B1503	0.4875	BINDER	BINDER	0.4751	BA5	0.9063	0.9078	10	0.9606	0.9593	0.8706	0.8709
YSVLYNSASF	YSVLYNFAPF	HLA-B3501	0.5716	BINDER	BINDER	0.4729	BA5	0.895	0.9081	10	0.9613	0.9593	0.8604	0.8711
YSVLYNSASF	YSVLYNFAPF	HLA-B3503	1.7467	BINDER	BINDER	1.3156	BA5	0.5939	0.7363	10	0.9533	0.9581	0.5662	0.7054
YSVLYNSASF	YSVLYNFAPF	HLA-B5201	2.5192	NONBINDER	BINDER	1.1085	BA5	0.3146	0.792	10	0.01	0.9602	0.01	0.7605
YSVLYNSASF	YSVLYNFAPF	HLA-B5301	1.3055	BINDER	BINDER	1.1481	BA5	0.7392	0.7821	10	0.9582	0.9598	0.7083	0.7507
YSVLYNSASF	YSVLYNFAPF	HLA-B5701	0.9872	BINDER	BINDER	0.8535	BA5	0.8204	0.8481	10	0.9615	0.9617	0.7888	0.8156
YSVLYNSASF	YSVLYNFAPF	HLA-B5801	0.6594	BINDER	BINDER	0.679	BA5	0.8819	0.8788	10	0.9619	0.9612	0.8483	0.8447
YSVLYNSASF	YSVLYNFAPF	HLA-B5802	0.5948	BINDER	BINDER	0.6221	BA5	0.8917	0.8876	10	0.9615	0.9608	0.8574	0.8528
YSVLYNSASF	YSVLYNFAPF	HLA-C0102	1.354	BINDER	BINDER	1.4951	BA5	0.7249	0.6808	10	0.9577	0.9563	0.6942	0.651
YSVLYNSASF	YSVLYNFAPF	HLA-C0202	0.1434	BINDER	BINDER	0.2427	BA5	0.9419	0.9331	10	0.9539	0.9551	0.8985	0.8912
YSVLYNSASF	YSVLYNFAPF	HLA-C0210	0.1434	BINDER	BINDER	0.2427	BA5	0.9419	0.9331	10	0.9539	0.9551	0.8985	0.8912
YSVLYNSASF	YSVLYNFAPF	HLA-C0302	0.0695	BINDER	BINDER	0.099	BA5	0.9476	0.9454	10	0.9492	0.9489	0.8995	0.8971
YSVLYNSASF	YSVLYNFAPF	HLA-C0303	0.2847	BINDER	BINDER	0.3667	BA5	0.9291	0.9206	10	0.9578	0.9577	0.8899	0.8817
YSVLYNSASF	YSVLYNFAPF	HLA-C0304	0.2847	BINDER	BINDER	0.3667	BA5	0.9291	0.9206	10	0.9578	0.9577	0.8899	0.8817
YSVLYNSASF	YSVLYNFAPF	HLA-C0801	0.8065	BINDER	BINDER	0.6014	BA5	0.857	0.8907	10	0.9624	0.9606	0.8248	0.8556
YSVLYNSASF	YSVLYNFAPF	HLA-C0802	1.6523	BINDER	BINDER	1.6741	BA5	0.6275	0.6198	10	0.9543	0.9546	0.5988	0.5917
YSVLYNSASF	YSVLYNFAPF	HLA-C1202	0.1837	BINDER	BINDER	0.1824	BA5	0.9385	0.9386	10	0.9554	0.9532	0.8966	0.8947
YSVLYNSASF	YSVLYNFAPF	HLA-C1203	0.7805	BINDER	BINDER	0.8195	BA5	0.8617	0.8546	10	0.9624	0.9617	0.8293	0.8219
YSVLYNSASF	YSVLYNFAPF	HLA-C1402	1.5825	BINDER	BINDER	1.3792	BA5	0.6516	0.7173	10	0.9551	0.9574	0.6223	0.6867
YSVLYNSASF	YSVLYNFAPF	HLA-C1601	0.3985	BINDER	BINDER	0.5709	BA5	0.917	0.8951	10	0.9596	0.9603	0.88	0.8596
YSVLYNSASF	YSVLYNFAPF	HLA-C1701	1.779	BINDER	NONBINDER	2.2228	BA5	0.5821	0.4172	10	0.953	0.01	0.5547	0.01
APGQTGKIA	APGQTGNIA	HLA-B0702	0.8458	BINDER	BINDER	0.7539	BA4	0.8496	0.8664	9	0.9335	0.8524	0.7931	0.7385
APGQTGKIA	APGQTGNIA	HLA-B4201	1.7564	BINDER	BINDER	1.443	BA4	0.5903	0.6975	9	0.9184	0.8343	0.5421	0.5819
APRITFGGP	ALRITFGGP	HLA-B0702	0.8981	BINDER	NONBINDER	22.1741	BA4	0.8393	0	9	0.7	0.01	0.5875	0.01
CNDPFLGVY	CNDPFLDVY	HLA-A0101	0.1649	BINDER	BINDER	0.1491	BA4	0.9401	0.9414	9	0.9748	0.9673	0.9164	0.9106
CNDPFLGVY	CNDPFLDVY	HLA-A2902	1.1414	BINDER	NONBINDER	2.1182	BA4	0.7838	0.4558	9	0.9786	0.01	0.767	0.01
CNDPFLGVY	CNDPFLDVY	HLA-A3002	0.8015	BINDER	NONBINDER	2.7472	BA4	0.8579	0.2459	9	0.9795	0.01	0.8403	0.01
CNDPFLGVYY	CNDPFLDVYY	HLA-A0101	0.1504	BINDER	BINDER	0.1412	BA4	0.9413	0.942	10	0.9315	0.8984	0.8768	0.8463
CNDPFLGVYY	CNDPFLDVYY	HLA-A2902	0.9854	BINDER	BINDER	1.3839	BA4	0.8208	0.7159	10	0.9449	0.9107	0.7756	0.652
CNDPFLGVYY	CNDPFLDVYY	HLA-A3002	1.1537	BINDER	NONBINDER	2.3625	BA4	0.7806	0.3673	10	0.9428	0.01	0.7359	0.01
DAVNLLTNM	DAVNLFTNM	HLA-A2501	0.1261	BINDER	BINDER	0.1671	BA4	0.9433	0.9399	9	0.9856	0.9752	0.9297	0.9166
DAVNLLTNM	DAVNLFTNM	HLA-A2601	0.1126	BINDER	BINDER	0.1267	BA4	0.9443	0.9432	9	0.9853	0.9742	0.9304	0.9189
DAVNLLTNM	DAVNLFTNM	HLA-B1402	2.4875	NONBINDER	BINDER	1.1399	BA4	0.3249	0.7842	9	0.01	0.9783	0.01	0.7672
DAVNLLTNM	DAVNLFTNM	HLA-B3501	0.8551	BINDER	BINDER	0.6279	BA4	0.8478	0.8868	9	0.9877	0.9793	0.8374	0.8684
DAVNLLTNM	DAVNLFTNM	HLA-B3503	0.9358	BINDER	BINDER	0.755	BA4	0.8315	0.8662	9	0.9875	0.9795	0.8211	0.8484
DAVNLLTNM	DAVNLFTNM	HLA-B5101	0.9425	BINDER	BINDER	0.5796	BA4	0.8301	0.8938	9	0.9875	0.9792	0.8197	0.8752
DAVNLLTNM	DAVNLFTNM	HLA-B5301	2.4147	NONBINDER	BINDER	1.945	BA4	0.3493	0.5206	9	0.01	0.974	0.01	0.5071
DAVNLLTNM	DAVNLFTNM	HLA-C1202	1.9455	BINDER	BINDER	1.422	BA4	0.5204	0.7041	9	0.9845	0.9768	0.5123	0.6878
DAVNLLTNM	DAVNLFTNM	HLA-C1203	2.1328	NONBINDER	BINDER	1.6447	BA4	0.4504	0.6302	9	0.01	0.9755	0.01	0.6148
EELKKLLEQW	EELKKLLEEW	HLA-B4402	0.0626	BINDER	BINDER	0.0601	BA4	0.9481	0.9483	10	0.5208	0.5823	0.4938	0.5522
EELKKLLEQW	EELKKLLEEW	HLA-B4403	0.0703	BINDER	BINDER	0.0656	BA4	0.9476	0.9479	10	0.525	0.5859	0.4975	0.5554
FCNDPFLGVY	FCNDPFLDVY	HLA-A0101	0.2059	BINDER	BINDER	0.1776	BA4	0.9365	0.939	10	0.9467	0.9501	0.8866	0.8921
FCNDPFLGVY	FCNDPFLDVY	HLA-A2902	1.1658	BINDER	BINDER	1.4922	BA4	0.7775	0.6817	10	0.9531	0.9551	0.741	0.6511
FCNDPFLGVY	FCNDPFLDVY	HLA-A3002	0.9652	BINDER	NONBINDER	2.5113	BA4	0.8252	0.3171	10	0.9551	0.01	0.7881	0.01
FCNDPFLGVY	FCNDPFLDVY	HLA-B3501	1.1269	BINDER	BINDER	1.0024	BA4	0.7875	0.817	10	0.9536	0.9601	0.751	0.7844
FCNDPFLGVY	FCNDPFLDVY	HLA-C0202	0.7951	BINDER	BINDER	1.2744	BA4	0.859	0.7481	10	0.9555	0.9573	0.8208	0.7162
FCNDPFLGVY	FCNDPFLDVY	HLA-C0210	0.7951	BINDER	BINDER	1.2744	BA4	0.859	0.7481	10	0.9555	0.9573	0.8208	0.7162
FCNDPFLGVY	FCNDPFLDVY	HLA-C0302	0.7136	BINDER	BINDER	0.8483	BA4	0.8732	0.8491	10	0.9549	0.9607	0.8338	0.8157
FCNDPFLGVY	FCNDPFLDVY	HLA-C1202	0.7004	BINDER	BINDER	1.0513	BA4	0.8754	0.8058	10	0.9548	0.9598	0.8358	0.7734
FGEVFNATRF	FDEVFNATRF	HLA-B1801	0.5815	BINDER	BINDER	0.5379	BA4	0.8936	0.8996	10	0.9053	0.9042	0.809	0.8134
FGEVFNATRF	FDEVFNATRF	HLA-B4001	1.3598	BINDER	BINDER	1.3658	BA4	0.7232	0.7214	10	0.8993	0.8991	0.6504	0.6486
FGEVFNATRF	FDEVFNATRF	HLA-B4402	0.833	BINDER	BINDER	0.9282	BA4	0.852	0.8331	10	0.9094	0.9091	0.7748	0.7574
FGEVFNATRF	FDEVFNATRF	HLA-B4403	0.7294	BINDER	BINDER	0.8184	BA4	0.8706	0.8548	10	0.9082	0.9093	0.7907	0.7773
FPPTSFGPL	FPLTSFGPL	HLA-B0702	0.1512	BINDER	BINDER	0.0191	BA4	0.9412	0.9513	9	0.9256	0.7489	0.8712	0.7124
FPPTSFGPL	FPLTSFGPL	HLA-B0801	1.0786	BINDER	BINDER	0.2172	BA4	0.7993	0.9355	9	0.9406	0.8203	0.7518	0.7674
FPPTSFGPL	FPLTSFGPL	HLA-B1402	0.4879	BINDER	BINDER	0.1769	BA4	0.9062	0.939	9	0.9374	0.8148	0.8495	0.7651
FPPTSFGPL	FPLTSFGPL	HLA-B3501	0.543	BINDER	BINDER	0.0465	BA4	0.8989	0.9493	9	0.9384	0.7761	0.8435	0.7368
FPPTSFGPL	FPLTSFGPL	HLA-B3503	0.0569	BINDER	BINDER	0.0077	BA4	0.9486	0.952	9	0.9144	0.7212	0.8674	0.6866
FPPTSFGPL	FPLTSFGPL	HLA-B4201	0.1043	BINDER	BINDER	0.0104	BA4	0.945	0.9519	9	0.9214	0.7306	0.8707	0.6955
FPPTSFGPL	FPLTSFGPL	HLA-B5101	0.3263	BINDER	BINDER	0.0685	BA4	0.9249	0.9477	9	0.9337	0.7878	0.8636	0.7466
FPPTSFGPL	FPLTSFGPL	HLA-B5301	1.7315	BINDER	BINDER	0.1701	BA4	0.5993	0.9396	9	0.9302	0.8137	0.5575	0.7646
FPPTSFGPL	FPLTSFGPL	HLA-C0102	0.0907	BINDER	BINDER	1.2698	BA4	0.946	0.7494	9	0.9199	0.8403	0.8702	0.6297
FPPTSFGPL	FPLTSFGPL	HLA-C0303	0.7394	BINDER	BINDER	0.4407	BA4	0.8689	0.9121	9	0.9412	0.8382	0.8178	0.7645
FPPTSFGPL	FPLTSFGPL	HLA-C0304	0.7394	BINDER	BINDER	0.4407	BA4	0.8689	0.9121	9	0.9412	0.8382	0.8178	0.7645
FQPTNGVGY	FRPTYGVGH	HLA-B1501	0.8323	BINDER	NONBINDER	48.9983	BA4	0.8521	0	9	0.8934	0.01	0.7613	0.01
FQPTNGVGY	FRPTYGVGH	HLA-B1503	0.9073	BINDER	NONBINDER	15.9605	BA4	0.8374	0	9	0.8941	0.3823	0.7487	0.01
FQPTNGVGY	FRPTYGVGH	HLA-C0202	1.1466	BINDER	NONBINDER	27.7803	BA4	0.7825	0	9	0.8873	0.01	0.6943	0.01
FQPTNGVGY	FRPTYGVGH	HLA-C0210	1.1466	BINDER	NONBINDER	27.7803	BA4	0.7825	0	9	0.8873	0.01	0.6943	0.01
FQPTNGVGY	FRPTYGVGH	HLA-C0302	1.4759	BINDER	NONBINDER	19.3061	BA4	0.687	0	9	0.8759	0.3653	0.6017	0.01
FQPTNGVGY	FRPTYGVGH	HLA-C0702	0.4972	BINDER	BINDER	0.3711	BA4	0.905	0.9201	9	0.8862	0.6254	0.802	0.5754
FQPTNGVGY	FRPTYGVGH	HLA-C1202	1.0851	BINDER	NONBINDER	17.0699	BA4	0.7978	0	9	0.8897	0.3763	0.7098	0.01
FQPTNGVGY	FRPTYGVGH	HLA-C1402	1.5593	BINDER	NONBINDER	5.1855	BA4	0.6595	0.0083	9	0.8733	0.01	0.5759	0.01
FVFLVLLPL	FGFLVLLPL	HLA-A0201	1.2521	BINDER	NONBINDER	5.4362	BA4	0.7543	0.0057	9	0.9942	0.01	0.7499	0.01
FVFLVLLPL	FGFLVLLPL	HLA-A0206	0.8004	BINDER	NONBINDER	3.0079	BA4	0.8581	0.1807	9	0.9945	0.01	0.8534	0.01
FVFLVLLPL	FGFLVLLPL	HLA-A0211	0.9064	BINDER	NONBINDER	5.6323	BA4	0.8376	0.0043	9	0.9944	0.01	0.8329	0.01
FVFLVLLPL	FGFLVLLPL	HLA-A2501	1.8639	BINDER	NONBINDER	18.8642	BA4	0.5509	0	9	0.9935	0.9863	0.5473	0.01
FVFLVLLPL	FGFLVLLPL	HLA-A3201	1.943	BINDER	NONBINDER	5.4916	BA4	0.5214	0.0053	9	0.9935	0.01	0.518	0.01
FVFLVLLPL	FGFLVLLPL	HLA-A6802	1.1503	BINDER	NONBINDER	4.9209	BA4	0.7815	0.0124	9	0.9943	0.01	0.777	0.01
FVFLVLLPL	FGFLVLLPL	HLA-B0801	2.8045	NONBINDER	BINDER	1.7399	BA4	0.2303	0.5963	9	0.01	0.9937	0.01	0.5925
FVFLVLLPL	FGFLVLLPL	HLA-B1402	1.496	BINDER	BINDER	0.7872	BA4	0.6805	0.8605	9	0.9939	0.9946	0.6763	0.8559
FVFLVLLPL	FGFLVLLPL	HLA-B3501	1.5362	BINDER	NONBINDER	2.3784	BA4	0.6672	0.3618	9	0.9939	0.01	0.6631	0.01
FVFLVLLPL	FGFLVLLPL	HLA-B3503	0.6891	BINDER	BINDER	0.8772	BA4	0.8772	0.8435	9	0.9945	0.9945	0.8724	0.8389
FVFLVLLPL	FGFLVLLPL	HLA-B5101	5.2255	NONBINDER	BINDER	1.6175	BA4	0.0079	0.6396	9	0.01	0.9938	0.01	0.6356
FVFLVLLPL	FGFLVLLPL	HLA-B5201	4.4282	NONBINDER	BINDER	0.5966	BA4	0.0255	0.8914	9	0.01	0.9945	0.01	0.8865
FVFLVLLPL	FGFLVLLPL	HLA-C0102	1.3408	BINDER	BINDER	1.9742	BA4	0.7289	0.5097	9	0.9941	0.9934	0.7246	0.5063
FVFLVLLPL	FGFLVLLPL	HLA-C0202	1.07	BINDER	NONBINDER	2.1645	BA4	0.8014	0.4386	9	0.9943	0.01	0.7968	0.01
FVFLVLLPL	FGFLVLLPL	HLA-C0210	1.07	BINDER	NONBINDER	2.1645	BA4	0.8014	0.4386	9	0.9943	0.01	0.7968	0.01
FVFLVLLPL	FGFLVLLPL	HLA-C0302	0.4196	BINDER	BINDER	0.8466	BA4	0.9146	0.8494	9	0.9943	0.9945	0.9094	0.8447
FVFLVLLPL	FGFLVLLPL	HLA-C0303	0.2346	BINDER	BINDER	0.4299	BA4	0.9339	0.9133	9	0.9939	0.9943	0.9282	0.9081
FVFLVLLPL	FGFLVLLPL	HLA-C0304	0.2346	BINDER	BINDER	0.4299	BA4	0.9339	0.9133	9	0.9939	0.9943	0.9282	0.9081
FVFLVLLPL	FGFLVLLPL	HLA-C0801	0.4641	BINDER	BINDER	0.417	BA4	0.9092	0.9149	9	0.9944	0.9943	0.9041	0.9097
FVFLVLLPL	FGFLVLLPL	HLA-C1202	0.6841	BINDER	BINDER	0.9836	BA4	0.878	0.8212	9	0.9945	0.9945	0.8732	0.8167
FVFLVLLPL	FGFLVLLPL	HLA-C1203	0.6007	BINDER	BINDER	0.9511	BA4	0.8908	0.8283	9	0.9945	0.9945	0.8859	0.8237
FVFLVLLPL	FGFLVLLPL	HLA-C1601	1.1587	BINDER	BINDER	0.9837	BA4	0.7794	0.8212	9	0.9942	0.9945	0.7749	0.8167
FVFLVLLPL	FGFLVLLPL	HLA-C1701	0.8369	BINDER	BINDER	1.6276	BA4	0.8513	0.6361	9	0.9945	0.9938	0.8466	0.6322
FVIRGDEVR	FVIRGNEVS	HLA-A3303	1.099	BINDER	NONBINDER	35.0655	BA4	0.7944	0	9	0.951	0.01	0.7555	0.01
FVIRGDEVR	FVIRGNEVS	HLA-A6801	0.3384	BINDER	NONBINDER	16.1625	BA4	0.9236	0	9	0.947	0.8018	0.8746	0.01
FYLCFLAFL	FYFCFLAFL	HLA-A2301	0.2694	BINDER	BINDER	0.3592	BA4	0.9306	0.9214	9	0.9828	0.9788	0.9146	0.9019
FYLCFLAFL	FYFCFLAFL	HLA-A2402	0.3435	BINDER	BINDER	0.5102	BA4	0.9231	0.9033	9	0.9835	0.9799	0.9079	0.8851
FYLCFLAFL	FYFCFLAFL	HLA-A2902	2.7578	NONBINDER	BINDER	1.9521	BA4	0.2429	0.518	9	0.01	0.9761	0.01	0.5056
FYLCFLAFL	FYFCFLAFL	HLA-C0401	0.978	BINDER	BINDER	1.106	BA4	0.8224	0.7927	9	0.9846	0.98	0.8097	0.7768
FYLCFLAFL	FYFCFLAFL	HLA-C0602	1.9181	BINDER	BINDER	0.4	BA4	0.5307	0.9168	9	0.9814	0.9791	0.5208	0.8976
FYLCFLAFL	FYFCFLAFL	HLA-C0701	2.8137	NONBINDER	BINDER	0.9411	BA4	0.2278	0.8304	9	0.01	0.9806	0.01	0.8143
FYLCFLAFL	FYFCFLAFL	HLA-C0702	0.3773	BINDER	BINDER	0.1701	BA4	0.9194	0.9396	9	0.9837	0.9759	0.9044	0.917
FYLCFLAFL	FYFCFLAFL	HLA-C1402	0.4023	BINDER	BINDER	0.2471	BA4	0.9166	0.9327	9	0.9839	0.9774	0.9018	0.9116
FYLCFLAFLL	FYFCFLAFLL	HLA-A0201	0.761	BINDER	NONBINDER	6.9368	BA4	0.8651	0.0006	10	0.9539	0.01	0.8252	0.01
FYLCFLAFLL	FYFCFLAFLL	HLA-A0202	0.63	BINDER	NONBINDER	6.5656	BA4	0.8865	0.0011	10	0.9536	0.01	0.8454	0.01
FYLCFLAFLL	FYFCFLAFLL	HLA-A0211	0.9978	BINDER	NONBINDER	7.1133	BA4	0.8181	0.0005	10	0.9528	0.01	0.7795	0.01
FYLCFLAFLL	FYFCFLAFLL	HLA-A2301	0.1446	BINDER	BINDER	0.184	BA4	0.9418	0.9384	10	0.9424	0.9591	0.8876	0.9
FYLCFLAFLL	FYFCFLAFLL	HLA-A2402	0.248	BINDER	BINDER	0.3282	BA4	0.9326	0.9247	10	0.947	0.9628	0.8832	0.8903
FYLCFLAFLL	FYFCFLAFLL	HLA-A2902	0.8861	BINDER	BINDER	0.6476	BA4	0.8417	0.8838	10	0.9535	0.9665	0.8026	0.8542
FYLCFLAFLL	FYFCFLAFLL	HLA-C0702	2.326	NONBINDER	BINDER	1.0897	BA4	0.3801	0.7966	10	0.01	0.9657	0.01	0.7693
FYLCFLAFLL	FYFCFLAFLL	HLA-C1402	2.2437	NONBINDER	BINDER	1.3443	BA4	0.4096	0.7278	10	0.01	0.9638	0.01	0.7015
GAEHVNNSY	GAEYVNNSY	HLA-A0101	0.537	BINDER	BINDER	0.431	BA4	0.8998	0.9132	9	0.8727	0.9115	0.7853	0.8324
GAEHVNNSY	GAEYVNNSY	HLA-A3002	1.1764	BINDER	BINDER	0.8454	BA4	0.7748	0.8497	9	0.87	0.9176	0.6741	0.7797
GAEHVNNSY	GAEYVNNSY	HLA-B3501	1.5318	BINDER	BINDER	1.0684	BA4	0.6687	0.8018	9	0.8572	0.9143	0.5732	0.7331
GAEHVNNSY	GAEYVNNSY	HLA-C0302	1.6259	BINDER	BINDER	1.152	BA4	0.6367	0.7811	9	0.8542	0.9122	0.5439	0.7125
GAEHVNNSY	GAEYVNNSY	HLA-C1202	2.6833	NONBINDER	BINDER	1.8382	BA4	0.2641	0.5604	9	0.01	0.8952	0.01	0.5017
GAEHVNNSY	GAEYVNNSY	HLA-C1601	2.1699	NONBINDER	BINDER	1.4976	BA4	0.4366	0.68	9	0.01	0.903	0.01	0.614
GEVFNATRF	DEVFNATRF	HLA-B1801	0.5389	BINDER	BINDER	0.0327	BA4	0.8995	0.9503	9	0.8328	0.767	0.7491	0.7289
GEVFNATRF	DEVFNATRF	HLA-B4001	0.3545	BINDER	NONBINDER	2.8866	BA4	0.9219	0.2092	9	0.824	0.01	0.7596	0.01
GEVFNATRF	DEVFNATRF	HLA-B4002	0.7121	BINDER	NONBINDER	5.4573	BA4	0.8735	0.0056	9	0.8376	0.01	0.7316	0.01
GEVFNATRF	DEVFNATRF	HLA-B4402	0.1634	BINDER	BINDER	0.5994	BA4	0.9402	0.891	9	0.8059	0.8348	0.7577	0.7438
GEVFNATRF	DEVFNATRF	HLA-B4403	0.1443	BINDER	BINDER	0.4862	BA4	0.9418	0.9064	9	0.8031	0.8307	0.7564	0.7529
GNYNYLYRLF	GNYNYRYRLF	HLA-A2301	0.4859	BINDER	BINDER	1.5427	BA4	0.9065	0.6651	10	0.9712	0.8803	0.8804	0.5855
GNYNYLYRLF	GNYNYRYRLF	HLA-A2402	0.4794	BINDER	BINDER	1.3191	BA4	0.9073	0.7352	10	0.9711	0.8865	0.8811	0.6518
GQTGKIADY	GQTGNIADY	HLA-A3002	0.851	BINDER	BINDER	0.5296	BA4	0.8486	0.9008	9	0.9817	0.9033	0.8331	0.8137
GQTGKIADY	GQTGNIADY	HLA-B1501	0.9524	BINDER	BINDER	0.9028	BA4	0.828	0.8383	9	0.9817	0.9089	0.8128	0.7619
GQTGKIADY	GQTGNIADY	HLA-B1503	0.9458	BINDER	BINDER	0.8191	BA4	0.8294	0.8546	9	0.9817	0.9082	0.8142	0.7761
GSFCTQLNR	GSFCTQLKR	HLA-A0301	1.2794	BINDER	BINDER	1.5461	BA4	0.7467	0.6639	9	0.8183	0.7465	0.611	0.4956
GSFCTQLNR	GSFCTQLKR	HLA-A0302	0.6246	BINDER	BINDER	0.8231	BA4	0.8873	0.8539	9	0.8271	0.7786	0.7339	0.6648
GSFCTQLNR	GSFCTQLKR	HLA-A1101	0.2323	BINDER	BINDER	0.3242	BA4	0.9341	0.9251	9	0.8063	0.7543	0.7532	0.6978
GSFCTQLNR	GSFCTQLKR	HLA-A3101	0.5334	BINDER	BINDER	0.7393	BA4	0.9002	0.8689	9	0.8238	0.776	0.7416	0.6743
GSFCTQLNR	GSFCTQLKR	HLA-A6801	1.0598	BINDER	BINDER	1.2543	BA4	0.8038	0.7537	9	0.8294	0.7619	0.6667	0.5742
GSFCTQLNR	GSFCTQLKR	HLA-A7401	0.3591	BINDER	BINDER	0.4817	BA4	0.9214	0.907	9	0.8156	0.7647	0.7515	0.6936
GTRNPANNA	GTRNSANNA	HLA-A3001	0.0599	BINDER	BINDER	0.0553	BA4	0.9483	0.9487	9	0.9813	0.8899	0.9306	0.8442
GVYYHKNNK	DVYYHKNNK	HLA-A0301	0.104	BINDER	NONBINDER	3.1816	BA4	0.945	0.1452	9	0.8333	0.01	0.7875	0.01
GVYYHKNNK	DVYYHKNNK	HLA-A0302	0.4142	BINDER	NONBINDER	4.232	BA4	0.9152	0.034	9	0.8573	0.01	0.7846	0.01
GVYYHKNNK	DVYYHKNNK	HLA-A1101	0.3164	BINDER	NONBINDER	3.0941	BA4	0.9259	0.1623	9	0.8527	0.01	0.7895	0.01
GVYYHKNNK	DVYYHKNNK	HLA-A3001	0.2901	BINDER	NONBINDER	8.3605	BA4	0.9286	0.0001	9	0.8512	0.01	0.7904	0.01
GVYYHKNNK	DVYYHKNNK	HLA-A3303	4.3101	NONBINDER	BINDER	1.022	BA4	0.0303	0.8126	9	0.01	0.8665	0.01	0.7041
GVYYHKNNK	DVYYHKNNK	HLA-A6801	1.9968	BINDER	BINDER	0.3938	BA4	0.5012	0.9175	9	0.8331	0.8565	0.4175	0.7858
GVYYHKNNK	DVYYHKNNK	HLA-A7401	0.8899	BINDER	NONBINDER	6.1835	BA4	0.8409	0.0019	9	0.8689	0.01	0.7307	0.01
GYQPYRVVVL	GHQPYRVVVL	HLA-A2301	1.1302	BINDER	NONBINDER	11.3407	BA4	0.7866	0	10	0.9644	0.9215	0.7586	0.01
GYQPYRVVVL	GHQPYRVVVL	HLA-A2402	0.9116	BINDER	NONBINDER	10.7878	BA4	0.8365	0	10	0.9659	0.9229	0.808	0.01
GYQPYRVVVL	GHQPYRVVVL	HLA-B1402	3.2465	NONBINDER	BINDER	0.9141	BA4	0.1336	0.836	10	0.01	0.9659	0.01	0.8075
GYQPYRVVVL	GHQPYRVVVL	HLA-B3801	8.0371	NONBINDER	BINDER	0.3463	BA4	0.0001	0.9228	10	0.01	0.9638	0.01	0.8894
GYQPYRVVVL	GHQPYRVVVL	HLA-C0102	0.7706	BINDER	NONBINDER	2.2465	BA4	0.8634	0.4086	10	0.9664	0.01	0.8344	0.01
GYQPYRVVVL	GHQPYRVVVL	HLA-C0702	0.8498	BINDER	NONBINDER	2.1289	BA4	0.8488	0.4518	10	0.9662	0.01	0.8201	0.01
GYQPYRVVVL	GHQPYRVVVL	HLA-C1402	0.7999	BINDER	NONBINDER	6.6253	BA4	0.8582	0.001	10	0.9663	0.01	0.8293	0.01
HVSGTNGTK	AISGTNGTK	HLA-A0301	1.2604	BINDER	BINDER	0.6294	BA4	0.752	0.8865	9	0.7909	0.8012	0.5948	0.7103
HVSGTNGTK	AISGTNGTK	HLA-A0302	1.7347	BINDER	BINDER	0.7904	BA4	0.5982	0.8599	9	0.7673	0.8064	0.459	0.6934
HVSGTNGTK	AISGTNGTK	HLA-A1101	1.8934	BINDER	BINDER	1.0073	BA4	0.5399	0.8159	9	0.7606	0.8057	0.4106	0.6574
HVSGTNGTK	AISGTNGTK	HLA-A6801	0.6602	BINDER	NONBINDER	3.7459	BA4	0.8818	0.0679	9	0.8023	0.01	0.7075	0.01
IDFYLCFLAF	IDFYFCFLAF	HLA-A2301	1.0628	BINDER	BINDER	0.8779	BA4	0.8031	0.8433	10	0.9147	0.9248	0.7346	0.7799
IDFYLCFLAF	IDFYFCFLAF	HLA-A2402	1.7156	BINDER	BINDER	1.4962	BA4	0.6051	0.6804	10	0.9019	0.9131	0.5457	0.6213
IDFYLCFLAF	IDFYFCFLAF	HLA-A2902	1.5065	BINDER	BINDER	1.0297	BA4	0.6771	0.8108	10	0.9058	0.923	0.6133	0.7484
IDFYLCFLAF	IDFYFCFLAF	HLA-B1801	0.8398	BINDER	BINDER	0.8576	BA4	0.8507	0.8473	10	0.917	0.9249	0.7801	0.7837
IDFYLCFLAF	IDFYFCFLAF	HLA-B4402	1.0715	BINDER	BINDER	1.2195	BA4	0.801	0.7633	10	0.9145	0.9189	0.7325	0.7014
IDFYLCFLAF	IDFYFCFLAF	HLA-B4403	1.0388	BINDER	BINDER	1.2018	BA4	0.8087	0.768	10	0.915	0.9194	0.74	0.7061
IDFYLCFLAF	IDFYFCFLAF	HLA-B5201	1.617	BINDER	BINDER	1.6238	BA4	0.6398	0.6374	10	0.9037	0.9107	0.5782	0.5805
IELSLIDFYL	IELSLIDFYF	HLA-A0201	0.2872	BINDER	NONBINDER	4.7052	BA4	0.9289	0.017	10	0.94	0.01	0.8732	0.01
IELSLIDFYL	IELSLIDFYF	HLA-A0202	0.1262	BINDER	NONBINDER	3.9986	BA4	0.9433	0.0475	10	0.9325	0.01	0.8796	0.01
IELSLIDFYL	IELSLIDFYF	HLA-A0206	1.3069	BINDER	NONBINDER	7.5228	BA4	0.7388	0.0003	10	0.9429	0.01	0.6966	0.01
IELSLIDFYL	IELSLIDFYF	HLA-A0211	0.6416	BINDER	NONBINDER	6.8966	BA4	0.8847	0.0006	10	0.9465	0.01	0.8374	0.01
IELSLIDFYL	IELSLIDFYF	HLA-A2301	5.2264	NONBINDER	BINDER	1.3599	BA4	0.0078	0.7232	10	0.01	0.9422	0.01	0.6814
IELSLIDFYL	IELSLIDFYF	HLA-A2902	4.0403	NONBINDER	BINDER	1.2244	BA4	0.0448	0.7619	10	0.01	0.9442	0.01	0.7194
IELSLIDFYL	IELSLIDFYF	HLA-A3201	3.5782	NONBINDER	BINDER	1.3697	BA4	0.0857	0.7202	10	0.01	0.9421	0.01	0.6785
IELSLIDFYL	IELSLIDFYF	HLA-B1801	1.0759	BINDER	BINDER	0.2116	BA4	0.8	0.936	10	0.9459	0.937	0.7567	0.877
IELSLIDFYL	IELSLIDFYF	HLA-B3801	1.7989	BINDER	NONBINDER	2.6734	BA4	0.5748	0.267	10	0.9366	0.01	0.5384	0.01
IELSLIDFYL	IELSLIDFYF	HLA-B4001	0.2638	BINDER	BINDER	0.995	BA4	0.9311	0.8187	10	0.9393	0.9472	0.8746	0.7755
IELSLIDFYL	IELSLIDFYF	HLA-B4002	0.1897	BINDER	BINDER	0.6056	BA4	0.9379	0.8901	10	0.9363	0.9458	0.8782	0.8419
IELSLIDFYL	IELSLIDFYF	HLA-B4006	0.7775	BINDER	BINDER	1.6949	BA4	0.8622	0.6125	10	0.9475	0.9378	0.8169	0.5744
IELSLIDFYL	IELSLIDFYF	HLA-B4402	0.7579	BINDER	BINDER	0.1997	BA4	0.8657	0.9371	10	0.9474	0.9365	0.8202	0.8776
IELSLIDFYL	IELSLIDFYF	HLA-B4403	0.5794	BINDER	BINDER	0.1385	BA4	0.8939	0.9423	10	0.9457	0.9331	0.8454	0.8793
IGAEHVNNSY	IGAEYVNNSY	HLA-A0101	0.7633	BINDER	BINDER	0.5961	BA4	0.8647	0.8915	10	0.8985	0.9213	0.7769	0.8213
IGAEHVNNSY	IGAEYVNNSY	HLA-A3002	0.4843	BINDER	BINDER	0.3927	BA4	0.9067	0.9177	10	0.8925	0.9171	0.8092	0.8416
IGAEHVNNSY	IGAEYVNNSY	HLA-B1501	1.8034	BINDER	BINDER	1.7302	BA4	0.5732	0.5998	10	0.8747	0.9054	0.5014	0.5431
IGAEHVNNSY	IGAEYVNNSY	HLA-B3501	1.8769	BINDER	BINDER	1.472	BA4	0.546	0.6883	10	0.8728	0.9111	0.4765	0.6271
IGAEHVNNSY	IGAEYVNNSY	HLA-C0302	1.7539	BINDER	BINDER	1.5123	BA4	0.5913	0.6751	10	0.8759	0.9102	0.5179	0.6145
IGAEHVNNSY	IGAEYVNNSY	HLA-C1601	1.909	BINDER	BINDER	1.6013	BA4	0.5341	0.6452	10	0.8721	0.9082	0.4658	0.586
IYKTPPIKDF	IYKTPPIKYF	HLA-A2301	0.6425	BINDER	BINDER	0.316	BA4	0.8846	0.9259	10	0.9655	0.9061	0.8541	0.839
IYKTPPIKDF	IYKTPPIKYF	HLA-A2402	0.5214	BINDER	BINDER	0.2678	BA4	0.9018	0.9308	10	0.9645	0.9038	0.8698	0.8413
IYKTPPIKDF	IYKTPPIKYF	HLA-C0602	5.5476	NONBINDER	BINDER	1.679	BA4	0.0049	0.6181	10	0.01	0.9042	0.01	0.5589
IYKTPPIKDF	IYKTPPIKYF	HLA-C0701	4.6271	NONBINDER	BINDER	1.4165	BA4	0.0191	0.7058	10	0.01	0.9092	0.01	0.6417
IYKTPPIKDF	IYKTPPIKYF	HLA-C0702	1.4159	BINDER	BINDER	0.4486	BA4	0.706	0.9111	10	0.9625	0.9108	0.6795	0.8298
IYKTPPIKDF	IYKTPPIKYF	HLA-C1402	1.0949	BINDER	BINDER	0.6639	BA4	0.7954	0.8812	10	0.9657	0.9158	0.7681	0.807
KIADYNYKL	NIADYNYKL	HLA-A0201	0.3398	BINDER	BINDER	1.1574	BA4	0.9235	0.7797	9	0.9924	0.9928	0.9165	0.7741
KIADYNYKL	NIADYNYKL	HLA-A0202	0.0995	BINDER	BINDER	0.2641	BA4	0.9454	0.9311	9	0.991	0.9921	0.9369	0.9237
KIADYNYKL	NIADYNYKL	HLA-A0206	0.2763	BINDER	BINDER	1.0941	BA4	0.9299	0.7956	9	0.9922	0.9929	0.9226	0.79
KIADYNYKL	NIADYNYKL	HLA-A0211	0.2735	BINDER	BINDER	0.9801	BA4	0.9302	0.822	9	0.9922	0.9931	0.9229	0.8163
KIADYNYKL	NIADYNYKL	HLA-A2501	5.6954	NONBINDER	BINDER	1.1215	BA4	0.0039	0.7888	9	0.01	0.9929	0.01	0.7832
KIADYNYKL	NIADYNYKL	HLA-A2601	7.5973	NONBINDER	BINDER	1.4218	BA4	0.0002	0.7042	9	0.01	0.9923	0.01	0.6988
KIADYNYKL	NIADYNYKL	HLA-A3201	0.093	BINDER	NONBINDER	3.3761	BA4	0.9459	0.1126	9	0.9909	0.01	0.9373	0.01
KIADYNYKL	NIADYNYKL	HLA-A6802	3.3707	NONBINDER	BINDER	0.331	BA4	0.1134	0.9244	9	0.01	0.9924	0.01	0.9174
KIADYNYKL	NIADYNYKL	HLA-A7401	1.9719	BINDER	NONBINDER	10.4891	BA4	0.5105	0	9	0.9914	0.9843	0.5061	0.01
KIADYNYKL	NIADYNYKL	HLA-B3503	5.3903	NONBINDER	BINDER	1.2206	BA4	0.0061	0.763	9	0.01	0.9927	0.01	0.7574
KIADYNYKL	NIADYNYKL	HLA-C0102	1.1877	BINDER	BINDER	1.8955	BA4	0.7718	0.5391	9	0.9928	0.9915	0.7662	0.5345
KIADYNYKL	NIADYNYKL	HLA-C0202	1.4898	BINDER	NONBINDER	2.3732	BA4	0.6825	0.3636	9	0.9922	0.01	0.6772	0.01
KIADYNYKL	NIADYNYKL	HLA-C0210	1.4898	BINDER	NONBINDER	2.3732	BA4	0.6825	0.3636	9	0.9922	0.01	0.6772	0.01
KIADYNYKL	NIADYNYKL	HLA-C0303	1.9198	BINDER	NONBINDER	2.427	BA4	0.53	0.3451	9	0.9915	0.01	0.5255	0.01
KIADYNYKL	NIADYNYKL	HLA-C0304	1.9198	BINDER	NONBINDER	2.427	BA4	0.53	0.3451	9	0.9915	0.01	0.5255	0.01
KIADYNYKL	NIADYNYKL	HLA-C0401	0.5126	BINDER	BINDER	0.7891	BA4	0.903	0.8601	9	0.9928	0.9932	0.8965	0.8543
KIADYNYKL	NIADYNYKL	HLA-C0501	0.5761	BINDER	BINDER	1.2473	BA4	0.8943	0.7557	9	0.9929	0.9926	0.888	0.7501
KIADYNYKL	NIADYNYKL	HLA-C0701	1.0567	BINDER	BINDER	1.3879	BA4	0.8045	0.7147	9	0.993	0.9924	0.7989	0.7093
KIADYNYKL	NIADYNYKL	HLA-C0702	1.4635	BINDER	BINDER	1.3971	BA4	0.691	0.7118	9	0.9922	0.9924	0.6856	0.7064
KIADYNYKL	NIADYNYKL	HLA-C0801	0.7712	BINDER	BINDER	1.0155	BA4	0.8633	0.8141	9	0.9932	0.9931	0.8574	0.8085
KIADYNYKL	NIADYNYKL	HLA-C0802	1.3575	BINDER	BINDER	1.711	BA4	0.7239	0.6067	9	0.9924	0.9918	0.7184	0.6017
KIADYNYKL	NIADYNYKL	HLA-C1502	0.5412	BINDER	NONBINDER	3.781	BA4	0.8992	0.0647	9	0.9929	0.01	0.8928	0.01
KIADYNYKL	NIADYNYKL	HLA-C1701	0.1418	BINDER	BINDER	0.5836	BA4	0.942	0.8933	9	0.9914	0.993	0.9339	0.887
KLLEQWNLV	KLLEEWNLV	HLA-A0201	0.0762	BINDER	BINDER	0.0632	BA4	0.9471	0.9481	9	0.9423	0.8583	0.8925	0.8138
KLLEQWNLV	KLLEEWNLV	HLA-A0202	0.4028	BINDER	BINDER	0.3744	BA4	0.9165	0.9197	9	0.9542	0.8894	0.8745	0.818
KLLEQWNLV	KLLEEWNLV	HLA-A0206	0.0824	BINDER	BINDER	0.0599	BA4	0.9467	0.9483	9	0.9429	0.8573	0.8926	0.813
KLLEQWNLV	KLLEEWNLV	HLA-A0211	0.0266	BINDER	BINDER	0.0332	BA4	0.9507	0.9503	9	0.9331	0.845	0.8871	0.803
KLLEQWNLV	KLLEEWNLV	HLA-A3201	0.2478	BINDER	BINDER	0.3998	BA4	0.9327	0.9169	9	0.9512	0.8904	0.8872	0.8164
KVGGNYNYLY	KVGGNYNYRY	HLA-A0101	1.2033	BINDER	NONBINDER	2.2169	BA4	0.7676	0.4194	10	0.673	0.01	0.5166	0.01
KVGGNYNYLY	KVGGNYNYRY	HLA-A2902	0.4312	BINDER	BINDER	1.0698	BA4	0.9132	0.8014	10	0.6777	0.8248	0.6189	0.661
KVGGNYNYLY	KVGGNYNYRY	HLA-A3002	0.0289	BINDER	BINDER	0.0597	BA4	0.9506	0.9484	10	0.6163	0.7827	0.5859	0.7423
KVGGNYNYLY	KVGGNYNYRY	HLA-A3201	1.2114	BINDER	NONBINDER	2.7153	BA4	0.7655	0.2548	10	0.6724	0.01	0.5147	0.01
LIDFYLCFL	LIDFYFCFL	HLA-A0101	0.9234	BINDER	BINDER	0.7492	BA4	0.8341	0.8672	9	0.9678	0.9167	0.8072	0.795
LIDFYLCFL	LIDFYFCFL	HLA-A0201	0.7351	BINDER	BINDER	1.0109	BA4	0.8696	0.8151	9	0.9682	0.9157	0.8419	0.7464
LIDFYLCFL	LIDFYFCFL	HLA-A0202	0.9893	BINDER	BINDER	1.2279	BA4	0.82	0.761	9	0.9675	0.9109	0.7934	0.6932
LIDFYLCFL	LIDFYFCFL	HLA-A0206	0.4928	BINDER	BINDER	0.582	BA4	0.9056	0.8935	9	0.9668	0.9144	0.8755	0.817
LIDFYLCFL	LIDFYFCFL	HLA-A0211	0.6931	BINDER	BINDER	0.8314	BA4	0.8766	0.8523	9	0.968	0.9173	0.8485	0.7818
LIDFYLCFL	LIDFYFCFL	HLA-C0102	2.589	NONBINDER	BINDER	1.8399	BA4	0.2925	0.5598	9	0.01	0.8973	0.01	0.5023
LIDFYLCFL	LIDFYFCFL	HLA-C0401	0.281	BINDER	BINDER	0.2042	BA4	0.9295	0.9367	9	0.9644	0.9034	0.8964	0.8462
LIDFYLCFL	LIDFYFCFL	HLA-C0501	0.1739	BINDER	BINDER	0.178	BA4	0.9393	0.9389	9	0.9622	0.9019	0.9038	0.8468
LIDFYLCFL	LIDFYFCFL	HLA-C0801	0.3048	BINDER	BINDER	0.2157	BA4	0.9271	0.9356	9	0.9648	0.904	0.8945	0.8458
LIDFYLCFL	LIDFYFCFL	HLA-C0802	0.2178	BINDER	BINDER	0.1966	BA4	0.9354	0.9373	9	0.9633	0.903	0.9011	0.8464
LIDFYLCFL	LIDFYFCFL	HLA-C1701	0.6199	BINDER	BINDER	0.5556	BA4	0.888	0.8972	9	0.9677	0.9139	0.8593	0.82
LLFLMSFTV	LLFLMSFIV	HLA-A0201	0.1293	BINDER	BINDER	0.6561	BA4	0.943	0.8825	9	0.9716	0.9089	0.9162	0.8021
LLFLMSFTV	LLFLMSFIV	HLA-A0202	0.2666	BINDER	BINDER	1.1884	BA4	0.9309	0.7716	9	0.975	0.9043	0.9076	0.6978
LLFLMSFTV	LLFLMSFIV	HLA-A0206	0.4525	BINDER	BINDER	1.9666	BA4	0.9106	0.5125	9	0.9771	0.889	0.8897	0.4556
LLFLMSFTV	LLFLMSFIV	HLA-A0211	0.0694	BINDER	BINDER	0.3898	BA4	0.9476	0.918	9	0.9683	0.903	0.9176	0.829
LLFLMSFTV	LLFLMSFIV	HLA-A3201	0.4777	BINDER	NONBINDER	2.2085	BA4	0.9075	0.4224	9	0.9773	0.01	0.8869	0.01
LLFLMSFTV	LLFLMSFIV	HLA-B5201	0.4684	BINDER	BINDER	1.9819	BA4	0.9087	0.5068	9	0.9772	0.8887	0.888	0.4504
LLWPVTLAC	LLWPVTLTC	HLA-A0201	2.372	NONBINDER	BINDER	1.6253	BA4	0.364	0.6369	9	0.01	0.8252	0.01	0.5256
LLWPVTLAC	LLWPVTLTC	HLA-A0211	1.641	BINDER	BINDER	1.3367	BA4	0.6315	0.7301	9	0.6079	0.8343	0.3839	0.6091
LPPAYTNSF	RTQSYTNSF	HLA-A2301	5.5993	NONBINDER	BINDER	0.7664	BA4	0.0045	0.8642	9	0.01	0.9469	0.01	0.8183
LPPAYTNSF	RTQSYTNSF	HLA-A2402	4.5017	NONBINDER	BINDER	0.4638	BA4	0.0229	0.9092	9	0.01	0.9435	0.01	0.8578
LPPAYTNSF	RTQSYTNSF	HLA-A2501	1.8234	BINDER	BINDER	1.3735	BA4	0.5658	0.719	9	0.991	0.9403	0.5607	0.6761
LPPAYTNSF	RTQSYTNSF	HLA-A3001	80.7252	NONBINDER	BINDER	1.205	BA4	0	0.7672	9	0.01	0.9433	0.01	0.7237
LPPAYTNSF	RTQSYTNSF	HLA-A3002	38.9387	NONBINDER	BINDER	0.4762	BA4	0	0.9077	9	0.01	0.9437	0.01	0.8566
LPPAYTNSF	RTQSYTNSF	HLA-A3201	13.3658	NONBINDER	BINDER	0.0127	BA4	0	0.9517	9	0.979	0.9135	0.01	0.8694
LPPAYTNSF	RTQSYTNSF	HLA-B0702	0.6093	BINDER	BINDER	1.4177	BA4	0.8895	0.7055	9	0.9926	0.9396	0.8829	0.6629
LPPAYTNSF	RTQSYTNSF	HLA-B1501	9.2868	NONBINDER	BINDER	0.3045	BA4	0	0.9271	9	0.01	0.9406	0.01	0.872
LPPAYTNSF	RTQSYTNSF	HLA-B1503	4.4772	NONBINDER	BINDER	0.2402	BA4	0.0238	0.9334	9	0.01	0.9389	0.01	0.8764
LPPAYTNSF	RTQSYTNSF	HLA-B3501	0.1476	BINDER	NONBINDER	3.0763	BA4	0.9415	0.166	9	0.9907	0.01	0.9327	0.01
LPPAYTNSF	RTQSYTNSF	HLA-B3503	0.2406	BINDER	NONBINDER	10.9833	BA4	0.9333	0	9	0.9914	0.8695	0.9253	0.01
LPPAYTNSF	RTQSYTNSF	HLA-B4201	0.3244	BINDER	BINDER	1.8844	BA4	0.9251	0.5432	9	0.9918	0.9325	0.9175	0.5065
LPPAYTNSF	RTQSYTNSF	HLA-B5101	0.3461	BINDER	NONBINDER	16.3518	BA4	0.9228	0	9	0.9919	0.8498	0.9153	0.01
LPPAYTNSF	RTQSYTNSF	HLA-B5301	0.3326	BINDER	NONBINDER	5.0931	BA4	0.9242	0.0096	9	0.9919	0.01	0.9167	0.01
LPPAYTNSF	RTQSYTNSF	HLA-B5701	26.0222	NONBINDER	BINDER	0.4013	BA4	0	0.9167	9	0.01	0.9425	0.01	0.864
LPPAYTNSF	RTQSYTNSF	HLA-B5801	25.1304	NONBINDER	BINDER	0.4853	BA4	0	0.9065	9	0.01	0.9439	0.01	0.8556
LPPAYTNSF	RTQSYTNSF	HLA-B5802	9.7456	NONBINDER	BINDER	0.1542	BA4	0	0.941	9	0.01	0.9356	0.01	0.8804
LPPAYTNSF	RTQSYTNSF	HLA-C0102	0.5674	BINDER	BINDER	1.0888	BA4	0.8956	0.7969	9	0.9925	0.9455	0.8889	0.7535
LPPAYTNSF	RTQSYTNSF	HLA-C0202	5.2769	NONBINDER	BINDER	0.498	BA4	0.0073	0.9049	9	0.01	0.944	0.01	0.8542
LPPAYTNSF	RTQSYTNSF	HLA-C0210	5.2769	NONBINDER	BINDER	0.498	BA4	0.0073	0.9049	9	0.01	0.944	0.01	0.8542
LPPAYTNSF	RTQSYTNSF	HLA-C0302	2.4951	NONBINDER	BINDER	0.3442	BA4	0.3224	0.923	9	0.01	0.9414	0.01	0.8689
LPPAYTNSF	RTQSYTNSF	HLA-C0303	3.1744	NONBINDER	BINDER	1.1727	BA4	0.1466	0.7757	9	0.01	0.9439	0.01	0.7322
LPPAYTNSF	RTQSYTNSF	HLA-C0304	3.1744	NONBINDER	BINDER	1.1727	BA4	0.1466	0.7757	9	0.01	0.9439	0.01	0.7322
LPPAYTNSF	RTQSYTNSF	HLA-C0401	1.1662	BINDER	BINDER	0.7204	BA4	0.7774	0.8721	9	0.9924	0.9465	0.7715	0.8254
LPPAYTNSF	RTQSYTNSF	HLA-C0501	5.1938	NONBINDER	BINDER	1.2478	BA4	0.0082	0.7555	9	0.01	0.9425	0.01	0.7121
LPPAYTNSF	RTQSYTNSF	HLA-C0701	6.9	NONBINDER	BINDER	0.8205	BA4	0.0006	0.8544	9	0.01	0.9474	0.01	0.8095
LPPAYTNSF	RTQSYTNSF	HLA-C0702	1.9784	BINDER	BINDER	1.1237	BA4	0.5081	0.7883	9	0.9907	0.9448	0.5034	0.7448
LPPAYTNSF	RTQSYTNSF	HLA-C0802	3.2701	NONBINDER	BINDER	1.3774	BA4	0.1295	0.7179	9	0.01	0.9403	0.01	0.675
LPPAYTNSF	RTQSYTNSF	HLA-C1202	3.8529	NONBINDER	BINDER	0.7453	BA4	0.0585	0.8678	9	0.01	0.9467	0.01	0.8215
LPPAYTNSF	RTQSYTNSF	HLA-C1203	3.2049	NONBINDER	BINDER	1.0862	BA4	0.141	0.7975	9	0.01	0.9456	0.01	0.7541
LPPAYTNSF	RTQSYTNSF	HLA-C1402	1.5404	BINDER	BINDER	0.7297	BA4	0.6658	0.8705	9	0.9915	0.9466	0.6601	0.824
LPPAYTNSF	RTQSYTNSF	HLA-C1502	22.3612	NONBINDER	BINDER	0.6537	BA4	0	0.8828	9	0.01	0.9459	0.01	0.835
LPPAYTNSF	RTQSYTNSF	HLA-C1601	2.5286	NONBINDER	BINDER	0.1955	BA4	0.3115	0.9374	9	0.01	0.9374	0.01	0.8787
LPPAYTNSF	RTQSYTNSF	HLA-C1701	9.7528	NONBINDER	BINDER	1.8294	BA4	0	0.5636	9	0.01	0.9333	0.01	0.526
LWPVTLACF	LWPVTLTCF	HLA-A2301	0.2147	BINDER	BINDER	0.4374	BA4	0.9357	0.9124	9	0.9092	0.9705	0.8507	0.8855
LWPVTLACF	LWPVTLTCF	HLA-A2402	0.1084	BINDER	BINDER	0.2479	BA4	0.9447	0.9327	9	0.9005	0.9682	0.8507	0.903
LWPVTLACF	LWPVTLTCF	HLA-C0401	1.2004	BINDER	BINDER	1.2421	BA4	0.7684	0.7571	9	0.9148	0.9696	0.7029	0.7341
LWPVTLACF	LWPVTLTCF	HLA-C1402	0.6656	BINDER	BINDER	0.7607	BA4	0.881	0.8652	9	0.9202	0.9719	0.8107	0.8409
LYQPPQTSI	LYQPPQISI	HLA-A2301	0.6502	BINDER	BINDER	0.3895	BA4	0.8834	0.918	9	0.9774	0.9613	0.8634	0.8825
LYQPPQTSI	LYQPPQISI	HLA-A2402	0.317	BINDER	BINDER	0.2029	BA4	0.9258	0.9368	9	0.9747	0.9566	0.9024	0.8961
LYQPPQTSI	LYQPPQISI	HLA-C0102	1.4149	BINDER	BINDER	1.7487	BA4	0.7063	0.5931	9	0.9758	0.9592	0.6892	0.5689
LYQPPQTSI	LYQPPQISI	HLA-C0401	0.448	BINDER	BINDER	0.6977	BA4	0.9112	0.8758	9	0.976	0.965	0.8893	0.8451
LYQPPQTSI	LYQPPQISI	HLA-C0602	1.2193	BINDER	BINDER	1.3566	BA4	0.7633	0.7241	9	0.9769	0.9625	0.7457	0.6969
LYQPPQTSI	LYQPPQISI	HLA-C0701	0.9301	BINDER	BINDER	0.9222	BA4	0.8327	0.8343	9	0.9785	0.9664	0.8148	0.8063
LYQPPQTSI	LYQPPQISI	HLA-C0702	0.4078	BINDER	BINDER	0.3837	BA4	0.9159	0.9187	9	0.9756	0.9612	0.8936	0.8831
LYQPPQTSI	LYQPPQISI	HLA-C1402	0.1047	BINDER	BINDER	0.1345	BA4	0.945	0.9426	9	0.9704	0.9537	0.917	0.899
NGVEGFNCY	NGVAGVNCY	HLA-B3501	0.591	BINDER	BINDER	1.0407	BA4	0.8922	0.8083	9	0.6597	0.7118	0.5886	0.5753
NLDSKVGGNY	KLDSKVGGNY	HLA-A0101	0.2328	BINDER	BINDER	0.4012	BA4	0.9341	0.9167	10	0.9374	0.9416	0.8756	0.8632
NLDSKVGGNY	KLDSKVGGNY	HLA-A0301	8.1763	NONBINDER	BINDER	1.5344	BA4	0.0001	0.6678	10	0.01	0.937	0.01	0.6257
NLDSKVGGNY	KLDSKVGGNY	HLA-A3002	0.9854	BINDER	BINDER	0.1377	BA4	0.8208	0.9423	10	0.9457	0.9329	0.7762	0.8791
NLDSKVGGNY	KLDSKVGGNY	HLA-B1501	3.2597	NONBINDER	BINDER	0.878	BA4	0.1313	0.8433	10	0.01	0.9465	0.01	0.7982
NPANNAAIV	NSANNAAIV	HLA-A6802	5.8164	NONBINDER	BINDER	0.5602	BA4	0.0033	0.8966	9	0.01	0.9225	0.01	0.8271
NPANNAAIV	NSANNAAIV	HLA-B0702	1.0841	BINDER	NONBINDER	16.1078	BA4	0.798	0	9	0.9202	0.8225	0.7343	0.01
NPANNAAIV	NSANNAAIV	HLA-B3501	1.666	BINDER	NONBINDER	9.5125	BA4	0.6227	0	9	0.91	0.01	0.5667	0.01
NPANNAAIV	NSANNAAIV	HLA-B3503	0.4025	BINDER	NONBINDER	5.1901	BA4	0.9165	0.0083	9	0.9193	0.01	0.8425	0.01
NPANNAAIV	NSANNAAIV	HLA-B4201	1.0451	BINDER	NONBINDER	16.7328	BA4	0.8073	0	9	0.9208	0.8205	0.7434	0.01
NPANNAAIV	NSANNAAIV	HLA-B5101	0.7618	BINDER	NONBINDER	4.3499	BA4	0.865	0.0286	9	0.9238	0.01	0.7991	0.01
NPANNAAIV	NSANNAAIV	HLA-B5301	1.7309	BINDER	NONBINDER	10.6681	BA4	0.5996	0	9	0.909	0.8435	0.545	0.01
NPANNAAIV	NSANNAAIV	HLA-C0202	14.0625	NONBINDER	BINDER	1.803	BA4	0	0.5733	9	0.8296	0.9078	0.01	0.5204
NPANNAAIV	NSANNAAIV	HLA-C0210	14.0625	NONBINDER	BINDER	1.803	BA4	0	0.5733	9	0.8296	0.9078	0.01	0.5204
NPANNAAIV	NSANNAAIV	HLA-C0801	6.8232	NONBINDER	BINDER	1.5449	BA4	0.0007	0.6643	9	0.01	0.9121	0.01	0.6059
NPANNAAIV	NSANNAAIV	HLA-C0802	8.2494	NONBINDER	BINDER	1.82	BA4	0.0001	0.5671	9	0.01	0.9075	0.01	0.5146
NPANNAAIV	NSANNAAIV	HLA-C1202	11.4282	NONBINDER	BINDER	1.6194	BA4	0	0.639	9	0.8402	0.9108	0.01	0.582
NPANNAAIV	NSANNAAIV	HLA-C1203	8.6369	NONBINDER	BINDER	1.0089	BA4	0	0.8156	9	0.01	0.9213	0.01	0.7514
NPANNAAIV	NSANNAAIV	HLA-C1502	15.9054	NONBINDER	BINDER	1.3098	BA4	0	0.7379	9	0.8232	0.9165	0.01	0.6763
NPANNAAIV	NSANNAAIV	HLA-C1601	9.7534	NONBINDER	BINDER	1.4951	BA4	0	0.6808	9	0.01	0.913	0.01	0.6216
NPANNAAIV	NSANNAAIV	HLA-C1701	12.5159	NONBINDER	BINDER	1.6597	BA4	0	0.6249	9	0.8356	0.9101	0.01	0.5687
NPANNAAIVL	NSANNAAIVL	HLA-B0702	0.674	BINDER	NONBINDER	9.9502	BA4	0.8796	0	10	0.9693	0.01	0.8526	0.01
NPANNAAIVL	NSANNAAIVL	HLA-B3501	1.1126	BINDER	NONBINDER	4.6961	BA4	0.791	0.0172	10	0.9677	0.01	0.7655	0.01
NPANNAAIVL	NSANNAAIVL	HLA-B3503	0.1406	BINDER	BINDER	1.5343	BA4	0.9421	0.6679	10	0.9625	0.9647	0.9068	0.6443
NPANNAAIVL	NSANNAAIVL	HLA-B4201	0.5906	BINDER	NONBINDER	9.5574	BA4	0.8923	0	10	0.9691	0.01	0.8647	0.01
NPANNAAIVL	NSANNAAIVL	HLA-B5301	1.1423	BINDER	NONBINDER	7.0465	BA4	0.7836	0.0005	10	0.9675	0.01	0.7581	0.01
NPANNAAIVL	NSANNAAIVL	HLA-C0303	2.2072	NONBINDER	BINDER	1.7942	BA4	0.4229	0.5766	10	0.01	0.9628	0.01	0.5552
NPANNAAIVL	NSANNAAIVL	HLA-C0304	2.2072	NONBINDER	BINDER	1.7942	BA4	0.4229	0.5766	10	0.01	0.9628	0.01	0.5552
NPANNAAIVL	NSANNAAIVL	HLA-C0801	1.997	BINDER	BINDER	1.641	BA4	0.5011	0.6315	10	0.9615	0.9639	0.4818	0.6087
NPANNAAIVL	NSANNAAIVL	HLA-C1601	2.4913	NONBINDER	BINDER	1.8307	BA4	0.3237	0.5631	10	0.01	0.9626	0.01	0.542
NYLYRLFRK	NYRYRLFRK	HLA-A3001	2.1796	NONBINDER	BINDER	0.363	BA4	0.4331	0.921	9	0.01	0.8893	0.01	0.819
NYLYRLFRK	NYRYRLFRK	HLA-A3101	0.8073	BINDER	BINDER	0.6142	BA4	0.8568	0.8888	9	0.8991	0.8966	0.7703	0.7969
NYLYRLFRK	NYRYRLFRK	HLA-A3303	0.6343	BINDER	BINDER	0.7503	BA4	0.8858	0.867	9	0.8958	0.8995	0.7935	0.7799
NYNYLYRLF	NYNYRYRLF	HLA-A2301	0.0715	BINDER	BINDER	0.364	BA4	0.9475	0.9209	9	0.9435	0.9826	0.894	0.9049
NYNYLYRLF	NYNYRYRLF	HLA-A2402	0.0473	BINDER	BINDER	0.2151	BA4	0.9493	0.9357	9	0.9397	0.9814	0.8921	0.9183
NYNYLYRLF	NYNYRYRLF	HLA-A2902	1.1314	BINDER	NONBINDER	2.6947	BA4	0.7863	0.2608	9	0.9584	0.01	0.7536	0.01
NYNYLYRLF	NYNYRYRLF	HLA-B1801	1.654	BINDER	NONBINDER	4.0862	BA4	0.6269	0.0419	9	0.9531	0.01	0.5975	0.01
NYNYLYRLF	NYNYRYRLF	HLA-C0602	0.6127	BINDER	BINDER	0.5532	BA4	0.889	0.8975	9	0.9585	0.9834	0.8521	0.8826
NYNYLYRLF	NYNYRYRLF	HLA-C0701	0.3041	BINDER	BINDER	0.2715	BA4	0.9272	0.9304	9	0.9544	0.982	0.8849	0.9137
NYNYLYRLF	NYNYRYRLF	HLA-C0702	0.0637	BINDER	BINDER	0.0674	BA4	0.9481	0.9478	9	0.9425	0.9781	0.8936	0.927
NYNYLYRLF	NYNYRYRLF	HLA-C1402	0.2137	BINDER	BINDER	0.2052	BA4	0.9358	0.9366	9	0.9521	0.9813	0.891	0.9191
QGYKSVNITF	QGYKSVNIIF	HLA-A2301	0.4325	BINDER	BINDER	0.6582	BA4	0.913	0.8821	10	0.9712	0.8432	0.8867	0.7438
QGYKSVNITF	QGYKSVNIIF	HLA-A2402	0.3564	BINDER	BINDER	0.5821	BA4	0.9217	0.8935	10	0.9704	0.8407	0.8944	0.7512
QGYKSVNITF	QGYKSVNIIF	HLA-B5201	1.3457	BINDER	NONBINDER	2.1967	BA4	0.7274	0.4268	10	0.9704	0.01	0.7059	0.01
QGYKSVNITF	QGYKSVNIIF	HLA-B5802	1.259	BINDER	NONBINDER	2.0699	BA4	0.7524	0.4738	10	0.9711	0.01	0.7307	0.01
QGYKSVNITF	QGYKSVNIIF	HLA-C1402	1.7835	BINDER	NONBINDER	3.4138	BA4	0.5805	0.1071	10	0.9671	0.01	0.5614	0.01
QIAPGQTGK	QIAPGQTGN	HLA-A0301	0.8321	BINDER	NONBINDER	49.7661	BA4	0.8522	0	9	0.9566	0.01	0.8152	0.01
QIAPGQTGK	QIAPGQTGN	HLA-A0302	0.8034	BINDER	NONBINDER	45.6187	BA4	0.8575	0	9	0.9564	0.01	0.8201	0.01
QIAPGQTGK	QIAPGQTGN	HLA-A1101	0.8336	BINDER	NONBINDER	51.5172	BA4	0.8519	0	9	0.9566	0.01	0.8149	0.01
QIAPGQTGK	QIAPGQTGN	HLA-A6801	1.1679	BINDER	NONBINDER	34.2373	BA4	0.777	0	9	0.954	0.01	0.7413	0.01
QRNAPRITF	QRNALRITF	HLA-B1402	0.6658	BINDER	BINDER	0.2742	BA4	0.8809	0.9301	9	0.8723	0.9644	0.7684	0.897
QRNAPRITF	QRNALRITF	HLA-B1503	1.3653	BINDER	BINDER	1.211	BA4	0.7215	0.7656	9	0.8642	0.9679	0.6235	0.741
QRNAPRITF	QRNALRITF	HLA-B2705	1.2328	BINDER	BINDER	0.2744	BA4	0.7597	0.9301	9	0.8686	0.9644	0.6599	0.897
QRNAPRITF	QRNALRITF	HLA-B3801	1.1822	BINDER	BINDER	0.5749	BA4	0.7732	0.8945	9	0.8703	0.9685	0.6729	0.8663
QRNAPRITF	QRNALRITF	HLA-C0602	0.391	BINDER	BINDER	0.2655	BA4	0.9179	0.931	9	0.8613	0.9642	0.7906	0.8977
QRNAPRITF	QRNALRITF	HLA-C0701	0.0911	BINDER	BINDER	0.0531	BA4	0.946	0.9488	9	0.8301	0.9526	0.7853	0.9038
QRNAPRITF	QRNALRITF	HLA-C0702	0.2385	BINDER	BINDER	0.1364	BA4	0.9335	0.9424	9	0.8508	0.9599	0.7942	0.9046
QTGKIADYNY	QTGNIADYNY	HLA-A0101	0.31	BINDER	BINDER	0.1829	BA4	0.9266	0.9385	10	0.7475	0.6797	0.6926	0.6379
QTGKIADYNY	QTGNIADYNY	HLA-A2902	1.997	BINDER	BINDER	1.2282	BA4	0.5011	0.7609	10	0.7182	0.7069	0.3599	0.5379
QTGKIADYNY	QTGNIADYNY	HLA-A3002	0.8965	BINDER	BINDER	0.6122	BA4	0.8396	0.8891	10	0.7746	0.7168	0.6504	0.6373
QTNSPRRAR	QTKSHRRAR	HLA-A3101	0.3145	BINDER	BINDER	0.6839	BA4	0.9261	0.8781	9	0.819	0.3085	0.7585	0.2709
QTNSPRRAR	QTKSHRRAR	HLA-A3303	0.2258	BINDER	BINDER	0.5972	BA4	0.9347	0.8913	9	0.8113	0.3038	0.7583	0.2708
QTNSPRRAR	QTKSHRRAR	HLA-A6801	0.9555	BINDER	NONBINDER	4.3499	BA4	0.8273	0.0286	9	0.8416	0.01	0.6963	0.01
QTNSPRRAR	QTKSHRRAR	HLA-A7401	1.3039	BINDER	NONBINDER	3.4791	BA4	0.7396	0.0981	9	0.8268	0.01	0.6115	0.01
QWNLVIGFLF	EWNLVIGFLF	HLA-A2301	0.0614	BINDER	BINDER	0.2737	BA4	0.9482	0.9302	10	0.7406	0.7841	0.7022	0.7294
QWNLVIGFLF	EWNLVIGFLF	HLA-A2402	0.1171	BINDER	BINDER	0.4027	BA4	0.944	0.9165	10	0.7603	0.7943	0.7177	0.728
RNPANNAAIV	RNSANNAAIV	HLA-B0702	0.4891	BINDER	NONBINDER	14.3712	BA4	0.9061	0	10	0.8945	0.923	0.8105	0.01
RNPANNAAIV	RNSANNAAIV	HLA-B4201	1.004	BINDER	NONBINDER	22.5005	BA4	0.8167	0	10	0.8955	0.01	0.7314	0.01
RNPANNAAIV	RNSANNAAIV	HLA-C1502	8.2197	NONBINDER	BINDER	1.4606	BA4	0.0001	0.6919	10	0.01	0.9647	0.01	0.6675
RQIAPGQTGK	SQIAPGQTGN	HLA-A0301	0.1977	BINDER	NONBINDER	42.7011	BA4	0.9372	0	10	0.9571	0.01	0.897	0.01
RQIAPGQTGK	SQIAPGQTGN	HLA-A0302	0.4255	BINDER	NONBINDER	44.7186	BA4	0.9139	0	10	0.9619	0.01	0.8791	0.01
RQIAPGQTGK	SQIAPGQTGN	HLA-A1101	0.5841	BINDER	NONBINDER	37.8196	BA4	0.8932	0	10	0.9636	0.01	0.8607	0.01
RQIAPGQTGK	SQIAPGQTGN	HLA-A3001	1.3156	BINDER	NONBINDER	43.2753	BA4	0.7363	0	10	0.9616	0.01	0.708	0.01
RQIAPGQTGK	SQIAPGQTGN	HLA-A7401	1.1391	BINDER	NONBINDER	53.4431	BA4	0.7844	0	10	0.9636	0.01	0.7558	0.01
RQIAPGQTGK	SQIAPGQTGN	HLA-B2705	1.6728	BINDER	NONBINDER	30.9881	BA4	0.6203	0	10	0.958	0.01	0.5942	0.01
SASFSTFKCY	FAPFFAFKCY	HLA-A0101	0.2689	BINDER	BINDER	0.7107	BA4	0.9306	0.8737	10	0.9266	0.9632	0.8623	0.8415
SASFSTFKCY	FAPFFAFKCY	HLA-A1101	1.7735	BINDER	NONBINDER	7.2501	BA4	0.5841	0.0004	10	0.9209	0.01	0.5379	0.01
SASFSTFKCY	FAPFFAFKCY	HLA-A2501	2.9422	NONBINDER	BINDER	1.5392	BA4	0.1957	0.6662	10	0.01	0.958	0.01	0.6382
SASFSTFKCY	FAPFFAFKCY	HLA-A2601	1.8498	BINDER	BINDER	0.6915	BA4	0.5561	0.8768	10	0.9196	0.963	0.5114	0.8444
SASFSTFKCY	FAPFFAFKCY	HLA-A2902	0.5353	BINDER	BINDER	0.3645	BA4	0.9	0.9208	10	0.933	0.9592	0.8397	0.8832
SASFSTFKCY	FAPFFAFKCY	HLA-A3002	0.2092	BINDER	BINDER	1.9588	BA4	0.9362	0.5154	10	0.9241	0.9542	0.8651	0.4918
SASFSTFKCY	FAPFFAFKCY	HLA-B1501	1.1149	BINDER	BINDER	1.8137	BA4	0.7905	0.5694	10	0.9336	0.9554	0.738	0.544
SASFSTFKCY	FAPFFAFKCY	HLA-B1503	1.7819	BINDER	NONBINDER	2.4367	BA4	0.5811	0.3419	10	0.9207	0.01	0.535	0.01
SASFSTFKCY	FAPFFAFKCY	HLA-B1801	3.412	NONBINDER	BINDER	1.1635	BA4	0.1074	0.7781	10	0.01	0.962	0.01	0.7485
SASFSTFKCY	FAPFFAFKCY	HLA-B3501	0.7436	BINDER	BINDER	0.1996	BA4	0.8681	0.9371	10	0.9359	0.9555	0.8125	0.8954
SASFSTFKCY	FAPFFAFKCY	HLA-B5301	2.2433	NONBINDER	BINDER	0.5611	BA4	0.4098	0.8964	10	0.01	0.9618	0.01	0.8622
SASFSTFKCY	FAPFFAFKCY	HLA-B5801	1.4362	BINDER	NONBINDER	6.6206	BA4	0.6997	0.001	10	0.9269	0.01	0.6486	0.01
SASFSTFKCY	FAPFFAFKCY	HLA-B5802	1.212	BINDER	NONBINDER	4.0782	BA4	0.7653	0.0424	10	0.9314	0.01	0.7128	0.01
SASFSTFKCY	FAPFFAFKCY	HLA-C0202	0.7764	BINDER	BINDER	0.4394	BA4	0.8624	0.9122	10	0.9363	0.9603	0.8075	0.876
SASFSTFKCY	FAPFFAFKCY	HLA-C0210	0.7764	BINDER	BINDER	0.4394	BA4	0.8624	0.9122	10	0.9363	0.9603	0.8075	0.876
SASFSTFKCY	FAPFFAFKCY	HLA-C0302	0.8406	BINDER	BINDER	0.5051	BA4	0.8506	0.904	10	0.9369	0.9612	0.7969	0.8689
SASFSTFKCY	FAPFFAFKCY	HLA-C0702	4.9529	NONBINDER	BINDER	1.7086	BA4	0.0118	0.6076	10	0.01	0.9564	0.01	0.5811
SASFSTFKCY	FAPFFAFKCY	HLA-C1202	0.7852	BINDER	BINDER	0.3455	BA4	0.8608	0.9229	10	0.9363	0.9589	0.806	0.885
SASFSTFKCY	FAPFFAFKCY	HLA-C1203	1.0526	BINDER	BINDER	0.4588	BA4	0.8055	0.9098	10	0.9352	0.9606	0.7533	0.874
SASFSTFKCY	FAPFFAFKCY	HLA-C1601	0.7257	BINDER	BINDER	0.8955	BA4	0.8712	0.8398	10	0.9357	0.9639	0.8152	0.8095
SEETGTLIV	SEEIGTLIV	HLA-B4001	0.3814	BINDER	BINDER	0.3809	BA4	0.9189	0.919	9	0.8406	0.9206	0.7724	0.846
SEETGTLIV	SEEIGTLIV	HLA-B4002	1.2526	BINDER	BINDER	0.9694	BA4	0.7542	0.8243	9	0.8415	0.9267	0.6347	0.7639
SEETGTLIV	SEEIGTLIV	HLA-B4006	0.8159	BINDER	BINDER	0.6698	BA4	0.8552	0.8803	9	0.8539	0.9262	0.7303	0.8153
SEETGTLIV	SEEIGTLIV	HLA-B4402	1.8268	BINDER	BINDER	1.8001	BA4	0.5646	0.5744	9	0.82	0.9099	0.463	0.5226
SEETGTLIV	SEEIGTLIV	HLA-B4403	1.84	BINDER	BINDER	1.787	BA4	0.5597	0.5792	9	0.8195	0.9101	0.4587	0.5271
SEETGTLIV	SEEIGTLIV	HLA-B4501	0.3361	BINDER	BINDER	0.336	BA4	0.9239	0.9239	9	0.8381	0.9193	0.7743	0.8493
SEETGTLIV	SEEIGTLIV	HLA-B5001	0.5121	BINDER	BINDER	0.5412	BA4	0.9031	0.8992	9	0.8464	0.9242	0.7644	0.831
SLIDFYLCFL	SLIDFYFCFL	HLA-A0101	1.4284	BINDER	BINDER	1.2285	BA4	0.7021	0.7608	10	0.8636	0.8319	0.6063	0.6329
SLIDFYLCFL	SLIDFYFCFL	HLA-A0201	0.0523	BINDER	BINDER	0.0746	BA4	0.9489	0.9473	10	0.8421	0.8036	0.7991	0.7613
SLIDFYLCFL	SLIDFYFCFL	HLA-A0202	0.0292	BINDER	BINDER	0.0449	BA4	0.9506	0.9494	10	0.832	0.794	0.7909	0.7538
SLIDFYLCFL	SLIDFYFCFL	HLA-A0206	0.0873	BINDER	BINDER	0.1384	BA4	0.9463	0.9423	10	0.8504	0.8147	0.8047	0.7677
SLIDFYLCFL	SLIDFYFCFL	HLA-A0211	0.0772	BINDER	BINDER	0.0781	BA4	0.9471	0.947	10	0.8485	0.8044	0.8036	0.7618
SLIDFYLCFL	SLIDFYFCFL	HLA-A3201	2.0353	NONBINDER	BINDER	1.5946	BA4	0.4868	0.6475	10	0.01	0.8168	0.01	0.5289
SLIDFYLCFL	SLIDFYFCFL	HLA-A6802	1.5974	BINDER	BINDER	1.177	BA4	0.6465	0.7746	10	0.8582	0.8343	0.5548	0.6462
SLIDFYLCFL	SLIDFYFCFL	HLA-A7401	2.6445	NONBINDER	BINDER	1.6184	BA4	0.2755	0.6393	10	0.01	0.8159	0.01	0.5216
SLIDFYLCFL	SLIDFYFCFL	HLA-C0401	0.6905	BINDER	BINDER	0.5444	BA4	0.877	0.8987	10	0.8789	0.8388	0.7708	0.7538
SLIDFYLCFL	SLIDFYFCFL	HLA-C0501	0.8356	BINDER	BINDER	0.8757	BA4	0.8515	0.8438	10	0.8797	0.8443	0.7491	0.7124
SLIDFYLCFL	SLIDFYFCFL	HLA-C0802	1.3348	BINDER	BINDER	1.1732	BA4	0.7306	0.7756	10	0.8667	0.8345	0.6332	0.6472
SLIDFYLCFL	SLIDFYFCFL	HLA-C1701	1.2549	BINDER	BINDER	1.4537	BA4	0.7536	0.6941	10	0.8695	0.8223	0.6553	0.5708
SPRRARSVA	SHRRARSVA	HLA-B0702	0.0088	BINDER	NONBINDER	3.3663	BA4	0.952	0.1141	9	0.8297	0.01	0.7899	0.01
SPRRARSVA	SHRRARSVA	HLA-B0801	0.486	BINDER	NONBINDER	3.6784	BA4	0.9064	0.0746	9	0.909	0.01	0.8239	0.01
SPRRARSVA	SHRRARSVA	HLA-B1402	2.136	NONBINDER	BINDER	0.4495	BA4	0.4492	0.911	9	0.01	0.908	0.01	0.8272
SPRRARSVA	SHRRARSVA	HLA-B4201	0.0234	BINDER	NONBINDER	6.554	BA4	0.951	0.0011	9	0.852	0.01	0.8103	0.01
SSRGTSPAR	SSKRTSPAR	HLA-A3001	0.1991	BINDER	BINDER	0.2491	BA4	0.9371	0.9325	9	0.6816	0.8704	0.6387	0.8116
SSRGTSPAR	SSKRTSPAR	HLA-A3101	0.2811	BINDER	BINDER	0.1671	BA4	0.9295	0.9399	9	0.6925	0.8632	0.6437	0.8113
SSRGTSPAR	SSKRTSPAR	HLA-A3303	0.4757	BINDER	BINDER	0.5158	BA4	0.9077	0.9026	9	0.7092	0.8831	0.6437	0.7971
SSRGTSPAR	SSKRTSPAR	HLA-A6801	1.3902	BINDER	BINDER	1.6812	BA4	0.714	0.6173	9	0.6994	0.8697	0.4994	0.5369
SSRGTSPAR	SSKRTSPAR	HLA-A7401	1.0188	BINDER	BINDER	1.0815	BA4	0.8133	0.7986	9	0.724	0.8877	0.5888	0.7089
STVFPPTSF	STVFPLTSF	HLA-A2501	0.1761	BINDER	BINDER	0.0332	BA4	0.9391	0.9503	9	0.9854	0.8775	0.9254	0.8339
STVFPPTSF	STVFPLTSF	HLA-A2601	0.2796	BINDER	BINDER	0.0491	BA4	0.9296	0.9491	9	0.9861	0.8836	0.9167	0.8386
STVFPPTSF	STVFPLTSF	HLA-A3201	0.3246	BINDER	BINDER	0.1276	BA4	0.9251	0.9431	9	0.9863	0.8967	0.9124	0.8457
STVFPPTSF	STVFPLTSF	HLA-B1501	0.6925	BINDER	BINDER	0.2679	BA4	0.8767	0.9307	9	0.9873	0.9055	0.8656	0.8427
STVFPPTSF	STVFPLTSF	HLA-B1503	0.8794	BINDER	BINDER	0.7201	BA4	0.843	0.8721	9	0.9876	0.9161	0.8325	0.7989
STVFPPTSF	STVFPLTSF	HLA-B3501	1.5702	BINDER	BINDER	1.4803	BA4	0.6558	0.6856	9	0.9851	0.9038	0.646	0.6196
STVFPPTSF	STVFPLTSF	HLA-B5701	1.7207	BINDER	BINDER	0.9558	BA4	0.6032	0.8273	9	0.9846	0.9161	0.5939	0.7579
STVFPPTSF	STVFPLTSF	HLA-B5801	1.392	BINDER	BINDER	0.9865	BA4	0.7134	0.8206	9	0.9857	0.9157	0.7032	0.7514
STVFPPTSF	STVFPLTSF	HLA-B5802	0.6044	BINDER	BINDER	0.4254	BA4	0.8903	0.9139	9	0.9872	0.9106	0.8789	0.8322
STVFPPTSF	STVFPLTSF	HLA-C0102	1.4717	BINDER	BINDER	1.7489	BA4	0.6884	0.5931	9	0.9854	0.8978	0.6783	0.5325
STVFPPTSF	STVFPLTSF	HLA-C0202	0.2336	BINDER	BINDER	0.1807	BA4	0.934	0.9387	9	0.9858	0.901	0.9207	0.8458
STVFPPTSF	STVFPLTSF	HLA-C0210	0.2336	BINDER	BINDER	0.1807	BA4	0.934	0.9387	9	0.9858	0.901	0.9207	0.8458
STVFPPTSF	STVFPLTSF	HLA-C0302	0.1396	BINDER	BINDER	0.1335	BA4	0.9422	0.9427	9	0.985	0.8973	0.9281	0.8459
STVFPPTSF	STVFPLTSF	HLA-C0303	0.3721	BINDER	BINDER	0.4665	BA4	0.92	0.9089	9	0.9865	0.9116	0.9076	0.8286
STVFPPTSF	STVFPLTSF	HLA-C0304	0.3721	BINDER	BINDER	0.4665	BA4	0.92	0.9089	9	0.9865	0.9116	0.9076	0.8286
STVFPPTSF	STVFPLTSF	HLA-C0701	1.4572	BINDER	NONBINDER	2.1031	BA4	0.693	0.4614	9	0.9855	0.01	0.683	0.01
STVFPPTSF	STVFPLTSF	HLA-C0801	1.4222	BINDER	BINDER	1.7117	BA4	0.7041	0.6065	9	0.9856	0.8986	0.694	0.545
STVFPPTSF	STVFPLTSF	HLA-C1202	0.3955	BINDER	BINDER	0.2807	BA4	0.9173	0.9295	9	0.9866	0.906	0.905	0.8421
STVFPPTSF	STVFPLTSF	HLA-C1203	0.5099	BINDER	BINDER	0.4699	BA4	0.9034	0.9085	9	0.9869	0.9117	0.8916	0.8283
STVFPPTSF	STVFPLTSF	HLA-C1402	1.1695	BINDER	BINDER	1.3565	BA4	0.7766	0.7242	9	0.9866	0.9068	0.7662	0.6567
STVFPPTSF	STVFPLTSF	HLA-C1502	1.2791	BINDER	BINDER	1.3573	BA4	0.7467	0.7239	9	0.9862	0.9068	0.7364	0.6564
STVFPPTSF	STVFPLTSF	HLA-C1601	0.2891	BINDER	BINDER	0.4441	BA4	0.9287	0.9116	9	0.9861	0.9111	0.9158	0.8306
STVFPPTSF	STVFPLTSF	HLA-C1701	1.2144	BINDER	BINDER	1.4371	BA4	0.7647	0.6994	9	0.9864	0.9048	0.7543	0.6328
SVLYNSASF	SVLYNFAPF	HLA-A2301	1.4252	BINDER	BINDER	0.515	BA4	0.7031	0.9027	9	0.6418	0.9213	0.4512	0.8317
SVLYNSASF	SVLYNFAPF	HLA-A2402	1.5131	BINDER	BINDER	0.6528	BA4	0.6749	0.883	9	0.6367	0.9235	0.4297	0.8155
SVLYNSASF	SVLYNFAPF	HLA-A2501	0.2853	BINDER	BINDER	0.0963	BA4	0.929	0.9456	9	0.6387	0.901	0.5934	0.852
SVLYNSASF	SVLYNFAPF	HLA-A2601	0.4387	BINDER	BINDER	0.1876	BA4	0.9123	0.9381	9	0.6541	0.9098	0.5967	0.8535
SVLYNSASF	SVLYNFAPF	HLA-A2902	1.6463	BINDER	BINDER	0.8117	BA4	0.6296	0.856	9	0.6295	0.9245	0.3963	0.7914
SVLYNSASF	SVLYNFAPF	HLA-A3002	1.7607	BINDER	BINDER	1.3471	BA4	0.5888	0.727	9	0.6237	0.9171	0.3672	0.6667
SVLYNSASF	SVLYNFAPF	HLA-A3201	0.1497	BINDER	BINDER	0.0976	BA4	0.9413	0.9455	9	0.6154	0.9012	0.5793	0.8521
SVLYNSASF	SVLYNFAPF	HLA-B0801	5.0336	NONBINDER	BINDER	1.6858	BA4	0.0105	0.6157	9	0.01	0.9112	0.01	0.561
SVLYNSASF	SVLYNFAPF	HLA-B1402	2.5802	NONBINDER	BINDER	1.2434	BA4	0.2952	0.7567	9	0.01	0.9191	0.01	0.6955
SVLYNSASF	SVLYNFAPF	HLA-B1501	0.2881	BINDER	BINDER	0.2046	BA4	0.9288	0.9366	9	0.639	0.911	0.5935	0.8532
SVLYNSASF	SVLYNFAPF	HLA-B1503	0.2723	BINDER	BINDER	0.194	BA4	0.9303	0.9376	9	0.637	0.9103	0.5926	0.8535
SVLYNSASF	SVLYNFAPF	HLA-B1801	4.3057	NONBINDER	BINDER	1.5836	BA4	0.0305	0.6513	9	0.01	0.9129	0.01	0.5946
SVLYNSASF	SVLYNFAPF	HLA-B3501	0.3503	BINDER	BINDER	0.2822	BA4	0.9223	0.9293	9	0.6462	0.9147	0.596	0.85
SVLYNSASF	SVLYNFAPF	HLA-B3503	1.3358	BINDER	BINDER	0.9242	BA4	0.7303	0.8339	9	0.6473	0.9237	0.4727	0.7703
SVLYNSASF	SVLYNFAPF	HLA-B5201	3.3803	NONBINDER	BINDER	1.4656	BA4	0.112	0.6903	9	0.01	0.9149	0.01	0.6316
SVLYNSASF	SVLYNFAPF	HLA-B5301	1.9854	BINDER	BINDER	1.5639	BA4	0.5055	0.6579	9	0.6132	0.9132	0.31	0.6008
SVLYNSASF	SVLYNFAPF	HLA-B5802	2.2702	NONBINDER	BINDER	1.8177	BA4	0.4	0.5679	9	0.01	0.909	0.01	0.5162
SVLYNSASF	SVLYNFAPF	HLA-C0102	1.0758	BINDER	BINDER	1.2233	BA4	0.8	0.7622	9	0.6622	0.9195	0.5298	0.7008
SVLYNSASF	SVLYNFAPF	HLA-C0202	0.6991	BINDER	BINDER	0.6191	BA4	0.8756	0.8881	9	0.669	0.923	0.5858	0.8197
SVLYNSASF	SVLYNFAPF	HLA-C0210	0.6991	BINDER	BINDER	0.6191	BA4	0.8756	0.8881	9	0.669	0.923	0.5858	0.8197
SVLYNSASF	SVLYNFAPF	HLA-C0302	0.1812	BINDER	BINDER	0.1378	BA4	0.9387	0.9423	9	0.6221	0.9058	0.584	0.8535
SVLYNSASF	SVLYNFAPF	HLA-C0303	0.3801	BINDER	BINDER	0.4442	BA4	0.9191	0.9116	9	0.6492	0.9198	0.5967	0.8385
SVLYNSASF	SVLYNFAPF	HLA-C0304	0.3801	BINDER	BINDER	0.4442	BA4	0.9191	0.9116	9	0.6492	0.9198	0.5967	0.8385
SVLYNSASF	SVLYNFAPF	HLA-C0702	2.0118	NONBINDER	BINDER	1.5616	BA4	0.4956	0.6587	9	0.01	0.9132	0.01	0.6015
SVLYNSASF	SVLYNFAPF	HLA-C0801	1.2141	BINDER	BINDER	0.794	BA4	0.7647	0.8592	9	0.655	0.9245	0.5009	0.7943
SVLYNSASF	SVLYNFAPF	HLA-C1202	0.5861	BINDER	BINDER	0.3739	BA4	0.8929	0.9198	9	0.6638	0.9179	0.5927	0.8443
SVLYNSASF	SVLYNFAPF	HLA-C1203	1.3773	BINDER	BINDER	1.1183	BA4	0.7179	0.7896	9	0.6447	0.9213	0.4628	0.7275
SVLYNSASF	SVLYNFAPF	HLA-C1402	0.6492	BINDER	BINDER	0.5051	BA4	0.8835	0.904	9	0.667	0.9211	0.5893	0.8327
SVLYNSASF	SVLYNFAPF	HLA-C1601	0.8491	BINDER	BINDER	0.8152	BA4	0.8489	0.8554	9	0.6702	0.9245	0.5689	0.7908
SYQTQTNSPR	SYQTQTKSHR	HLA-A3101	0.5593	BINDER	BINDER	1.0815	BA4	0.8967	0.7986	10	0.9106	0.7998	0.8165	0.6387
SYQTQTNSPR	SYQTQTKSHR	HLA-A3303	0.5557	BINDER	BINDER	1.0628	BA4	0.8972	0.8031	10	0.9105	0.801	0.8169	0.6433
TLACFVLAAV	TLTCFVLAAV	HLA-A0202	0.0572	BINDER	BINDER	0.3168	BA4	0.9485	0.9259	10	0.8085	0.8788	0.7669	0.8137
TLACFVLAAV	TLTCFVLAAV	HLA-A0211	0.206	BINDER	BINDER	0.5326	BA4	0.9365	0.9003	10	0.8381	0.8861	0.7849	0.7978
TLACFVLAAV	TLTCFVLAAV	HLA-A6802	0.2246	BINDER	BINDER	0.0981	BA4	0.9348	0.9455	10	0.84	0.8589	0.7852	0.8121
TPINLVRDL	TPINLGRDL	HLA-B0702	0.5096	BINDER	BINDER	0.2546	BA4	0.9034	0.932	9	0.9883	0.9146	0.8928	0.8524
TPINLVRDL	TPINLGRDL	HLA-B3501	1.3309	BINDER	BINDER	1.5924	BA4	0.7318	0.6483	9	0.9874	0.9143	0.7226	0.5927
TPINLVRDL	TPINLGRDL	HLA-B3503	0.3849	BINDER	BINDER	0.4068	BA4	0.9185	0.916	9	0.9879	0.92	0.9074	0.8427
TPINLVRDL	TPINLGRDL	HLA-B4201	0.2207	BINDER	BINDER	0.1888	BA4	0.9352	0.938	9	0.9871	0.9111	0.9231	0.8546
TPINLVRDL	TPINLGRDL	HLA-B5101	1.5969	BINDER	NONBINDER	3.2677	BA4	0.6467	0.1299	9	0.9866	0.01	0.638	0.01
TPINLVRDL	TPINLGRDL	HLA-B5301	1.3085	BINDER	NONBINDER	2.3648	BA4	0.7383	0.3665	9	0.9875	0.01	0.7291	0.01
TQLNRALTGI	TQLKRALTGI	HLA-B5201	0.3999	BINDER	BINDER	0.4655	BA4	0.9168	0.909	10	0.9654	0.967	0.8851	0.879
TQTNSPRRAR	TQTKSHRRAR	HLA-A3101	1.0681	BINDER	BINDER	1.8093	BA4	0.8018	0.571	10	0.9564	0.7273	0.7668	0.4153
TQTNSPRRAR	TQTKSHRRAR	HLA-A3303	0.7511	BINDER	BINDER	1.7658	BA4	0.8668	0.5869	10	0.9568	0.7292	0.8294	0.428
TQTNSPRRAR	TQTKSHRRAR	HLA-A6801	1.647	BINDER	NONBINDER	6.7987	BA4	0.6294	0.0007	10	0.9488	0.01	0.5972	0.01
VGGNYNYLY	VGGNYNYRY	HLA-A0101	1.0086	BINDER	NONBINDER	2.2663	BA4	0.8156	0.4014	9	0.7975	0.01	0.6504	0.01
VGGNYNYLY	VGGNYNYRY	HLA-A2902	0.4114	BINDER	BINDER	1.0855	BA4	0.9155	0.7977	9	0.7891	0.8144	0.7224	0.6496
VGGNYNYLY	VGGNYNYRY	HLA-A3002	0.1134	BINDER	BINDER	0.2882	BA4	0.9443	0.9288	9	0.759	0.8001	0.7167	0.7431
VGYQPYRVV	VGHQPYRVV	HLA-B5101	0.7068	BINDER	NONBINDER	2.1309	BA4	0.8743	0.4511	9	0.9132	0.01	0.7984	0.01
VGYQPYRVV	VGHQPYRVV	HLA-B5201	0.0887	BINDER	BINDER	1.0034	BA4	0.9462	0.8168	9	0.8836	0.9699	0.8361	0.7922
VGYQPYRVV	VGHQPYRVV	HLA-C0102	1.4414	BINDER	NONBINDER	2.3658	BA4	0.698	0.3662	9	0.9026	0.01	0.63	0.01
VGYQPYRVV	VGHQPYRVV	HLA-C0602	0.4953	BINDER	BINDER	0.9838	BA4	0.9053	0.8212	9	0.9091	0.97	0.823	0.7966
VGYQPYRVV	VGHQPYRVV	HLA-C1203	0.9008	BINDER	BINDER	1.9148	BA4	0.8387	0.5319	9	0.9132	0.9639	0.7659	0.5127
VGYQPYRVV	VGHQPYRVV	HLA-C1502	0.9012	BINDER	NONBINDER	2.3858	BA4	0.8386	0.3592	9	0.9132	0.01	0.7658	0.01
VGYQPYRVV	VGHQPYRVV	HLA-C1601	1.5463	BINDER	NONBINDER	2.6534	BA4	0.6639	0.2729	9	0.9002	0.01	0.5976	0.01
VTWFHAIHV	VTWFHAISG	HLA-A0201	1.3026	BINDER	NONBINDER	22.612	BA4	0.74	0	9	0.9278	0.01	0.6866	0.01
VTWFHAIHV	VTWFHAISG	HLA-A0206	0.5248	BINDER	NONBINDER	18.1523	BA4	0.9014	0	9	0.9324	0.9339	0.8405	0.01
VTWFHAIHV	VTWFHAISG	HLA-A0211	0.9482	BINDER	NONBINDER	21.8772	BA4	0.8289	0	9	0.9326	0.01	0.773	0.01
VTWFHAIHV	VTWFHAISG	HLA-A3201	0.5502	BINDER	NONBINDER	2.9864	BA4	0.898	0.1855	9	0.9328	0.01	0.8377	0.01
VTWFHAIHV	VTWFHAISG	HLA-A6802	0.3765	BINDER	NONBINDER	12.7225	BA4	0.9195	0	9	0.9298	0.9413	0.855	0.01
VTWFHAIHV	VTWFHAISG	HLA-B5101	1.6032	BINDER	NONBINDER	16.8085	BA4	0.6446	0	9	0.9227	0.9355	0.5948	0.01
VTWFHAIHV	VTWFHAISG	HLA-B5201	0.3595	BINDER	NONBINDER	9.2912	BA4	0.9213	0	9	0.9294	0.01	0.8563	0.01
VTWFHAIHV	VTWFHAISG	HLA-C0602	1.4808	BINDER	NONBINDER	34.0628	BA4	0.6854	0	9	0.9247	0.01	0.6338	0.01
VTWFHAIHV	VTWFHAISG	HLA-C1203	0.8232	BINDER	NONBINDER	11.9979	BA4	0.8539	0	9	0.9337	0.9425	0.7973	0.01
VTWFHAIHV	VTWFHAISG	HLA-C1502	0.1082	BINDER	NONBINDER	9.7346	BA4	0.9447	0	9	0.9174	0.01	0.8667	0.01
VTWFHAIHV	VTWFHAISG	HLA-C1601	1.3761	BINDER	NONBINDER	9.795	BA4	0.7183	0	9	0.9265	0.01	0.6655	0.01
VTWFHAIHV	VTWFHAISG	HLA-C1701	0.8908	BINDER	NONBINDER	18.1353	BA4	0.8407	0	9	0.9332	0.9339	0.7845	0.01
VVNARLRAK	VVNARLCAK	HLA-A0301	0.2135	BINDER	BINDER	0.1913	BA4	0.9358	0.9378	9	0.1242	0.8254	0.1162	0.7741
VVNARLRAK	VVNARLCAK	HLA-A0302	0.7623	BINDER	BINDER	0.2814	BA4	0.8649	0.9294	9	0.144	0.8348	0.1245	0.7759
VVNARLRAK	VVNARLCAK	HLA-A1101	0.7619	BINDER	BINDER	0.2769	BA4	0.865	0.9299	9	0.144	0.8344	0.1246	0.7759
VVNARLRAK	VVNARLCAK	HLA-A3001	0.2647	BINDER	BINDER	0.3387	BA4	0.9311	0.9236	9	0.1281	0.8391	0.1193	0.775
VVNARLRAK	VVNARLCAK	HLA-A3101	1.3461	BINDER	BINDER	1.0404	BA4	0.7273	0.8084	9	0.136	0.8475	0.0989	0.6851
VVNARLRAK	VVNARLCAK	HLA-A3303	2.8462	NONBINDER	BINDER	1.6966	BA4	0.2194	0.6119	9	0.01	0.8297	0.01	0.5077
VVNARLRAK	VVNARLCAK	HLA-A7401	0.7662	BINDER	BINDER	0.4048	BA4	0.8642	0.9163	9	0.144	0.8429	0.1244	0.7723
WLLWPVTLA	WLLWPVTLT	HLA-A0201	0.4771	BINDER	BINDER	1.6261	BA4	0.9076	0.6366	9	0.9733	0.9697	0.8834	0.6173
WLLWPVTLA	WLLWPVTLT	HLA-A0202	0.7983	BINDER	NONBINDER	2.6223	BA4	0.8585	0.2822	9	0.9734	0.01	0.8357	0.01
WLLWPVTLA	WLLWPVTLT	HLA-A0211	0.3341	BINDER	BINDER	1.0955	BA4	0.9241	0.7952	9	0.9719	0.9726	0.8981	0.7734
WPVTLACFVL	WPVTLTCFVL	HLA-B3503	0.0346	BINDER	BINDER	0.0246	BA4	0.9502	0.9509	10	0.8591	0.7489	0.8163	0.7121
WPVTLACFVL	WPVTLTCFVL	HLA-B4201	0.2696	BINDER	BINDER	0.1744	BA4	0.9306	0.9393	10	0.8903	0.7939	0.8285	0.7457
YGFQPTNGV	YGFRPTYGV	HLA-A0206	1.6053	BINDER	BINDER	0.7493	BA4	0.6438	0.8672	9	0.9157	0.4105	0.5895	0.356
YGFQPTNGV	YGFRPTYGV	HLA-A6802	0.5674	BINDER	BINDER	0.2304	BA4	0.8956	0.9343	9	0.9258	0.3658	0.8291	0.3418
YGFQPTNGV	YGFRPTYGV	HLA-B5101	0.6378	BINDER	BINDER	0.831	BA4	0.8853	0.8524	9	0.927	0.4145	0.8207	0.3533
YGFQPTNGV	YGFRPTYGV	HLA-B5201	0.4036	BINDER	BINDER	0.2407	BA4	0.9164	0.9333	9	0.922	0.3674	0.8449	0.3429
YGFQPTNGV	YGFRPTYGV	HLA-C0102	1.2076	BINDER	NONBINDER	2.0758	BA4	0.7665	0.4716	9	0.9241	0.01	0.7083	0.01
YGFQPTNGV	YGFRPTYGV	HLA-C0202	1.2932	BINDER	BINDER	1.8791	BA4	0.7427	0.5452	9	0.9222	0.3541	0.6849	0.1931
YGFQPTNGV	YGFRPTYGV	HLA-C0210	1.2932	BINDER	BINDER	1.8791	BA4	0.7427	0.5452	9	0.9222	0.3541	0.6849	0.1931
YGFQPTNGV	YGFRPTYGV	HLA-C0302	1.7965	BINDER	NONBINDER	2.6434	BA4	0.5757	0.2759	9	0.9121	0.01	0.5251	0.01
YGFQPTNGV	YGFRPTYGV	HLA-C0303	0.9371	BINDER	BINDER	1.7117	BA4	0.8312	0.6065	9	0.9298	0.3627	0.7728	0.22
YGFQPTNGV	YGFRPTYGV	HLA-C0304	0.9371	BINDER	BINDER	1.7117	BA4	0.8312	0.6065	9	0.9298	0.3627	0.7728	0.22
YGFQPTNGV	YGFRPTYGV	HLA-C0602	0.6664	BINDER	BINDER	1.0677	BA4	0.8808	0.8019	9	0.9274	0.4082	0.8169	0.3273
YGFQPTNGV	YGFRPTYGV	HLA-C0801	0.8602	BINDER	BINDER	1.0137	BA4	0.8468	0.8145	9	0.9297	0.4125	0.7873	0.336
YGFQPTNGV	YGFRPTYGV	HLA-C1202	1.0872	BINDER	BINDER	1.8673	BA4	0.7973	0.5496	9	0.927	0.3547	0.7391	0.1949
YGFQPTNGV	YGFRPTYGV	HLA-C1203	0.4287	BINDER	BINDER	0.8441	BA4	0.9135	0.8499	9	0.9227	0.415	0.8429	0.3527
YGFQPTNGV	YGFRPTYGV	HLA-C1502	0.8018	BINDER	BINDER	0.5197	BA4	0.8578	0.9021	9	0.9291	0.3958	0.797	0.3571
YGFQPTNGV	YGFRPTYGV	HLA-C1601	1.4334	BINDER	BINDER	1.617	BA4	0.7005	0.6398	9	0.9192	0.3681	0.6439	0.2355
YGFQPTNGV	YGFRPTYGV	HLA-C1701	1.0108	BINDER	BINDER	1.033	BA4	0.8151	0.8101	9	0.9288	0.4112	0.7571	0.3331
YLCFLAFLL	YFCFLAFLL	HLA-A0201	0.0689	BINDER	NONBINDER	4.034	BA4	0.9477	0.0452	9	0.9803	0.01	0.929	0.01
YLCFLAFLL	YFCFLAFLL	HLA-A0202	0.0421	BINDER	NONBINDER	3.8772	BA4	0.9496	0.0565	9	0.9785	0.01	0.9292	0.01
YLCFLAFLL	YFCFLAFLL	HLA-A0206	0.3083	BINDER	NONBINDER	5.4288	BA4	0.9267	0.0058	9	0.9847	0.01	0.9125	0.01
YLCFLAFLL	YFCFLAFLL	HLA-A0211	0.1036	BINDER	NONBINDER	4.4724	BA4	0.945	0.0239	9	0.9817	0.01	0.9277	0.01
YLCFLAFLL	YFCFLAFLL	HLA-A2301	1.6981	BINDER	BINDER	0.3822	BA4	0.6113	0.9188	9	0.9833	0.9851	0.6011	0.9051
YLCFLAFLL	YFCFLAFLL	HLA-A2402	2.1237	NONBINDER	BINDER	0.5825	BA4	0.4537	0.8934	9	0.01	0.986	0.01	0.8809
YLCFLAFLL	YFCFLAFLL	HLA-A2902	0.8356	BINDER	BINDER	0.4705	BA4	0.8515	0.9084	9	0.9859	0.9856	0.8395	0.8953
YLCFLAFLL	YFCFLAFLL	HLA-A3201	0.6228	BINDER	NONBINDER	2.6453	BA4	0.8875	0.2753	9	0.9861	0.01	0.8752	0.01
YLCFLAFLL	YFCFLAFLL	HLA-A7401	1.7694	BINDER	NONBINDER	4.1983	BA4	0.5856	0.0357	9	0.983	0.01	0.5756	0.01
YLCFLAFLL	YFCFLAFLL	HLA-B3801	1.7953	BINDER	NONBINDER	2.5646	BA4	0.5762	0.3001	9	0.9829	0.01	0.5663	0.01
YLCFLAFLL	YFCFLAFLL	HLA-C0401	1.9689	BINDER	BINDER	1.1454	BA4	0.5117	0.7828	9	0.9823	0.9854	0.5026	0.7714
YLCFLAFLL	YFCFLAFLL	HLA-C0801	1.8562	BINDER	NONBINDER	3.9598	BA4	0.5537	0.0502	9	0.9827	0.01	0.5441	0.01
YLCFLAFLL	YFCFLAFLL	HLA-C1402	9.5415	NONBINDER	BINDER	1.4731	BA4	0	0.6879	9	0.01	0.9842	0.01	0.677
YLCFLAFLL	YFCFLAFLL	HLA-C1701	1.6017	BINDER	NONBINDER	6.5103	BA4	0.6451	0.0012	9	0.9836	0.01	0.6345	0.01
YNYLYRLFR	YNYRYRLFR	HLA-A0302	1.8953	BINDER	BINDER	1.655	BA4	0.5392	0.6266	9	0.975	0.9243	0.5257	0.5792
YNYLYRLFR	YNYRYRLFR	HLA-A1101	1.8143	BINDER	BINDER	1.793	BA4	0.5692	0.577	9	0.9754	0.9221	0.5552	0.5321
YNYLYRLFR	YNYRYRLFR	HLA-A3101	0.1159	BINDER	BINDER	0.0709	BA4	0.9441	0.9475	9	0.9735	0.9117	0.9191	0.8638
YNYLYRLFR	YNYRYRLFR	HLA-A3303	0.0548	BINDER	BINDER	0.0537	BA4	0.9487	0.9488	9	0.9703	0.9079	0.9205	0.8614
YNYLYRLFR	YNYRYRLFR	HLA-A6801	0.3826	BINDER	BINDER	0.4514	BA4	0.9188	0.9108	9	0.978	0.932	0.8986	0.8489
YNYLYRLFR	YNYRYRLFR	HLA-A7401	0.4906	BINDER	BINDER	0.4039	BA4	0.9059	0.9164	9	0.9787	0.9309	0.8866	0.8531
YQDVNCTEV	YQGVNCTEV	HLA-A0201	0.8844	BINDER	NONBINDER	2.1669	BA4	0.842	0.4377	9	0.9304	0.01	0.7834	0.01
YQDVNCTEV	YQGVNCTEV	HLA-A0202	1.695	BINDER	NONBINDER	2.0658	BA4	0.6124	0.4753	9	0.9158	0.01	0.5608	0.01
YQDVNCTEV	YQGVNCTEV	HLA-A0206	0.2359	BINDER	BINDER	0.7029	BA4	0.9338	0.875	9	0.9182	0.8187	0.8574	0.7164
YQDVNCTEV	YQGVNCTEV	HLA-A0211	1.3556	BINDER	NONBINDER	2.4722	BA4	0.7244	0.33	9	0.9221	0.01	0.668	0.01
YQDVNCTEV	YQGVNCTEV	HLA-B3801	0.608	BINDER	NONBINDER	2.6314	BA4	0.8897	0.2795	9	0.9282	0.01	0.8258	0.01
YQDVNCTEV	YQGVNCTEV	HLA-C0102	1.4504	BINDER	NONBINDER	2.9966	BA4	0.6952	0.1832	9	0.9203	0.01	0.6398	0.01
YQDVNCTEV	YQGVNCTEV	HLA-C0401	0.0996	BINDER	BINDER	1.9623	BA4	0.9453	0.5141	9	0.9076	0.7783	0.858	0.4001
YQDVNCTEV	YQGVNCTEV	HLA-C0501	0.0716	BINDER	NONBINDER	2.7732	BA4	0.9475	0.2387	9	0.9031	0.01	0.8557	0.01
YQDVNCTEV	YQGVNCTEV	HLA-C0801	0.0956	BINDER	BINDER	1.748	BA4	0.9457	0.5934	9	0.907	0.7859	0.8577	0.4664
YQDVNCTEV	YQGVNCTEV	HLA-C0802	0.045	BINDER	NONBINDER	2.0578	BA4	0.9494	0.4783	9	0.8968	0.01	0.8514	0.01
YQDVNCTEV	YQGVNCTEV	HLA-C1701	0.7395	BINDER	NONBINDER	4.0177	BA4	0.8688	0.0462	9	0.9299	0.01	0.8079	0.01
YQPYRVVVL	HQPYRVVVL	HLA-B0801	0.6005	BINDER	BINDER	0.9046	BA4	0.8908	0.838	9	0.9505	0.9503	0.8467	0.7964
YQPYRVVVL	HQPYRVVVL	HLA-B1402	0.0549	BINDER	BINDER	0.0563	BA4	0.9487	0.9486	9	0.9328	0.933	0.8849	0.885
YQPYRVVVL	HQPYRVVVL	HLA-B1501	1.7222	BINDER	NONBINDER	2.5987	BA4	0.6027	0.2895	9	0.9407	0.01	0.567	0.01
YQPYRVVVL	HQPYRVVVL	HLA-B1503	1.6441	BINDER	NONBINDER	2.2569	BA4	0.6304	0.4048	9	0.9417	0.01	0.5936	0.01
YQPYRVVVL	HQPYRVVVL	HLA-C0102	0.0178	BINDER	BINDER	0.0959	BA4	0.9514	0.9456	9	0.9218	0.9378	0.877	0.8868
YQPYRVVVL	HQPYRVVVL	HLA-C0202	1.0513	BINDER	NONBINDER	3.0322	BA4	0.8058	0.1753	9	0.949	0.01	0.7647	0.01
YQPYRVVVL	HQPYRVVVL	HLA-C0210	1.0513	BINDER	NONBINDER	3.0322	BA4	0.8058	0.1753	9	0.949	0.01	0.7647	0.01
YQPYRVVVL	HQPYRVVVL	HLA-C0302	1.7369	BINDER	NONBINDER	4.4307	BA4	0.5974	0.0254	9	0.9405	0.01	0.5619	0.01
YQPYRVVVL	HQPYRVVVL	HLA-C0303	0.7757	BINDER	NONBINDER	2.0806	BA4	0.8625	0.4698	9	0.9509	0.01	0.8202	0.01
YQPYRVVVL	HQPYRVVVL	HLA-C0304	0.7757	BINDER	NONBINDER	2.0806	BA4	0.8625	0.4698	9	0.9509	0.01	0.8202	0.01
YQPYRVVVL	HQPYRVVVL	HLA-C0401	0.9757	BINDER	NONBINDER	3.2649	BA4	0.8229	0.1304	9	0.9497	0.01	0.7815	0.01
YQPYRVVVL	HQPYRVVVL	HLA-C0602	0.2428	BINDER	BINDER	0.6469	BA4	0.9331	0.8839	9	0.9448	0.9508	0.8816	0.8404
YQPYRVVVL	HQPYRVVVL	HLA-C0701	0.3983	BINDER	BINDER	0.9179	BA4	0.917	0.8352	9	0.9482	0.9502	0.8695	0.7936
YQPYRVVVL	HQPYRVVVL	HLA-C0702	0.0647	BINDER	BINDER	0.2918	BA4	0.948	0.9284	9	0.9343	0.9461	0.8857	0.8784
YQPYRVVVL	HQPYRVVVL	HLA-C0801	0.6788	BINDER	NONBINDER	2.4455	BA4	0.8789	0.3389	9	0.9509	0.01	0.8357	0.01
YQPYRVVVL	HQPYRVVVL	HLA-C0802	1.4904	BINDER	NONBINDER	3.8705	BA4	0.6823	0.057	9	0.9437	0.01	0.6439	0.01
YQPYRVVVL	HQPYRVVVL	HLA-C1202	0.6136	BINDER	BINDER	1.8444	BA4	0.8889	0.5581	9	0.9506	0.9393	0.845	0.5242
YQPYRVVVL	HQPYRVVVL	HLA-C1203	0.4408	BINDER	BINDER	1.1186	BA4	0.912	0.7895	9	0.9488	0.9484	0.8653	0.7488
YQPYRVVVL	HQPYRVVVL	HLA-C1402	0.4959	BINDER	BINDER	1.1058	BA4	0.9052	0.7927	9	0.9495	0.9485	0.8595	0.7519
YQPYRVVVL	HQPYRVVVL	HLA-C1601	0.8637	BINDER	BINDER	1.9711	BA4	0.8461	0.5108	9	0.9505	0.9378	0.8042	0.479
YQPYRVVVL	HQPYRVVVL	HLA-C1701	0.8896	BINDER	NONBINDER	2.3089	BA4	0.841	0.3862	9	0.9504	0.01	0.7993	0.01
YSVLYNSASF	YSVLYNFAPF	HLA-A0101	2.493	NONBINDER	BINDER	1.7933	BA4	0.3231	0.5769	10	0.01	0.9536	0.01	0.5501
YSVLYNSASF	YSVLYNFAPF	HLA-A2301	1.5435	BINDER	BINDER	0.7987	BA4	0.6648	0.8584	10	0.9555	0.9617	0.6352	0.8255
YSVLYNSASF	YSVLYNFAPF	HLA-A2402	1.6123	BINDER	BINDER	0.9766	BA4	0.6414	0.8228	10	0.9547	0.9611	0.6123	0.7908
YSVLYNSASF	YSVLYNFAPF	HLA-A2501	0.3196	BINDER	BINDER	0.1892	BA4	0.9256	0.938	10	0.9584	0.9535	0.8871	0.8944
YSVLYNSASF	YSVLYNFAPF	HLA-A2601	0.5001	BINDER	BINDER	0.2837	BA4	0.9046	0.9292	10	0.9607	0.9561	0.869	0.8884
YSVLYNSASF	YSVLYNFAPF	HLA-A2902	2.0618	NONBINDER	BINDER	1.1973	BA4	0.4768	0.7692	10	0.01	0.9594	0.01	0.738
YSVLYNSASF	YSVLYNFAPF	HLA-A3201	1.5493	BINDER	BINDER	0.9197	BA4	0.6629	0.8349	10	0.9554	0.9614	0.6333	0.8027
YSVLYNSASF	YSVLYNFAPF	HLA-B1501	0.1909	BINDER	BINDER	0.2314	BA4	0.9378	0.9342	10	0.9556	0.9548	0.8962	0.892
YSVLYNSASF	YSVLYNFAPF	HLA-B1503	0.4875	BINDER	BINDER	0.4751	BA4	0.9063	0.9078	10	0.9606	0.9593	0.8706	0.8709
YSVLYNSASF	YSVLYNFAPF	HLA-B3501	0.5716	BINDER	BINDER	0.4729	BA4	0.895	0.9081	10	0.9613	0.9593	0.8604	0.8711
YSVLYNSASF	YSVLYNFAPF	HLA-B3503	1.7467	BINDER	BINDER	1.3156	BA4	0.5939	0.7363	10	0.9533	0.9581	0.5662	0.7054
YSVLYNSASF	YSVLYNFAPF	HLA-B5201	2.5192	NONBINDER	BINDER	1.1085	BA4	0.3146	0.792	10	0.01	0.9602	0.01	0.7605
YSVLYNSASF	YSVLYNFAPF	HLA-B5301	1.3055	BINDER	BINDER	1.1481	BA4	0.7392	0.7821	10	0.9582	0.9598	0.7083	0.7507
YSVLYNSASF	YSVLYNFAPF	HLA-B5701	0.9872	BINDER	BINDER	0.8535	BA4	0.8204	0.8481	10	0.9615	0.9617	0.7888	0.8156
YSVLYNSASF	YSVLYNFAPF	HLA-B5801	0.6594	BINDER	BINDER	0.679	BA4	0.8819	0.8788	10	0.9619	0.9612	0.8483	0.8447
YSVLYNSASF	YSVLYNFAPF	HLA-B5802	0.5948	BINDER	BINDER	0.6221	BA4	0.8917	0.8876	10	0.9615	0.9608	0.8574	0.8528
YSVLYNSASF	YSVLYNFAPF	HLA-C0102	1.354	BINDER	BINDER	1.4951	BA4	0.7249	0.6808	10	0.9577	0.9563	0.6942	0.651
YSVLYNSASF	YSVLYNFAPF	HLA-C0202	0.1434	BINDER	BINDER	0.2427	BA4	0.9419	0.9331	10	0.9539	0.9551	0.8985	0.8912
YSVLYNSASF	YSVLYNFAPF	HLA-C0210	0.1434	BINDER	BINDER	0.2427	BA4	0.9419	0.9331	10	0.9539	0.9551	0.8985	0.8912
YSVLYNSASF	YSVLYNFAPF	HLA-C0302	0.0695	BINDER	BINDER	0.099	BA4	0.9476	0.9454	10	0.9492	0.9489	0.8995	0.8971
YSVLYNSASF	YSVLYNFAPF	HLA-C0303	0.2847	BINDER	BINDER	0.3667	BA4	0.9291	0.9206	10	0.9578	0.9577	0.8899	0.8817
YSVLYNSASF	YSVLYNFAPF	HLA-C0304	0.2847	BINDER	BINDER	0.3667	BA4	0.9291	0.9206	10	0.9578	0.9577	0.8899	0.8817
YSVLYNSASF	YSVLYNFAPF	HLA-C0801	0.8065	BINDER	BINDER	0.6014	BA4	0.857	0.8907	10	0.9624	0.9606	0.8248	0.8556
YSVLYNSASF	YSVLYNFAPF	HLA-C0802	1.6523	BINDER	BINDER	1.6741	BA4	0.6275	0.6198	10	0.9543	0.9546	0.5988	0.5917
YSVLYNSASF	YSVLYNFAPF	HLA-C1202	0.1837	BINDER	BINDER	0.1824	BA4	0.9385	0.9386	10	0.9554	0.9532	0.8966	0.8947
YSVLYNSASF	YSVLYNFAPF	HLA-C1203	0.7805	BINDER	BINDER	0.8195	BA4	0.8617	0.8546	10	0.9624	0.9617	0.8293	0.8219
YSVLYNSASF	YSVLYNFAPF	HLA-C1402	1.5825	BINDER	BINDER	1.3792	BA4	0.6516	0.7173	10	0.9551	0.9574	0.6223	0.6867
YSVLYNSASF	YSVLYNFAPF	HLA-C1601	0.3985	BINDER	BINDER	0.5709	BA4	0.917	0.8951	10	0.9596	0.9603	0.88	0.8596
YSVLYNSASF	YSVLYNFAPF	HLA-C1701	1.779	BINDER	NONBINDER	2.2228	BA4	0.5821	0.4172	10	0.953	0.01	0.5547	0.01
