# Supplementary material for: A systems approach evaluating the impact of SARS-CoV-2 variant of concern mutations on CD8+ T cell responses
Source: Immunother Adv. 2023 Mar 15;3(1):ltad005. doi: 10.1093/immadv/ltad005 (PMC10112682; doi:10.1093/immadv/ltad005)
Supplement: ltad005_suppl_Supplementary_Data_4_Table_4 [file ltad005_suppl_supplementary_data_4_table_4.xlsx]

## Sheet: Data4_Table4_RI_RTPscores
ltad005_suppl_Supplementary_Material	VariantAlignment	HLA Allele	RI	RTP	Binder_Grp
KIADYNYKL	NIADYNYKL	HLA-A6802	4.519	0	WT_NONBINDER MT_BINDER
GYQPYRVVVL	GHQPYRVVVL	HLA-B3801	4.488	3.0878	WT_NONBINDER MT_BINDER
YFPLQSYGF	YFPLRSYSF	HLA-B0801	4.4422	-7.1501	WT_NONBINDER MT_BINDER
SPRRARSVA	SHRRARSVA	HLA-B1402	4.4155	0	WT_NONBINDER MT_BINDER
YFPLQSYGF	YFPLRSYSF	HLA-C0701	4.4101	-7.1501	WT_NONBINDER MT_BINDER
GYQPYRVVVL	GHQPYRVVVL	HLA-B1402	4.3914	3.0878	WT_NONBINDER MT_BINDER
NLDSKVGGNY	KLDSKVSGNY	HLA-B1501	4.3764	0	WT_NONBINDER MT_BINDER
YFPLQSYGF	YFPLRSYSF	HLA-B1402	4.3674	-7.1501	WT_NONBINDER MT_BINDER
KIADYNYKL	NIADYNYKL	HLA-A2501	4.3608	0	WT_NONBINDER MT_BINDER
KVGGNYNYLY	KVSGNYNYLY	HLA-B5801	4.3373	5.0272	WT_NONBINDER MT_BINDER
KIADYNYKL	NIADYNYKL	HLA-B3503	4.3273	0	WT_NONBINDER MT_BINDER
KVGGNYNYLY	KVSGNYNYLY	HLA-B5701	4.3049	5.0272	WT_NONBINDER MT_BINDER
SASFSTFKCY	LAPFFTFKCY	HLA-B5301	4.2963	8.3129	WT_NONBINDER MT_BINDER
NLDSKVGGNY	KLDSKVSGNY	HLA-A0301	4.2924	0	WT_NONBINDER MT_BINDER
VGGNYNYLY	VSGNYNYLY	HLA-B5802	4.2793	-5.6076	WT_NONBINDER MT_BINDER
VGGNYNYLY	VSGNYNYLY	HLA-B5801	4.275	-5.6076	WT_NONBINDER MT_BINDER
VGGNYNYLY	VSGNYNYLY	HLA-C0701	4.2614	-5.6076	WT_NONBINDER MT_BINDER
VGGNYNYLY	VSGNYNYLY	HLA-C1601	4.2491	-5.6076	WT_NONBINDER MT_BINDER
KIADYNYKL	NIADYNYKL	HLA-A2601	4.2468	0	WT_NONBINDER MT_BINDER
KVGGNYNYLY	KVSGNYNYLY	HLA-A1101	4.2318	5.0272	WT_NONBINDER MT_BINDER
VGGNYNYLY	VSGNYNYLY	HLA-B5701	4.2238	-5.6076	WT_NONBINDER MT_BINDER
KVGGNYNYLY	KVSGNYNYLY	HLA-A0301	4.1628	5.0272	WT_NONBINDER MT_BINDER
IYKTPPIKDF	IYKTPPIKYF	HLA-C0701	4.1615	1.1856	WT_NONBINDER MT_BINDER
YSVLYNSASF	YSVLYNLAPF	HLA-A2902	4.14	4.3567	WT_NONBINDER MT_BINDER
GAEHVNNSY	GAEYVNNSY	HLA-C1601	4.1174	0	WT_NONBINDER MT_BINDER
LYNSASFSTF	LYNLAPFFTF	HLA-B5201	4.0747	11.8902	WT_NONBINDER MT_BINDER
YFPLQSYGF	YFPLRSYSF	HLA-C0602	4.074	-7.1501	WT_NONBINDER MT_BINDER
KVGGNYNYLY	KVSGNYNYLY	HLA-B1501	4.0565	5.0272	WT_NONBINDER MT_BINDER
VGGNYNYLY	VSGNYNYLY	HLA-C0202	4.0349	-5.6076	WT_NONBINDER MT_BINDER
VGGNYNYLY	VSGNYNYLY	HLA-C0210	4.0349	-5.6076	WT_NONBINDER MT_BINDER
YSVLYNSASF	YSVLYNLAPF	HLA-A0101	4.0309	4.3567	WT_NONBINDER MT_BINDER
IYKTPPIKDF	IYKTPPIKYF	HLA-C0602	4.0234	1.1856	WT_NONBINDER MT_BINDER
YYHKNNKSW	LDHKNNKSW	HLA-B4402	4.0009	-2.6391	WT_NONBINDER MT_BINDER
VLNDILSRL	VLNDIFSRL	HLA-C0303	3.9932	0	WT_NONBINDER MT_BINDER
VLNDILSRL	VLNDIFSRL	HLA-C0304	3.9932	0	WT_NONBINDER MT_BINDER
YSVLYNSASF	YSVLYNLAPF	HLA-B5201	3.972	4.3567	WT_NONBINDER MT_BINDER
SVLNDILSRL	SVLNDIFSRL	HLA-A6802	3.9612	-3.7317	WT_NONBINDER MT_BINDER
SVLYNSASF	SVLYNLAPF	HLA-A0206	3.9385	2.4849	WT_NONBINDER MT_BINDER
SNVTWFHAI	SNVTWFHVI	HLA-A2402	3.9371	-3.2068	WT_NONBINDER MT_BINDER
SVLNDILSRL	SVLNDIFSRL	HLA-A0201	3.9312	-3.7317	WT_NONBINDER MT_BINDER
GAEHVNNSY	GAEYVNNSY	HLA-C1202	3.9154	0	WT_NONBINDER MT_BINDER
KVGGNYNYLY	KVSGNYNYLY	HLA-B5802	0.8193	5.0272	WT_BINDER MT_BINDER
KVGGNYNYLY	KVSGNYNYLY	HLA-A0302	0.7055	5.0272	WT_BINDER MT_BINDER
HVSGTNGTK	HVISGTNGTK	HLA-A1101	0.6547	0	WT_BINDER MT_BINDER
SVLYNSASF	SVLYNLAPF	HLA-A2902	0.6204	2.4849	WT_BINDER MT_BINDER
KVGGNYNYLY	KVSGNYNYLY	HLA-A7401	0.6171	5.0272	WT_BINDER MT_BINDER
SVLYNSASF	SVLYNLAPF	HLA-A2301	0.5307	2.4849	WT_BINDER MT_BINDER
SVLYNSASF	SVLYNLAPF	HLA-A3002	0.5118	2.4849	WT_BINDER MT_BINDER
SVLYNSASF	SVLYNLAPF	HLA-A2402	0.5033	2.4849	WT_BINDER MT_BINDER
HVSGTNGTK	HVISGTNGTK	HLA-A0302	0.4806	0	WT_BINDER MT_BINDER
NSASFSTFK	NLAPFFTFK	HLA-A3101	0.4243	9.0341	WT_BINDER MT_BINDER
SVLYNSASF	SVLYNLAPF	HLA-A3201	0.4212	2.4849	WT_BINDER MT_BINDER
SVLYNSASF	SVLYNLAPF	HLA-C1203	0.4171	2.4849	WT_BINDER MT_BINDER
KVGGNYNYLY	KVSGNYNYLY	HLA-A0101	0.4129	5.0272	WT_BINDER MT_BINDER
SVLYNSASF	SVLYNLAPF	HLA-C0302	0.4112	2.4849	WT_BINDER MT_BINDER
QTGKIADYNY	QTGNIADYNY	HLA-A2902	0.4018	-3.9512	WT_BINDER MT_BINDER
SVLYNSASF	SVLYNLAPF	HLA-A2501	0.3963	2.4849	WT_BINDER MT_BINDER
SVLYNSASF	SVLYNLAPF	HLA-A2601	0.3908	2.4849	WT_BINDER MT_BINDER
SVLYNSASF	SVLYNLAPF	HLA-B1501	0.3906	2.4849	WT_BINDER MT_BINDER
KVGGNYNYLY	KVSGNYNYLY	HLA-A3201	0.3841	5.0272	WT_BINDER MT_BINDER
SVLYNSASF	SVLYNLAPF	HLA-B1503	0.3829	2.4849	WT_BINDER MT_BINDER
SVLYNSASF	SVLYNLAPF	HLA-B3501	0.3756	2.4849	WT_BINDER MT_BINDER
SVLYNSASF	SVLYNLAPF	HLA-C0801	0.3727	2.4849	WT_BINDER MT_BINDER
SVLYNSASF	SVLYNLAPF	HLA-C1202	0.3692	2.4849	WT_BINDER MT_BINDER
SVLYNSASF	SVLYNLAPF	HLA-B3503	0.3669	2.4849	WT_BINDER MT_BINDER
SVLYNSASF	SVLYNLAPF	HLA-C0202	0.3626	2.4849	WT_BINDER MT_BINDER
SVLYNSASF	SVLYNLAPF	HLA-C0210	0.3626	2.4849	WT_BINDER MT_BINDER
SVLYNSASF	SVLYNLAPF	HLA-C0303	0.3515	2.4849	WT_BINDER MT_BINDER
SVLYNSASF	SVLYNLAPF	HLA-C0304	0.3515	2.4849	WT_BINDER MT_BINDER
SVLYNSASF	SVLYNLAPF	HLA-C1402	0.3477	2.4849	WT_BINDER MT_BINDER
SVLNDILSRL	SVLNDIFSRL	HLA-A0206	0.3292	-3.7317	WT_BINDER MT_BINDER
HVSGTNGTK	HVISGTNGTK	HLA-A0301	0.2964	0	WT_BINDER MT_BINDER
SVLYNSASF	SVLYNLAPF	HLA-C1601	0.2911	2.4849	WT_BINDER MT_BINDER
IGAEHVNNSY	IGAEYVNNSY	HLA-B3501	0.2746	0	WT_BINDER MT_BINDER
GAEHVNNSY	GAEYVNNSY	HLA-C0302	0.27	0	WT_BINDER MT_BINDER
KVGGNYNYLY	KVSGNYNYLY	HLA-A3002	0.2587	5.0272	WT_BINDER MT_BINDER
GAEHVNNSY	GAEYVNNSY	HLA-B3501	0.246	0	WT_BINDER MT_BINDER
KVGGNYNYLY	KVSGNYNYLY	HLA-A2902	0.2429	5.0272	WT_BINDER MT_BINDER
IGAEHVNNSY	IGAEYVNNSY	HLA-C1601	0.2296	0	WT_BINDER MT_BINDER
YFPLQSYGF	YFPLRSYSF	HLA-C0102	0.2071	-7.1501	WT_BINDER MT_BINDER
IYKTPPIKDF	IYKTPPIKYF	HLA-C0702	0.1998	1.1856	WT_BINDER MT_BINDER
VLNDILSRL	VLNDIFSRL	HLA-C0801	0.1734	0	WT_BINDER MT_BINDER
IGAEHVNNSY	IGAEYVNNSY	HLA-C0302	0.171	0	WT_BINDER MT_BINDER
YFPLQSYGF	YFPLRSYSF	HLA-A2402	0.1687	-7.1501	WT_BINDER MT_BINDER
YFPLQSYGF	YFPLRSYSF	HLA-A2301	0.1656	-7.1501	WT_BINDER MT_BINDER
YFPLQSYGF	YFPLRSYSF	HLA-C0401	0.164	-7.1501	WT_BINDER MT_BINDER
YFPLQSYGF	YFPLRSYSF	HLA-C1402	0.1587	-7.1501	WT_BINDER MT_BINDER
DSKVGGNYNY	DSKVSGNYNY	HLA-A0101	0.1558	0	WT_BINDER MT_BINDER
HVSGTNGTK	HVISGTNGTK	HLA-A6801	0.1536	0	WT_BINDER MT_BINDER
DGVYFASTEK	DGVYFASIEK	HLA-A0302	0.1505	1.0986	WT_BINDER MT_BINDER
YFPLQSYGF	YFPLRSYSF	HLA-C0702	0.1502	-7.1501	WT_BINDER MT_BINDER
GAEHVNNSY	GAEYVNNSY	HLA-A3002	0.1455	0	WT_BINDER MT_BINDER
YFPLQSYGF	YFPLRSYSF	HLA-A2902	0.1384	-7.1501	WT_BINDER MT_BINDER
LYNSASFSTF	LYNLAPFFTF	HLA-A2902	0.1375	11.8902	WT_BINDER MT_BINDER
YSVLYNSASF	YSVLYNLAPF	HLA-A3201	0.1365	4.3567	WT_BINDER MT_BINDER
SVLNDILSR	SVLNDIFSR	HLA-A3101	0.1221	0	WT_BINDER MT_BINDER
LYNSASFSTF	LYNLAPFFTF	HLA-A2402	0.1207	11.8902	WT_BINDER MT_BINDER
NSASFSTFK	NLAPFFTFK	HLA-A7401	0.1113	9.0341	WT_BINDER MT_BINDER
NSASFSTFK	NLAPFFTFK	HLA-A3303	0.1072	9.0341	WT_BINDER MT_BINDER
NLDSKVGGNY	KLDSKVSGNY	HLA-A3002	0.1008	0	WT_BINDER MT_BINDER
SVLYNSASF	SVLYNLAPF	HLA-C0102	0.0943	2.4849	WT_BINDER MT_BINDER
SVLNDILSR	SVLNDIFSR	HLA-A3303	0.0845	0	WT_BINDER MT_BINDER
LYNSASFSTF	LYNLAPFFTF	HLA-A2301	0.0834	11.8902	WT_BINDER MT_BINDER
GVYFASTEK	GVYFASIEK	HLA-A7401	0.0828	0	WT_BINDER MT_BINDER
DGVYFASTEK	DGVYFASIEK	HLA-A1101	0.0819	1.0986	WT_BINDER MT_BINDER
LYNSASFSTF	LYNLAPFFTF	HLA-C1402	0.0818	11.8902	WT_BINDER MT_BINDER
NSASFSTFK	NLAPFFTFK	HLA-A6801	0.0815	9.0341	WT_BINDER MT_BINDER
NGVEGFNCY	NGVAGFNCY	HLA-B3501	0.0811	0	WT_BINDER MT_BINDER
VGGNYNYLY	VSGNYNYLY	HLA-A0101	0.08	-5.6076	WT_BINDER MT_BINDER
IGAEHVNNSY	IGAEYVNNSY	HLA-B1501	0.0799	0	WT_BINDER MT_BINDER
SVLNDILSR	SVLNDIFSR	HLA-A6801	0.0774	0	WT_BINDER MT_BINDER
APGQTGKIA	APGQTGNIA	HLA-B4201	0.0708	0	WT_BINDER MT_BINDER
LYNSASFSTF	LYNLAPFFTF	HLA-C0702	0.0699	11.8902	WT_BINDER MT_BINDER
NSASFSTFK	NLAPFFTFK	HLA-A0301	0.0684	9.0341	WT_BINDER MT_BINDER
NSASFSTFK	NLAPFFTFK	HLA-A1101	0.066	9.0341	WT_BINDER MT_BINDER
GVYFASTEK	GVYFASIEK	HLA-A1101	0.064	0	WT_BINDER MT_BINDER
VLNDILSRL	VLNDIFSRL	HLA-A3201	0.0629	0	WT_BINDER MT_BINDER
GVYFASTEK	GVYFASIEK	HLA-A6801	0.0627	0	WT_BINDER MT_BINDER
SVLNDILSR	SVLNDIFSR	HLA-A0302	0.0623	0	WT_BINDER MT_BINDER
VLNDILSRL	VLNDIFSRL	HLA-C0702	0.0614	0	WT_BINDER MT_BINDER
GVYFASTEK	GVYFASIEK	HLA-A0301	0.0604	0	WT_BINDER MT_BINDER
SNVTWFHAI	SNVTWFHVI	HLA-C0602	0.0588	-3.2068	WT_BINDER MT_BINDER
GAEHVNNSY	GAEYVNNSY	HLA-A0101	0.0582	0	WT_BINDER MT_BINDER
IGAEHVNNSY	IGAEYVNNSY	HLA-A0101	0.0556	0	WT_BINDER MT_BINDER
SNVTWFHAI	SNVTWFHVI	HLA-B5101	0.0555	-3.2068	WT_BINDER MT_BINDER
GVYFASTEK	GVYFASIEK	HLA-A0302	0.0539	0	WT_BINDER MT_BINDER
GVYFASTEK	GVYFASIEK	HLA-A3001	0.0517	0	WT_BINDER MT_BINDER
IYKTPPIKDF	IYKTPPIKYF	HLA-C1402	0.0494	1.1856	WT_BINDER MT_BINDER
IGAEHVNNSY	IGAEYVNNSY	HLA-A3002	0.0393	0	WT_BINDER MT_BINDER
VLNDILSRL	VLNDIFSRL	HLA-C1202	0.0377	0	WT_BINDER MT_BINDER
KIADYNYKL	NIADYNYKL	HLA-C0702	0.0299	0	WT_BINDER MT_BINDER
NSASFSTFK	NLAPFFTFK	HLA-A0302	0.0292	9.0341	WT_BINDER MT_BINDER
VLNDILSRL	VLNDIFSRL	HLA-C1203	0.0287	0	WT_BINDER MT_BINDER
VLNDILSRL	VLNDIFSRL	HLA-C0802	0.0237	0	WT_BINDER MT_BINDER
YSVLYNSASF	YSVLYNLAPF	HLA-B5701	0.0229	4.3567	WT_BINDER MT_BINDER
TEKSNIIRGW	IEKSNIIRGW	HLA-B4402	0.0207	-4.9273	WT_BINDER MT_BINDER
YSVLYNSASF	YSVLYNLAPF	HLA-A2601	0.0193	4.3567	WT_BINDER MT_BINDER
DGVYFASTEK	DGVYFASIEK	HLA-A0301	0.0119	1.0986	WT_BINDER MT_BINDER
YQPYRVVVL	HQPYRVVVL	HLA-C0102	0.0111	-3.6636	WT_BINDER MT_BINDER
TEKSNIIRGW	IEKSNIIRGW	HLA-B4403	0.0088	-4.9273	WT_BINDER MT_BINDER
DGVYFASTEK	DGVYFASIEK	HLA-A6801	0.0077	1.0986	WT_BINDER MT_BINDER
SNVTWFHAI	SNVTWFHVI	HLA-B5201	0.0056	-3.2068	WT_BINDER MT_BINDER
FGEVFNATRF	FDEVFNATRF	HLA-B1801	0.0054	-0.3137	WT_BINDER MT_BINDER
YSVLYNSASF	YSVLYNLAPF	HLA-A2501	0.0039	4.3567	WT_BINDER MT_BINDER
YQPYRVVVL	HQPYRVVVL	HLA-B1402	0.0001	-3.6636	WT_BINDER MT_BINDER
FGEVFNATRF	FDEVFNATRF	HLA-B4001	-0.0028	-0.3137	WT_BINDER MT_BINDER
SNVTWFHAI	SNVTWFHVI	HLA-C1502	-0.0035	-3.2068	WT_BINDER MT_BINDER
YSVLYNSASF	YSVLYNLAPF	HLA-C0801	-0.0041	4.3567	WT_BINDER MT_BINDER
GEVFNATRF	DEVFNATRF	HLA-B4403	-0.0046	-1.9459	WT_BINDER MT_BINDER
YSVLYNSASF	YSVLYNLAPF	HLA-A2301	-0.0058	4.3567	WT_BINDER MT_BINDER
TQLNRALTGI	TQLKRALTGI	HLA-B5201	-0.0069	0	WT_BINDER MT_BINDER
VGGNYNYLY	VSGNYNYLY	HLA-A2902	-0.0074	-5.6076	WT_BINDER MT_BINDER
YQPYRVVVL	HQPYRVVVL	HLA-C0702	-0.0083	-3.6636	WT_BINDER MT_BINDER
YSVLYNSASF	YSVLYNLAPF	HLA-C0302	-0.0093	4.3567	WT_BINDER MT_BINDER
YSVLYNSASF	YSVLYNLAPF	HLA-B5801	-0.0094	4.3567	WT_BINDER MT_BINDER
YSVLYNSASF	YSVLYNLAPF	HLA-C1202	-0.0101	4.3567	WT_BINDER MT_BINDER
SASFSTFKCY	LAPFFTFKCY	HLA-B3501	-0.0105	8.3129	WT_BINDER MT_BINDER
YSVLYNSASF	YSVLYNLAPF	HLA-C0202	-0.0112	4.3567	WT_BINDER MT_BINDER
YSVLYNSASF	YSVLYNLAPF	HLA-C0210	-0.0112	4.3567	WT_BINDER MT_BINDER
YSVLYNSASF	YSVLYNLAPF	HLA-B3503	-0.0126	4.3567	WT_BINDER MT_BINDER
YSVLYNSASF	YSVLYNLAPF	HLA-B1501	-0.0136	4.3567	WT_BINDER MT_BINDER
KIADYNYKL	NIADYNYKL	HLA-A0202	-0.0142	0	WT_BINDER MT_BINDER
YSVLYNSASF	YSVLYNLAPF	HLA-C1203	-0.0164	4.3567	WT_BINDER MT_BINDER
YSVLYNSASF	YSVLYNLAPF	HLA-B3501	-0.0165	4.3567	WT_BINDER MT_BINDER
FGEVFNATRF	FDEVFNATRF	HLA-B4403	-0.0171	-0.3137	WT_BINDER MT_BINDER
DSKVGGNYNY	DSKVSGNYNY	HLA-A2601	-0.0174	0	WT_BINDER MT_BINDER
IYKTPPIKDF	IYKTPPIKYF	HLA-A2301	-0.0178	1.1856	WT_BINDER MT_BINDER
GEVFNATRF	DEVFNATRF	HLA-B4402	-0.0185	-1.9459	WT_BINDER MT_BINDER
YSVLYNSASF	YSVLYNLAPF	HLA-B5301	-0.019	4.3567	WT_BINDER MT_BINDER
NSASFSTFK	NLAPFFTFK	HLA-A3001	-0.0192	9.0341	WT_BINDER MT_BINDER
QTGKIADYNY	QTGNIADYNY	HLA-A3002	-0.0203	-3.9512	WT_BINDER MT_BINDER
YSVLYNSASF	YSVLYNLAPF	HLA-B5802	-0.0207	4.3567	WT_BINDER MT_BINDER
FGEVFNATRF	FDEVFNATRF	HLA-B4402	-0.0227	-0.3137	WT_BINDER MT_BINDER
GQTGKIADY	GQTGNIADY	HLA-A3002	-0.0236	-7.0992	WT_BINDER MT_BINDER
VLNDILSRL	VLNDIFSRL	HLA-C0102	-0.0238	0	WT_BINDER MT_BINDER
YSVLYNSASF	YSVLYNLAPF	HLA-B1503	-0.0259	4.3567	WT_BINDER MT_BINDER
YSVLYNSASF	YSVLYNLAPF	HLA-C0303	-0.026	4.3567	WT_BINDER MT_BINDER
YSVLYNSASF	YSVLYNLAPF	HLA-C0304	-0.026	4.3567	WT_BINDER MT_BINDER
GEVFNATRF	DEVFNATRF	HLA-B1801	-0.0273	-1.9459	WT_BINDER MT_BINDER
NLDSKVGGNY	KLDSKVSGNY	HLA-A0101	-0.0284	0	WT_BINDER MT_BINDER
VGYQPYRVV	VGHQPYRVV	HLA-C0602	-0.0326	-2.1972	WT_BINDER MT_BINDER
IYKTPPIKDF	IYKTPPIKYF	HLA-A2402	-0.0333	1.1856	WT_BINDER MT_BINDER
SNVTWFHAI	SNVTWFHVI	HLA-B1402	-0.0345	-3.2068	WT_BINDER MT_BINDER
SVLNDILSR	SVLNDIFSR	HLA-A1101	-0.0349	0	WT_BINDER MT_BINDER
VLNDILSRL	VLNDIFSRL	HLA-C1502	-0.0349	0	WT_BINDER MT_BINDER
YSVLYNSASF	YSVLYNLAPF	HLA-C1601	-0.0359	4.3567	WT_BINDER MT_BINDER
VGGNYNYLY	VSGNYNYLY	HLA-A3002	-0.0378	-5.6076	WT_BINDER MT_BINDER
SVLNDILSR	SVLNDIFSR	HLA-A7401	-0.0432	0	WT_BINDER MT_BINDER
VLNDILSRL	VLNDIFSRL	HLA-C0701	-0.0461	0	WT_BINDER MT_BINDER
GQTGKIADY	GQTGNIADY	HLA-B1503	-0.0479	-7.0992	WT_BINDER MT_BINDER
YQPYRVVVL	HQPYRVVVL	HLA-C0602	-0.0479	-3.6636	WT_BINDER MT_BINDER
KIADYNYKL	NIADYNYKL	HLA-C0401	-0.0482	0	WT_BINDER MT_BINDER
KIADYNYKL	NIADYNYKL	HLA-C1701	-0.0515	0	WT_BINDER MT_BINDER
SASFSTFKCY	LAPFFTFKCY	HLA-A2902	-0.0521	8.3129	WT_BINDER MT_BINDER
VGYQPYRVV	VGHQPYRVV	HLA-B5201	-0.0539	-2.1972	WT_BINDER MT_BINDER
KIADYNYKL	NIADYNYKL	HLA-C0801	-0.0587	0	WT_BINDER MT_BINDER
YQPYRVVVL	HQPYRVVVL	HLA-B0801	-0.0612	-3.6636	WT_BINDER MT_BINDER
GQTGKIADY	GQTGNIADY	HLA-B1501	-0.0647	-7.0992	WT_BINDER MT_BINDER
VLNDILSRL	VLNDIFSRL	HLA-C0602	-0.066	0	WT_BINDER MT_BINDER
APGQTGKIA	APGQTGNIA	HLA-B0702	-0.0713	0	WT_BINDER MT_BINDER
GSFCTQLNR	GSFCTQLKR	HLA-A1101	-0.0764	0	WT_BINDER MT_BINDER
GSFCTQLNR	GSFCTQLKR	HLA-A7401	-0.0802	0	WT_BINDER MT_BINDER
QTGKIADYNY	QTGNIADYNY	HLA-A0101	-0.0823	-3.9512	WT_BINDER MT_BINDER
VLNDILSRL	VLNDIFSRL	HLA-A0206	-0.0829	0	WT_BINDER MT_BINDER
VLNDILSRL	VLNDIFSRL	HLA-C0401	-0.0889	0	WT_BINDER MT_BINDER
SVLNDILSRL	SVLNDIFSRL	HLA-A0211	-0.0902	-3.7317	WT_BINDER MT_BINDER
SASFSTFKCY	LAPFFTFKCY	HLA-A2601	-0.091	8.3129	WT_BINDER MT_BINDER
YQPYRVVVL	HQPYRVVVL	HLA-C0701	-0.0913	-3.6636	WT_BINDER MT_BINDER
GSFCTQLNR	GSFCTQLKR	HLA-A3101	-0.0951	0	WT_BINDER MT_BINDER
VLNDILSRL	VLNDIFSRL	HLA-C0501	-0.0979	0	WT_BINDER MT_BINDER
GSFCTQLNR	GSFCTQLKR	HLA-A0302	-0.0989	0	WT_BINDER MT_BINDER
SVLNDILSRL	SVLNDIFSRL	HLA-C1701	-0.0999	-3.7317	WT_BINDER MT_BINDER
VLNDILSRL	VLNDIFSRL	HLA-C0202	-0.1022	0	WT_BINDER MT_BINDER
VLNDILSRL	VLNDIFSRL	HLA-C0210	-0.1022	0	WT_BINDER MT_BINDER
YSVLYNSASF	YSVLYNLAPF	HLA-A2402	-0.1046	4.3567	WT_BINDER MT_BINDER
VLNDILSRL	VLNDIFSRL	HLA-A0201	-0.1049	0	WT_BINDER MT_BINDER
VLNDILSRL	VLNDIFSRL	HLA-A0211	-0.1134	0	WT_BINDER MT_BINDER
SASFSTFKCY	LAPFFTFKCY	HLA-A0101	-0.1171	8.3129	WT_BINDER MT_BINDER
VLNDILSRL	VLNDIFSRL	HLA-C1701	-0.1174	0	WT_BINDER MT_BINDER
YSVLYNSASF	YSVLYNLAPF	HLA-C1402	-0.1184	4.3567	WT_BINDER MT_BINDER
KIADYNYKL	NIADYNYKL	HLA-C0701	-0.119	0	WT_BINDER MT_BINDER
SVLNDILSRL	SVLNDIFSRL	HLA-A0202	-0.1209	-3.7317	WT_BINDER MT_BINDER
KIADYNYKL	NIADYNYKL	HLA-A0211	-0.1227	0	WT_BINDER MT_BINDER
VLNDILSRL	VLNDIFSRL	HLA-A0202	-0.1257	0	WT_BINDER MT_BINDER
IYSKHTPINL	IYSKHTPIIV	HLA-A2402	-0.1314	0	WT_BINDER MT_BINDER
SNVTWFHAI	SNVTWFHVI	HLA-C1203	-0.1316	-3.2068	WT_BINDER MT_BINDER
YQPYRVVVL	HQPYRVVVL	HLA-C1402	-0.1337	-3.6636	WT_BINDER MT_BINDER
TQLNRALTGI	TQLKRALTGI	HLA-A0206	-0.1351	0	WT_BINDER MT_BINDER
DSKVGGNYNY	DSKVSGNYNY	HLA-A2501	-0.1414	0	WT_BINDER MT_BINDER
YQPYRVVVL	HQPYRVVVL	HLA-C1203	-0.1446	-3.6636	WT_BINDER MT_BINDER
SNVTWFHAI	SNVTWFHVI	HLA-C0801	-0.1476	-3.2068	WT_BINDER MT_BINDER
GSFCTQLNR	GSFCTQLKR	HLA-A6801	-0.1494	0	WT_BINDER MT_BINDER
KIADYNYKL	NIADYNYKL	HLA-A0206	-0.1552	0	WT_BINDER MT_BINDER
SASFSTFKCY	LAPFFTFKCY	HLA-C1203	-0.1574	8.3129	WT_BINDER MT_BINDER
KIADYNYKL	NIADYNYKL	HLA-C0501	-0.1688	0	WT_BINDER MT_BINDER
KIADYNYKL	NIADYNYKL	HLA-A0201	-0.1689	0	WT_BINDER MT_BINDER
SASFSTFKCY	LAPFFTFKCY	HLA-C1202	-0.1749	8.3129	WT_BINDER MT_BINDER
KIADYNYKL	NIADYNYKL	HLA-C0802	-0.1773	0	WT_BINDER MT_BINDER
YQDVNCTEV	YQGVNCTEV	HLA-A0206	-0.1797	-8.5446	WT_BINDER MT_BINDER
YSVLYNSASF	YSVLYNLAPF	HLA-C0802	-0.1938	4.3567	WT_BINDER MT_BINDER
SVLNDILSRL	SVLNDIFSRL	HLA-A2501	-0.2057	-3.7317	WT_BINDER MT_BINDER
GSFCTQLNR	GSFCTQLKR	HLA-A0301	-0.2093	0	WT_BINDER MT_BINDER
SASFSTFKCY	LAPFFTFKCY	HLA-A3002	-0.2276	8.3129	WT_BINDER MT_BINDER
SASFSTFKCY	LAPFFTFKCY	HLA-C0302	-0.2279	8.3129	WT_BINDER MT_BINDER
SYQTQTNSPR	SYQTQTKSHR	HLA-A3303	-0.2389	0	WT_BINDER MT_BINDER
SYQTQTNSPR	SYQTQTKSHR	HLA-A3101	-0.2456	0	WT_BINDER MT_BINDER
SNVTWFHAI	SNVTWFHVI	HLA-A3201	-0.2487	-3.2068	WT_BINDER MT_BINDER
SASFSTFKCY	LAPFFTFKCY	HLA-C0202	-0.257	8.3129	WT_BINDER MT_BINDER
SASFSTFKCY	LAPFFTFKCY	HLA-C0210	-0.257	8.3129	WT_BINDER MT_BINDER
FQPTNGVGY	FRPTYGVGH	HLA-C0702	-0.332	1.7918	WT_BINDER MT_BINDER
KIADYNYKL	NIADYNYKL	HLA-C0102	-0.3601	0	WT_BINDER MT_BINDER
YGFQPTNGV	YSFRPTYGV	HLA-C0302	-0.3842	7.9638	WT_BINDER MT_BINDER
VGYQPYRVV	VGHQPYRVV	HLA-C1203	-0.4014	-2.1972	WT_BINDER MT_BINDER
SASFSTFKCY	LAPFFTFKCY	HLA-C1601	-0.408	8.3129	WT_BINDER MT_BINDER
YQPYRVVVL	HQPYRVVVL	HLA-C1202	-0.4775	-3.6636	WT_BINDER MT_BINDER
IYSKHTPINL	IYSKHTPIIV	HLA-A2301	-0.4805	0	WT_BINDER MT_BINDER
SASFSTFKCY	LAPFFTFKCY	HLA-B1501	-0.5	8.3129	WT_BINDER MT_BINDER
YQPYRVVVL	HQPYRVVVL	HLA-C1601	-0.5181	-3.6636	WT_BINDER MT_BINDER
YGFQPTNGV	YSFRPTYGV	HLA-A0206	-0.5945	7.9638	WT_BINDER MT_BINDER
YQDVNCTEV	YQGVNCTEV	HLA-C0801	-0.6092	-8.5446	WT_BINDER MT_BINDER
TQTNSPRRAR	TQTKSHRRAR	HLA-A3101	-0.6132	0	WT_BINDER MT_BINDER
YGFQPTNGV	YSFRPTYGV	HLA-C1601	-0.6351	7.9638	WT_BINDER MT_BINDER
TQTNSPRRAR	TQTKSHRRAR	HLA-A3303	-0.6616	0	WT_BINDER MT_BINDER
YGFQPTNGV	YSFRPTYGV	HLA-C0202	-0.6921	7.9638	WT_BINDER MT_BINDER
YGFQPTNGV	YSFRPTYGV	HLA-C0210	-0.6921	7.9638	WT_BINDER MT_BINDER
YGFQPTNGV	YSFRPTYGV	HLA-C0102	-0.7115	7.9638	WT_BINDER MT_BINDER
YGFQPTNGV	YSFRPTYGV	HLA-C1202	-0.7438	7.9638	WT_BINDER MT_BINDER
YQDVNCTEV	YQGVNCTEV	HLA-C0401	-0.7629	-8.5446	WT_BINDER MT_BINDER
YGFQPTNGV	YSFRPTYGV	HLA-C0303	-0.7779	7.9638	WT_BINDER MT_BINDER
YGFQPTNGV	YSFRPTYGV	HLA-C0304	-0.7779	7.9638	WT_BINDER MT_BINDER
YGFQPTNGV	YSFRPTYGV	HLA-C0801	-0.8176	7.9638	WT_BINDER MT_BINDER
YGFQPTNGV	YSFRPTYGV	HLA-C0602	-0.8425	7.9638	WT_BINDER MT_BINDER
YGFQPTNGV	YSFRPTYGV	HLA-C1701	-0.8447	7.9638	WT_BINDER MT_BINDER
YGFQPTNGV	YSFRPTYGV	HLA-B5101	-0.8783	7.9638	WT_BINDER MT_BINDER
YGFQPTNGV	YSFRPTYGV	HLA-B5201	-0.9254	7.9638	WT_BINDER MT_BINDER
YGFQPTNGV	YSFRPTYGV	HLA-C1203	-0.9862	7.9638	WT_BINDER MT_BINDER
QTNSPRRAR	QTKSHRRAR	HLA-A3101	-1.0296	-1.6094	WT_BINDER MT_BINDER
QTNSPRRAR	QTKSHRRAR	HLA-A3303	-1.0297	-1.6094	WT_BINDER MT_BINDER
YGFQPTNGV	YSFRPTYGV	HLA-C1502	-1.0655	7.9638	WT_BINDER MT_BINDER
YGFQPTNGV	YSFRPTYGV	HLA-A6802	-1.1528	7.9638	WT_BINDER MT_BINDER
YYHKNNKSW	LDHKNNKSW	HLA-C0602	-3.921	-2.6391	WT_BINDER MT_NONBINDER
KIADYNYKL	NIADYNYKL	HLA-A7401	-3.9241	0	WT_BINDER MT_NONBINDER
FGEVFNATRF	FDEVFNATRF	HLA-C0501	-3.9361	-0.3137	WT_BINDER MT_NONBINDER
KIADYNYKL	NIADYNYKL	HLA-C0303	-3.9618	0	WT_BINDER MT_NONBINDER
KIADYNYKL	NIADYNYKL	HLA-C0304	-3.9618	0	WT_BINDER MT_NONBINDER
YQDVNCTEV	YQGVNCTEV	HLA-B4001	-3.9787	-8.5446	WT_BINDER MT_NONBINDER
SASFSTFKCY	LAPFFTFKCY	HLA-B1503	-3.9797	8.3129	WT_BINDER MT_NONBINDER
SASFSTFKCY	LAPFFTFKCY	HLA-A1101	-3.9851	8.3129	WT_BINDER MT_NONBINDER
LYNSASFSTF	LYNLAPFFTF	HLA-C0401	-3.9956	11.8902	WT_BINDER MT_NONBINDER
YSVLYNSASF	YSVLYNLAPF	HLA-C1701	-4.0158	4.3567	WT_BINDER MT_NONBINDER
YQDVNCTEV	YQGVNCTEV	HLA-A0202	-4.0268	-8.5446	WT_BINDER MT_NONBINDER
YQPYRVVVL	HQPYRVVVL	HLA-C0302	-4.0287	-3.6636	WT_BINDER MT_NONBINDER
YQPYRVVVL	HQPYRVVVL	HLA-B1501	-4.0378	-3.6636	WT_BINDER MT_NONBINDER
NSASFSTFK	NLAPFFTFK	HLA-A0101	-4.0395	9.0341	WT_BINDER MT_NONBINDER
FQPTNGVGY	FRPTYGVGH	HLA-C1402	-4.0533	1.7918	WT_BINDER MT_NONBINDER
LYNSASFSTF	LYNLAPFFTF	HLA-B1503	-4.0598	11.8902	WT_BINDER MT_NONBINDER
YQPYRVVVL	HQPYRVVVL	HLA-B1503	-4.0836	-3.6636	WT_BINDER MT_NONBINDER
RQIAPGQTGK	RQIAPGQTGN	HLA-B2705	-4.0846	0	WT_BINDER MT_NONBINDER
VTWFHAIHV	VTWFHVISG	HLA-B5101	-4.0856	5.0767	WT_BINDER MT_NONBINDER
TQTNSPRRAR	TQTKSHRRAR	HLA-A6801	-4.0897	0	WT_BINDER MT_NONBINDER
VGYQPYRVV	VGHQPYRVV	HLA-C1601	-4.0903	-2.1972	WT_BINDER MT_NONBINDER
FQPTNGVGY	FRPTYGVGH	HLA-C0302	-4.0972	1.7918	WT_BINDER MT_NONBINDER
QTNSPRRAR	QTKSHRRAR	HLA-A7401	-4.1133	-1.6094	WT_BINDER MT_NONBINDER
VGYQPYRVV	VGHQPYRVV	HLA-C0701	-4.1224	-2.1972	WT_BINDER MT_NONBINDER
VGYQPYRVV	VGHQPYRVV	HLA-C0102	-4.1431	-2.1972	WT_BINDER MT_NONBINDER
VTWFHAIHV	VTWFHVISG	HLA-C0602	-4.1491	5.0767	WT_BINDER MT_NONBINDER
YYHKNNKSW	LDHKNNKSW	HLA-A2402	-4.1578	-2.6391	WT_BINDER MT_NONBINDER
YQDVNCTEV	YQGVNCTEV	HLA-C0102	-4.1586	-8.5446	WT_BINDER MT_NONBINDER
YYHKNNKSW	LDHKNNKSW	HLA-C1402	-4.1642	-2.6391	WT_BINDER MT_NONBINDER
YQPYRVVVL	HQPYRVVVL	HLA-C0802	-4.165	-3.6636	WT_BINDER MT_NONBINDER
SNVTWFHAI	SNVTWFHVI	HLA-C1202	-4.1671	-3.2068	WT_BINDER MT_NONBINDER
YYHKNNKSW	LDHKNNKSW	HLA-C0702	-4.1677	-2.6391	WT_BINDER MT_NONBINDER
YYHKNNKSW	LDHKNNKSW	HLA-A2301	-4.1679	-2.6391	WT_BINDER MT_NONBINDER
SASFSTFKCY	LAPFFTFKCY	HLA-B5801	-4.1722	8.3129	WT_BINDER MT_NONBINDER
YQDVNCTEV	YQGVNCTEV	HLA-A0101	-4.1937	-8.5446	WT_BINDER MT_NONBINDER
VTWFHAIHV	VTWFHVISG	HLA-C1601	-4.198	5.0767	WT_BINDER MT_NONBINDER
YQDVNCTEV	YQGVNCTEV	HLA-A0211	-4.2017	-8.5446	WT_BINDER MT_NONBINDER
KIADYNYKL	NIADYNYKL	HLA-C0202	-4.2154	0	WT_BINDER MT_NONBINDER
KIADYNYKL	NIADYNYKL	HLA-C0210	-4.2154	0	WT_BINDER MT_NONBINDER
VTWFHAIHV	VTWFHVISG	HLA-A0201	-4.2292	5.0767	WT_BINDER MT_NONBINDER
YSVLYNSASF	YSVLYNLAPF	HLA-C0102	-4.2402	4.3567	WT_BINDER MT_NONBINDER
FQPTNGVGY	FRPTYGVGH	HLA-C0202	-4.2403	1.7918	WT_BINDER MT_NONBINDER
FQPTNGVGY	FRPTYGVGH	HLA-C0210	-4.2403	1.7918	WT_BINDER MT_NONBINDER
QTNSPRRAR	QTKSHRRAR	HLA-A6801	-4.2432	-1.6094	WT_BINDER MT_NONBINDER
RQIAPGQTGK	RQIAPGQTGN	HLA-A3001	-4.2599	0	WT_BINDER MT_NONBINDER
FQPTNGVGY	FRPTYGVGH	HLA-C1202	-4.2624	1.7918	WT_BINDER MT_NONBINDER
SASFSTFKCY	LAPFFTFKCY	HLA-B5802	-4.2666	8.3129	WT_BINDER MT_NONBINDER
GVYYHKNNK	PFLDHKNNK	HLA-A7401	-4.2914	-2.3979	WT_BINDER MT_NONBINDER
GEVFNATRF	DEVFNATRF	HLA-B4002	-4.2926	-1.9459	WT_BINDER MT_NONBINDER
CNDPFLGVYY	CNDPFLDHKN	HLA-A3002	-4.2985	4.9611	WT_BINDER MT_NONBINDER
FCNDPFLGVY	FCNDPFLDHK	HLA-A2902	-4.3054	-1.9095	WT_BINDER MT_NONBINDER
QIAPGQTGK	QIAPGQTGN	HLA-A6801	-4.3058	1.6094	WT_BINDER MT_NONBINDER
FQPTNGVGY	FRPTYGVGH	HLA-B1503	-4.3158	1.7918	WT_BINDER MT_NONBINDER
SNVTWFHAI	SNVTWFHVI	HLA-A2501	-4.3171	-3.2068	WT_BINDER MT_NONBINDER
FCNDPFLGVY	FCNDPFLDHK	HLA-B3501	-4.3188	-1.9095	WT_BINDER MT_NONBINDER
RQIAPGQTGK	RQIAPGQTGN	HLA-A7401	-4.3252	0	WT_BINDER MT_NONBINDER
GYQPYRVVVL	GHQPYRVVVL	HLA-A2301	-4.3289	3.0878	WT_BINDER MT_NONBINDER
GEVFNATRF	DEVFNATRF	HLA-B4001	-4.3302	-1.9459	WT_BINDER MT_NONBINDER
FQPTNGVGY	FRPTYGVGH	HLA-B1501	-4.3324	1.7918	WT_BINDER MT_NONBINDER
YQPYRVVVL	HQPYRVVVL	HLA-C0202	-4.3369	-3.6636	WT_BINDER MT_NONBINDER
YQPYRVVVL	HQPYRVVVL	HLA-C0210	-4.3369	-3.6636	WT_BINDER MT_NONBINDER
VGYQPYRVV	VGHQPYRVV	HLA-C1502	-4.3383	-2.1972	WT_BINDER MT_NONBINDER
CNDPFLGVY	CNDPFLDHK	HLA-A2902	-4.3399	-0.6931	WT_BINDER MT_NONBINDER
VTWFHAIHV	VTWFHVISG	HLA-A0211	-4.3477	5.0767	WT_BINDER MT_NONBINDER
CNDPFLGVYY	CNDPFLDHKN	HLA-A2902	-4.3511	4.9611	WT_BINDER MT_NONBINDER
YQPYRVVVL	HQPYRVVVL	HLA-C0401	-4.3586	-3.6636	WT_BINDER MT_NONBINDER
YQDVNCTEV	YQGVNCTEV	HLA-A0201	-4.3611	-8.5446	WT_BINDER MT_NONBINDER
VTWFHAIHV	VTWFHVISG	HLA-C1701	-4.3625	5.0767	WT_BINDER MT_NONBINDER
GVYYHKNNK	PFLDHKNNK	HLA-A0302	-4.3626	-2.3979	WT_BINDER MT_NONBINDER
SNVTWFHAI	SNVTWFHVI	HLA-A6802	-4.3651	-3.2068	WT_BINDER MT_NONBINDER
GVYYHKNNK	PFLDHKNNK	HLA-A0301	-4.3663	-2.3979	WT_BINDER MT_NONBINDER
FCNDPFLGVY	FCNDPFLDHK	HLA-A3002	-4.367	-1.9095	WT_BINDER MT_NONBINDER
GVYYHKNNK	PFLDHKNNK	HLA-A1101	-4.3688	-2.3979	WT_BINDER MT_NONBINDER
SPRRARSVA	SHRRARSVA	HLA-B0702	-4.3693	0	WT_BINDER MT_NONBINDER
GVYYHKNNK	PFLDHKNNK	HLA-A3001	-4.37	-2.3979	WT_BINDER MT_NONBINDER
VTWFHAIHV	VTWFHVISG	HLA-C1203	-4.3786	5.0767	WT_BINDER MT_NONBINDER
VGYQPYRVV	VGHQPYRVV	HLA-B5101	-4.38	-2.1972	WT_BINDER MT_NONBINDER
YQPYRVVVL	HQPYRVVVL	HLA-C1701	-4.3812	-3.6636	WT_BINDER MT_NONBINDER
YQDVNCTEV	YQGVNCTEV	HLA-C1701	-4.3919	-8.5446	WT_BINDER MT_NONBINDER
GYQPYRVVVL	GHQPYRVVVL	HLA-A2402	-4.392	3.0878	WT_BINDER MT_NONBINDER
SPRRARSVA	SHRRARSVA	HLA-B4201	-4.3948	0	WT_BINDER MT_NONBINDER
QIAPGQTGK	QIAPGQTGN	HLA-A1101	-4.4005	1.6094	WT_BINDER MT_NONBINDER
QIAPGQTGK	QIAPGQTGN	HLA-A0301	-4.4008	1.6094	WT_BINDER MT_NONBINDER
GYQPYRVVVL	GHQPYRVVVL	HLA-C0702	-4.4068	3.0878	WT_BINDER MT_NONBINDER
QIAPGQTGK	QIAPGQTGN	HLA-A0302	-4.4068	1.6094	WT_BINDER MT_NONBINDER
YQPYRVVVL	HQPYRVVVL	HLA-C0303	-4.407	-3.6636	WT_BINDER MT_NONBINDER
YQPYRVVVL	HQPYRVVVL	HLA-C0304	-4.407	-3.6636	WT_BINDER MT_NONBINDER
FCNDPFLGVY	FCNDPFLDHK	HLA-C0202	-4.4077	-1.9095	WT_BINDER MT_NONBINDER
FCNDPFLGVY	FCNDPFLDHK	HLA-C0210	-4.4077	-1.9095	WT_BINDER MT_NONBINDER
SPRRARSVA	SHRRARSVA	HLA-B0801	-4.4115	0	WT_BINDER MT_NONBINDER
YQDVNCTEV	YQGVNCTEV	HLA-B3801	-4.4138	-8.5446	WT_BINDER MT_NONBINDER
GYQPYRVVVL	GHQPYRVVVL	HLA-C1402	-4.418	3.0878	WT_BINDER MT_NONBINDER
FCNDPFLGVY	FCNDPFLDHK	HLA-C0302	-4.4234	-1.9095	WT_BINDER MT_NONBINDER
GYQPYRVVVL	GHQPYRVVVL	HLA-C0102	-4.4241	3.0878	WT_BINDER MT_NONBINDER
IYSKHTPINL	IYSKHTPIIV	HLA-C0702	-4.4256	0	WT_BINDER MT_NONBINDER
YQPYRVVVL	HQPYRVVVL	HLA-C0801	-4.4257	-3.6636	WT_BINDER MT_NONBINDER
FCNDPFLGVY	FCNDPFLDHK	HLA-C1202	-4.4258	-1.9095	WT_BINDER MT_NONBINDER
VTWFHAIHV	VTWFHVISG	HLA-A3201	-4.4281	5.0767	WT_BINDER MT_NONBINDER
CNDPFLGVY	CNDPFLDHK	HLA-A3002	-4.4312	-0.6931	WT_BINDER MT_NONBINDER
VTWFHAIHV	VTWFHVISG	HLA-A0206	-4.4314	5.0767	WT_BINDER MT_NONBINDER
IYSKHTPINL	IYSKHTPIIV	HLA-C1402	-4.4398	0	WT_BINDER MT_NONBINDER
YQDVNCTEV	YQGVNCTEV	HLA-C0802	-4.4443	-8.5446	WT_BINDER MT_NONBINDER
VTWFHAIHV	VTWFHVISG	HLA-A6802	-4.4485	5.0767	WT_BINDER MT_NONBINDER
YQDVNCTEV	YQGVNCTEV	HLA-C0501	-4.4493	-8.5446	WT_BINDER MT_NONBINDER
VTWFHAIHV	VTWFHVISG	HLA-B5201	-4.45	5.0767	WT_BINDER MT_NONBINDER
RQIAPGQTGK	RQIAPGQTGN	HLA-A1101	-4.4552	0	WT_BINDER MT_NONBINDER
VTWFHAIHV	VTWFHVISG	HLA-C1502	-4.4621	5.0767	WT_BINDER MT_NONBINDER
CNDPFLGVYY	CNDPFLDHKN	HLA-A0101	-4.4737	4.9611	WT_BINDER MT_NONBINDER
RQIAPGQTGK	RQIAPGQTGN	HLA-A0302	-4.4763	0	WT_BINDER MT_NONBINDER
FCNDPFLGVY	FCNDPFLDHK	HLA-A0101	-4.4848	-1.9095	WT_BINDER MT_NONBINDER
KIADYNYKL	NIADYNYKL	HLA-C1502	-4.4918	0	WT_BINDER MT_NONBINDER
RQIAPGQTGK	RQIAPGQTGN	HLA-A0301	-4.4965	0	WT_BINDER MT_NONBINDER
CNDPFLGVY	CNDPFLDHK	HLA-A0101	-4.5179	-0.6931	WT_BINDER MT_NONBINDER
KIADYNYKL	NIADYNYKL	HLA-A3201	-4.5404	0	WT_BINDER MT_NONBINDER
