# Supplementary material for: A systems approach evaluating the impact of SARS-CoV-2 variant of concern mutations on CD8+ T cell responses
Source: Immunother Adv. 2023 Mar 15;3(1):ltad005. doi: 10.1093/immadv/ltad005 (PMC10112682; doi:10.1093/immadv/ltad005)
Supplement: ltad005_suppl_Supplementary_Data_5_Table_5 [file ltad005_suppl_supplementary_data_5_table_5.xlsx]

## Sheet: Data5_Table5_EscapeScores
Peptide	EscapeScore	se
AKSHNIALIW	1.04797	0.0676426
APGQTGKIA	1.15542	0.121423
APRITFGGP	-0.169844	0.181876
CNDPFLGVY	-1.2896	0.0929461
CNDPFLGVYY	-0.164842	0.0840637
DGVYFASTEK	0.911018	0.0834528
DSKVGGNYNY	0.142503	0.0867432
EELKKLLEQW	-0.499987	0.100472
FCNDPFLGVY	-0.298727	0.0605908
FGEVFNATRF	-0.0433804	0.0745237
FLARGIVFM	0.936336	0.0275038
FPPTSFGPL	0.458524	0.0414202
FQPTNGVGY	0.100508	0.0598488
GAEHVNNSY	-0.90317	0.0905946
GEVFNATRF	-0.143392	0.0678085
GQTGKIADY	0.20306	0.10785
GSFCTQLNR	0.80017	0.0627215
GVYFASTEK	0.473654	0.0547122
GVYYHKNNK	1.22882	0.056079
GYQPYRVVVL	0.353501	0.0740905
HVSGTNGTK	0.388324	0.0823343
IGAEHVNNSY	0.299572	0.0770726
IYKTPPIKDF	0.80464	0.0736207
IYSKHTPINL	0.197523	0.0810128
KIADYNYKL	0.916928	0.0420455
KLLEQWNLV	-0.450269	0.0755869
KVGGNYNYLY	0.151755	0.0637237
LWPVTLACF	0.533731	0.0808603
LYNSASFSTF	0.238391	0.0523128
LYQPPQTSI	0.377493	0.0642661
NGVEGFNCY	-2.34456	0.0920124
NLDSKVGGNY	-1.04968	0.110818
NSASFSTFK	0.696124	0.0568927
QIAPGQTGK	0.800036	0.0843473
QRNAPRITF	0.346404	0.06652
QTGKIADYNY	-0.00434977	0.0936003
QTNSPRRAR	0.385975	0.0773598
QWNLVIGFLF	-0.0205917	0.0817621
RQIAPGQTGK	0.662903	0.0638341
SASFSTFKCY	0.977172	0.0358579
SEETGTLIV	0.63926	0.0585969
SNVTWFHAI	0.445008	0.0645908
SPRRARSVA	-0.339912	0.0855099
SSRGTSPAR	0.256421	0.0684902
STVFPPTSF	0.80838	0.0337665
SVLNDILSR	0.50845	0.0642683
SVLNDILSRL	0.289281	0.0807591
SVLYNSASF	0.556218	0.0277823
SYQTQTNSPR	-0.15868	0.111487
TEKSNIIRGW	-0.215281	0.107605
TLACFVLAAV	0.0663652	0.0636415
TQLNRALTGI	-0.969094	0.122914
TQTNSPRRAR	0.741877	0.0955982
VGGNYNYLY	-1.10365	0.0907929
VGYQPYRVV	0.946736	0.058628
VLNDILSRL	1.1218	0.0393484
VLNEKCSAY	0.765674	0.0456539
VTWFHAIHV	0.343455	0.0498582
WLDMVDTSL	0.457705	0.0397984
WLLWPVTLA	0.44579	0.0924104
WPVTLACFVL	0.429665	0.0516265
YFPLQSYGF	0.239155	0.0503515
YGFQPTNGV	1.13389	0.0390995
YQDVNCTEV	0.404655	0.0484508
YQPYRVVVL	0.59652	0.0350226
YSVLYNSASF	0.845989	0.0291467
YYHKNNKSW	-0.00416409	0.0720983
